# Supplementary material for: Comprehensive Characterization of Tumor Purity and Its Clinical Implications in Gastric Cancer
Source: Front Cell Dev Biol. 2022 Jan 10;9:782529. doi: 10.3389/fcell.2021.782529 (PMC8784737; doi:10.3389/fcell.2021.782529)
Supplement: Supplementary file 4 [file Table1.XLSX]

## Sheet: Table S1
Table S1. Tumor purity for gastric cancer cells from four different datasets.
ID	StromalScore	ImmuneScore	ESTIMATEScore	TumorPurity	Database
RERFGC1B_STOMACH	-2205.46	-1865.38	-4070.85	0.999972	CCLE-seq
HS746T_STOMACH	-2265.52	-848.17	-3113.69	0.989078	CCLE-seq
LMSU_STOMACH	-1956.24	-1017.7	-2973.93	0.985846	CCLE-seq
ECC10_STOMACH	-2934.55	-1880.77	-4815.32	0.994818	CCLE-seq
TGBC11TKB_STOMACH	-2731.41	-1365.8	-4097.21	0.999994	CCLE-seq
SNU520_STOMACH	-2976.28	-1495.89	-4472.17	0.998675	CCLE-seq
GSS_STOMACH	-3009.53	-2022.8	-5032.33	0.991075	CCLE-seq
SNU620_STOMACH	-3279.42	-1181.9	-4461.32	0.998756	CCLE-seq
ECC12_STOMACH	-2798.17	-2161.57	-4959.74	0.992439	CCLE-seq
GSU_STOMACH	-3227.03	-1623.91	-4850.94	0.994273	CCLE-seq
FU97_STOMACH	-2578.87	-1548.1	-4126.97	1	CCLE-seq
GCIY_STOMACH	-2733.83	-1736.62	-4470.45	0.998688	CCLE-seq
SH10TC_STOMACH	-2914.13	-1112.71	-4026.85	0.999903	CCLE-seq
MKN1_STOMACH	-2399.14	-1194.09	-3593.22	0.996995	CCLE-seq
MKN74_STOMACH	-2994.86	-1406.58	-4401.44	0.999156	CCLE-seq
KE39_STOMACH	-3159.52	-1200.42	-4359.94	0.999388	CCLE-seq
HGC27_STOMACH	-2054.22	-1938.24	-3992.46	0.999821	CCLE-seq
HUG1N_STOMACH	-3216.02	-1613.02	-4829.04	0.994611	CCLE-seq
NUGC4_STOMACH	-3111.43	-1564.27	-4675.7	0.996693	CCLE-seq
SNU16_STOMACH	-3148.34	-1620.32	-4768.67	0.995491	CCLE-seq
NCIN87_STOMACH	-3018.58	-1591.51	-4610.09	0.997429	CCLE-seq
OCUM1_STOMACH	-3105.36	-1478.13	-4583.49	0.997701	CCLE-seq
SNU5_STOMACH	-3034.67	-1205.88	-4240.55	0.999847	CCLE-seq
SNU601_STOMACH	-3001.94	-1161.94	-4163.89	0.999981	CCLE-seq
SNU668_STOMACH	-2369.04	-1257.38	-3626.42	0.997361	CCLE-seq
NCCSTCK140_STOMACH	-2635.69	-1369.72	-4005.41	0.999855	CCLE-seq
SNU719_STOMACH	-2989.13	-1114.17	-4103.31	0.999996	CCLE-seq
SNU216_STOMACH	-2802.1	-1509.76	-4311.87	0.99961	CCLE-seq
NUGC2_STOMACH	-2799.8	-961.739	-3761.54	0.998604	CCLE-seq
SNU1_STOMACH	-2821.8	-1821.89	-4643.69	0.997064	CCLE-seq
AGS_STOMACH	-3083.44	-1567.38	-4650.81	0.996983	CCLE-seq
KATOIII_STOMACH	-3038.79	-1303.13	-4341.92	0.999477	CCLE-seq
NUGC3_STOMACH	-2916.81	-982.409	-3899.21	0.999468	CCLE-seq
IM95_STOMACH	-2866.13	-1454.04	-4320.17	0.999575	CCLE-seq
MKN7_STOMACH	-2830.13	-1276.94	-4107.07	0.999998	CCLE-seq
MKN45_STOMACH	-3465.56	-1743.68	-5209.24	0.98728	CCLE-seq
X2313287_STOMACH	-3220.2	-1877.66	-5097.86	0.989747	CCLE-seq
GSM387717	-2959.05	-1328.56	-4287.61	0.999703	GSE15455-array
GSM387718	-2976.64	-1427.92	-4404.56	0.999137	GSE15455-array
GSM387719	-3025.17	-1501.11	-4526.28	0.998235	GSE15455-array
GSM387720	-2754.29	-1835.29	-4589.57	0.99764	GSE15455-array
GSM387721	-2531.95	-1331.94	-3863.89	0.999285	GSE15455-array
GSM387722	-2534.92	-654.108	-3189.03	0.990647	GSE15455-array
GSM387723	-2883.3	-1254.51	-4137.81	0.999997	GSE15455-array
GSM387724	-2826.4	-1609.42	-4435.83	0.998936	GSE15455-array
GSM387725	-2884.91	-778.33	-3663.24	0.997739	GSE15455-array
GSM387726	-2454.3	-952.462	-3406.76	0.994502	GSE15455-array
GSM387727	-2929	-1324.47	-4253.48	0.999812	GSE15455-array
GSM387728	-3297.64	-1515.51	-4813.15	0.99485	GSE15455-array
GSM387729	-3281.09	-1630.23	-4911.33	0.993287	GSE15455-array
GSM387730	-3090.02	-1458.23	-4548.25	0.998039	GSE15455-array
GSM387731	-2923.89	-992.147	-3916.04	0.999545	GSE15455-array
GSM387732	-2988.16	-1328.76	-4316.91	0.999589	GSE15455-array
GSM387733	-2960.7	-1429.42	-4390.12	0.999223	GSE15455-array
GSM387734	-3014.51	-1369.87	-4384.39	0.999255	GSE15455-array
GSM387735	-3053.32	-1414.32	-4467.64	0.998709	GSE15455-array
GSM387736	-2653.4	-1527.35	-4180.75	0.999962	GSE15455-array
GSM387737	-2824.76	-1665.68	-4490.44	0.998534	GSE15455-array
GSM387738	-3042.78	-1386.01	-4428.79	0.998983	GSE15455-array
GSM387739	-2891.51	-695.22	-3586.73	0.996921	GSE15455-array
GSM387740	-3044.82	-1537.44	-4582.26	0.997714	GSE15455-array
GSM387741	-3131.79	-1443.57	-4575.36	0.997782	GSE15455-array
GSM387742	-3121.59	-1558.98	-4680.56	0.996635	GSE15455-array
GSM387743	-2997.87	-1128.07	-4125.94	1	GSE15455-array
GSM387744	-2424.35	-1356.7	-3781.05	0.998752	GSE15455-array
GSM387745	-2863.29	-1411.59	-4274.87	0.999747	GSE15455-array
GSM387746	-3092.75	-1482.45	-4575.2	0.997783	GSE15455-array
GSM387747	-3045.41	-823.473	-3868.88	0.999313	GSE15455-array
GSM387748	-3088.66	-1575.82	-4664.48	0.996825	GSE15455-array
GSM387749	-3051.33	-1568.95	-4620.28	0.997321	GSE15455-array
GSM552354	-2996.5	-1352.27	-4348.77	0.999444	GSE22183-array
GSM552355	-2755.64	-1853.28	-4608.92	0.997441	GSE22183-array
GSM552356	-3190.62	-1242.55	-4433.16	0.998954	GSE22183-array
GSM552357	-2590.3	-1431.18	-4021.48	0.999892	GSE22183-array
GSM552358	-2050.35	-1828.32	-3878.67	0.999365	GSE22183-array
GSM552359	-2568.28	-681.766	-3250.05	0.99183	GSE22183-array
GSM552360	-2886.42	-1276.07	-4162.49	0.999982	GSE22183-array
GSM552361	-2812.41	-1626.97	-4439.38	0.998911	GSE22183-array
GSM552362	-2932.26	-819.562	-3751.82	0.998528	GSE22183-array
GSM552363	-2414.48	-969.362	-3383.84	0.994144	GSE22183-array
GSM552364	-3092.94	-1487.74	-4580.67	0.997729	GSE22183-array
GSM552365	-2928.87	-1024.33	-3953.21	0.999695	GSE22183-array
GSM552366	-3090.57	-1466.88	-4557.44	0.997953	GSE22183-array
GSM552367	-3092.66	-1017.34	-4110	0.999999	GSE22183-array
GSM552368	-2921.04	-980.131	-3901.17	0.999477	GSE22183-array
GSM552369	-3186.69	-1410.1	-4596.79	0.997567	GSE22183-array
GSM552370	-2392.45	-1648.72	-4041.17	0.99993	GSE22183-array
GSM552371	-2679.24	-1547.93	-4227.17	0.99988	GSE22183-array
GSM552372	-2847.54	-1712.01	-4559.55	0.997933	GSE22183-array
GSM552373	-3049.35	-1406.18	-4455.53	0.998798	GSE22183-array
GSM552374	-3037.74	-804.248	-3841.98	0.999158	GSE22183-array
GSM552375	-3085.19	-1173.48	-4258.67	0.999797	GSE22183-array
GSM552376	-2813.08	-1215.75	-4028.83	0.999908	GSE22183-array
GSM552377	-3070.83	-1579.5	-4650.33	0.996989	GSE22183-array
GSM552378	-3174.73	-1611.46	-4786.19	0.995244	GSE22183-array
GSM552379	-3021.16	-1152.61	-4173.77	0.999971	GSE22183-array
GSM552380	-2404.68	-1397.93	-3802.61	0.998905	GSE22183-array
GSM552381	-2868.07	-1442.25	-4310.32	0.999616	GSE22183-array
GSM552382	-3146.43	-1325.67	-4472.09	0.998676	GSE22183-array
GSM552383	-2818.68	-1774.58	-4593.25	0.997603	GSE22183-array
GSM552384	-3212.23	-1163.39	-4375.61	0.999304	GSE22183-array
GSM552385	-3036.94	-1019.33	-4056.26	0.999954	GSE22183-array
GSM552386	-2669.05	-1105.61	-3774.66	0.998704	GSE22183-array
GSM552387	-3137.11	-1531.11	-4668.22	0.996781	GSE22183-array
GSM552388	-3086.76	-857.603	-3944.37	0.999662	GSE22183-array
GSM552389	-3085.14	-1596.92	-4682.06	0.996616	GSE22183-array
GSM552390	-3289.58	-1631.29	-4920.87	0.993124	GSE22183-array
GSM4378800	-2073.76	-404.458	-2478.22	0.971049	GSE146361-array
GSM4378801	-2052.36	-374.336	-2426.69	0.969214	GSE146361-array
GSM4378802	-1940.54	-365.932	-2306.48	0.964719	GSE146361-array
GSM4378803	-1992.99	-443.318	-2436.31	0.969561	GSE146361-array
GSM4378804	-2148.8	-1320.96	-3469.76	0.995427	GSE146361-array
GSM4378805	-2160.9	-1324.82	-3485.72	0.995648	GSE146361-array
GSM4378806	-2295.71	-1406.68	-3702.39	0.998108	GSE146361-array
GSM4378807	-2172.08	-1442.53	-3614.61	0.997233	GSE146361-array
GSM4378808	-2281	-515.711	-2796.71	0.981152	GSE146361-array
GSM4378809	-2291.96	-503.931	-2795.89	0.981129	GSE146361-array
GSM4378810	-2289.82	-511.082	-2800.91	0.981271	GSE146361-array
GSM4378811	-2378.74	-602.337	-2981.08	0.986021	GSE146361-array
GSM4378812	-2451.39	-1250.46	-3701.84	0.998103	GSE146361-array
GSM4378813	-2517.76	-1299.77	-3817.53	0.999005	GSE146361-array
GSM4378814	-2573.11	-1329.04	-3902.15	0.999482	GSE146361-array
GSM4378815	-2669.03	-1016.95	-3685.98	0.997957	GSE146361-array
GSM4378816	-2749.68	-985.411	-3735.09	0.998392	GSE146361-array
GSM4378817	-2677.4	-1064.98	-3742.38	0.998452	GSE146361-array
GSM4378818	-2791.64	-1290.95	-4082.59	0.999984	GSE146361-array
GSM4378819	-2816.93	-1233.4	-4050.33	0.999945	GSE146361-array
GSM4378820	-2938.34	-1197.88	-4136.22	0.999998	GSE146361-array
GSM4378821	-1956.81	-1126.67	-3083.47	0.988414	GSE146361-array
GSM4378822	-1979.64	-1101.83	-3081.47	0.98837	GSE146361-array
GSM4378823	-1958.76	-1076.24	-3035	0.987309	GSE146361-array
GSM4378824	-2617.92	-1366.05	-3983.96	0.999796	GSE146361-array
GSM4378825	-2677.87	-1341.96	-4019.83	0.999889	GSE146361-array
GSM4378826	-2665.7	-1330.21	-3995.91	0.99983	GSE146361-array
GSM4378827	-2424.75	-1436.8	-3861.55	0.999272	GSE146361-array
GSM4378828	-2317.79	-1463	-3780.79	0.99875	GSE146361-array
GSM4378829	-2290.43	-1457.74	-3748.17	0.998499	GSE146361-array
GSM4378830	-2695.8	-1039.93	-3735.73	0.998397	GSE146361-array
GSM4378831	-2683.41	-1034.66	-3718.06	0.998247	GSE146361-array
GSM4378832	-2601.94	-948.323	-3550.26	0.996487	GSE146361-array
GSM4378833	-2798.08	-1598.3	-4396.38	0.999186	GSE146361-array
GSM4378834	-2780.94	-1557.23	-4338.17	0.999494	GSE146361-array
GSM4378835	-2949.59	-1613.71	-4563.29	0.997898	GSE146361-array
GSM4378836	-2747.65	-1515.95	-4263.6	0.999782	GSE146361-array
GSM4378837	-2759.35	-1449.22	-4208.57	0.999918	GSE146361-array
GSM4378838	-2713.95	-1486.53	-4200.47	0.999933	GSE146361-array
GSM4378839	-2313.22	-1093.72	-3406.94	0.994504	GSE146361-array
GSM4378840	-2450.42	-1130.18	-3580.59	0.99685	GSE146361-array
GSM4378841	-2386.52	-1136.74	-3523.26	0.996147	GSE146361-array
GSM4378842	-2571.86	-878.606	-3450.47	0.995153	GSE146361-array
GSM4378843	-2615.31	-824.984	-3440.29	0.995005	GSE146361-array
GSM4378844	-2630.71	-834.317	-3465.02	0.995361	GSE146361-array
GSM4378845	-2602.58	-1411.69	-4014.27	0.999876	GSE146361-array
GSM4378846	-2590.45	-1374.69	-3965.14	0.999737	GSE146361-array
GSM4378847	-2700.22	-1346.22	-4046.43	0.999939	GSE146361-array
GSM4378848	-2012.56	-994.587	-3007.15	0.986652	GSE146361-array
GSM4378849	-1509.2	-652.206	-2161.41	0.958894	GSE146361-array
GSM4378850	-1779.97	-791.524	-2571.5	0.974229	GSE146361-array
GSM4378851	-2531.61	-1294.05	-3825.66	0.999057	GSE146361-array
GSM4378852	-2459.17	-1384.29	-3843.46	0.999167	GSE146361-array
GSM4378853	-2630.39	-1284.07	-3914.46	0.999538	GSE146361-array
GSM4378854	-2775.78	-1366.74	-4142.52	0.999995	GSE146361-array
GSM4378855	-2854.32	-1296.69	-4151	0.999991	GSE146361-array
GSM4378856	-2857.88	-1386.13	-4244.01	0.999838	GSE146361-array
GSM4378857	-2044.38	-1783.88	-3828.27	0.999074	GSE146361-array
GSM4378858	-2002.27	-1735.08	-3737.36	0.998411	GSE146361-array
GSM4378859	-2060.03	-1833.83	-3893.86	0.999442	GSE146361-array
GSM4378860	-2841.95	-1564.22	-4406.17	0.999127	GSE146361-array
GSM4378861	-2657	-1389.38	-4046.38	0.999939	GSE146361-array
GSM4378862	-2635.41	-1254.72	-3890.13	0.999423	GSE146361-array
GSM4378863	-2836.32	-1235.11	-4071.44	0.999973	GSE146361-array
GSM4378864	-1993.8	-1868.18	-3861.98	0.999275	GSE146361-array
GSM4378865	-2154.15	-965.074	-3119.23	0.989197	GSE146361-array
GSM4378866	-2040.66	-1068.41	-3109.07	0.988978	GSE146361-array
GSM4378867	-2627.09	-1057.86	-3684.95	0.997948	GSE146361-array
GSM4378868	-2092.95	-1207.43	-3300.38	0.992745	GSE146361-array
GSM4378869	-2764.93	-1388.13	-4153.05	0.999989	GSE146361-array
GSM4378870	-2358.96	-1652.17	-4011.13	0.999869	GSE146361-array
GSM4378871	-2489.99	-1400.66	-3890.65	0.999426	GSE146361-array
GSM4378872	-2576.77	-902.077	-3478.85	0.995554	GSE146361-array
GSM4378873	-2632.54	-931.6	-3564.14	0.996655	GSE146361-array
GSM4378874	-2658.86	-1020.73	-3679.6	0.997897	GSE146361-array
GSM4378875	-2550.69	-960.696	-3511.39	0.995993	GSE146361-array
GSM4378876	-2704.36	-1114.09	-3818.45	0.999011	GSE146361-array
GSM4378877	-2824.48	-1131.6	-3956.08	0.999705	GSE146361-array
GSM4378878	-2658.66	-1069.6	-3728.26	0.998335	GSE146361-array
GSM4378879	-2711.83	-1152.9	-3864.72	0.99929	GSE146361-array
GSM4378880	-2513.04	-1308.32	-3821.36	0.99903	GSE146361-array
GSM4378881	-2766.17	-1354.27	-4120.44	1	GSE146361-array
GSM4378882	-1683.27	-1250.33	-2933.59	0.984836	GSE146361-array
GSM4378883	-1744.46	-1290.59	-3035.05	0.987311	GSE146361-array
GSM4378884	-1674.87	-1229.3	-2904.18	0.984078	GSE146361-array
GSM4378885	-1756.09	-1212.61	-2968.71	0.985717	GSE146361-array
GSM4378886	-2577.97	-1225.8	-3803.77	0.998913	GSE146361-array
GSM4378887	-2533.25	-1255.9	-3789.15	0.99881	GSE146361-array
GSM4378888	-2536.47	-1275.12	-3811.59	0.998966	GSE146361-array
GSM4378889	-2559.62	-1210.91	-3770.53	0.998673	GSE146361-array
GSM4378890	-2328.24	-930.345	-3258.59	0.991989	GSE146361-array
GSM4378891	-1855.91	-758.019	-2613.93	0.975614	GSE146361-array
GSM4378892	-2287.84	-973.193	-3261.03	0.992034	GSE146361-array
GSM4378893	-2463.57	-518.586	-2982.16	0.986048	GSE146361-array
GSM4378894	-2547.99	-1326.21	-3874.2	0.999341	GSE146361-array
GSM4378895	-2694.3	-1356.37	-4050.68	0.999946	GSE146361-array
GSM4378896	-2588.73	-1372.32	-3961.05	0.999723	GSE146361-array
GSM4378897	-2613.47	-1277.5	-3890.97	0.999428	GSE146361-array
GSM4378898	-2641.12	-1360.8	-4001.92	0.999846	GSE146361-array
GSM4378899	-2511.75	-1377.83	-3889.58	0.999421	GSE146361-array
GSM4378900	-2640.73	-1001.64	-3642.37	0.997528	GSE146361-array
GSM4378901	-2552.93	-1012.69	-3565.62	0.996673	GSE146361-array
GSM4378902	-2447.62	-1017.49	-3465.11	0.995362	GSE146361-array
GSM4378903	-2555.23	-988.559	-3543.79	0.996407	GSE146361-array
GSM4378904	-2562.75	-1358.61	-3921.36	0.999569	GSE146361-array
GSM4378905	-2388.79	-1374.12	-3762.91	0.998615	GSE146361-array
GSM4378906	-2744.28	-1365.92	-4110.2	0.999999	GSE146361-array
GSM4378907	-2740.5	-1322.69	-4063.19	0.999963	GSE146361-array

## Sheet: Table S2
Table S2. Tumor purity that estimated by morphology and ESTIMATE for 179 gastric tissues from the TCGA dataset.
ID	ESTIMATE	Morphology
TCGA.D7.8570	0.449	1
TCGA.D7.6815	0.768	0.76
TCGA.BR.8588	0.53	0.61
TCGA.CD.8524	0.673	0.85
TCGA.D7.6525	0.73	0.73
TCGA.BR.8678	0.85	0.83
TCGA.D7.6526	0.841	0.77
TCGA.CD.A487	0.731	0.8
TCGA.CG.5726	0.874	0.31
TCGA.BR.6803	0.53	0.65
TCGA.HU.A4GP	0.791	0.15
TCGA.D7.A4YX	0.725	0.6
TCGA.BR.A4J8	0.674	0.26
TCGA.CG.4469	0.708	0.87
TCGA.CD.5798	0.558	0.47
TCGA.CG.4443	0.819	0.89
TCGA.BR.8371	0.612	0.65
TCGA.BR.8081	0.478	0.79
TCGA.D7.8576	0.755	1
TCGA.BR.8367	0.694	0.7
TCGA.F1.6874	0.652	0.82
TCGA.D7.6520	0.708	0.82
TCGA.IN.7808	0.521	0.95
TCGA.D7.6527	0.73	0.81
TCGA.D7.8572	0.626	0.74
TCGA.BR.8381	0.502	1
TCGA.CD.8531	0.577	0.88
TCGA.BR.8364	0.512	0.5
TCGA.BR.4279	0.407	0.53
TCGA.BR.8372	0.655	0.8
TCGA.HF.7132	0.605	0.81
TCGA.CD.5799	0.773	0.76
TCGA.D7.5578	0.627	0.37
TCGA.BR.6458	0.574	1
TCGA.CG.4301	0.602	0.76
TCGA.BR.7958	0.49	0.9
TCGA.HU.A4GH	0.87	0.85
TCGA.BR.6802	0.639	0.73
TCGA.BR.8589	0.653	0.69
TCGA.CG.4440	0.803	0.86
TCGA.CD.8528	0.778	0.92
TCGA.D7.8573	0.846	0.93
TCGA.F1.6875	0.906	0.99
TCGA.CG.4477	0.557	0.74
TCGA.CD.8534	0.695	0.9
TCGA.CG.4444	0.635	0.95
TCGA.D7.5577	0.586	0.82
TCGA.D7.8579	0.567	1
TCGA.HU.A4G8	0.744	0.65
TCGA.BR.7197	0.832	0.45
TCGA.BR.8297	0.695	0.3
TCGA.BR.4191	0.483	0.89
TCGA.HU.A4H5	0.823	0.3
TCGA.CG.5717	0.651	0.67
TCGA.CG.5723	0.591	0.52
TCGA.BR.6456	0.593	0.95
TCGA.CD.5801	0.572	0.9
TCGA.HF.7133	0.637	0.99
TCGA.D7.6524	0.521	0.82
TCGA.BR.7722	0.689	0.9
TCGA.D7.8575	0.704	0.99
TCGA.D7.6521	0.502	0.87
TCGA.BR.8080	0.495	0.99
TCGA.IN.8663	0.873	0.92
TCGA.HU.A4G9	0.925	0.94
TCGA.BR.6564	0.542	0.66
TCGA.CG.5718	0.645	0.75
TCGA.BR.6705	0.533	0.77
TCGA.CD.8530	0.587	0.9
TCGA.CG.4438	0.657	0.85
TCGA.CD.5803	0.387	0.47
TCGA.D7.6822	0.811	0.75
TCGA.CG.4437	0.562	0.65
TCGA.BR.6710	0.737	0.75
TCGA.BR.6455	0.681	0.9
TCGA.BR.8368	0.826	0.86
TCGA.FP.8211	0.779	0.73
TCGA.BR.8365	0.561	0.45
TCGA.BR.8483	0.856	0
TCGA.BR.8284	0.53	0.8
TCGA.BR.6707	0.617	0.75
TCGA.FP.8209	0.414	0.3
TCGA.BR.6565	0.626	0.65
TCGA.FP.8099	0.757	0.98
TCGA.BR.7715	0.759	0.77
TCGA.CG.5732	0.695	0.88
TCGA.BR.8382	0.606	0.88
TCGA.BR.A4IV	0.591	1
TCGA.BR.8590	0.552	0.63
TCGA.BR.4253	0.492	0.67
TCGA.F1.A448	0.54	1
TCGA.HU.A4GC	0.744	0.65
TCGA.CD.A48C	0.7	0.9
TCGA.CD.5804	0.579	0.85
TCGA.BR.8677	0.529	0.7
TCGA.BR.7959	0.625	0.66
TCGA.BR.8286	0.696	0.81
TCGA.BR.A4J5	0.556	0.4
TCGA.BR.7723	0.745	0.95
TCGA.HU.A4GF	0.784	1
TCGA.BR.8373	0.748	0
TCGA.BR.8058	0.446	0
TCGA.F1.6177	0.847	0.88
TCGA.BR.6801	0.729	0.7
TCGA.CD.8532	0.586	0.85
TCGA.CG.5721	0.487	0.76
TCGA.CD.A489	0.604	1
TCGA.BR.4257	0.571	0.82
TCGA.HU.A4GU	0.851	0.85
TCGA.BR.8369	0.778	0.77
TCGA.BR.8486	0.652	0
TCGA.CD.A4MG	0.612	0.8
TCGA.HU.A4GT	0.806	0.7
TCGA.D7.6528	0.864	0.55
TCGA.BR.A4J7	0.489	0.75
TCGA.CD.8529	0.485	0.75
TCGA.BR.8592	0.549	0.53
TCGA.BR.6452	0.696	0.97
TCGA.CG.5724	0.693	0.53
TCGA.D7.8574	0.383	0.7
TCGA.BR.6852	0.503	0.95
TCGA.HU.8608	0.541	0.95
TCGA.FP.7998	0.413	0
TCGA.BR.7196	0.51	0.4
TCGA.CG.4441	0.666	0.7
TCGA.D7.A4YU	0.577	0.4
TCGA.CG.4475	0.665	0.67
TCGA.CD.5800	0.814	0.8
TCGA.HU.A4GX	0.687	0.61
TCGA.BR.8682	0.623	0.67
TCGA.BR.6563	0.393	0.65
TCGA.BR.4187	0.374	0.7
TCGA.BR.7901	0.598	0.5
TCGA.BR.6453	0.417	0.77
TCGA.BR.8484	0.602	0.92
TCGA.HU.A4H8	0.872	0.8
TCGA.CG.5734	0.502	0.7
TCGA.BR.8384	0.544	0.5
TCGA.FP.7735	0.668	0.85
TCGA.FP.7829	0.763	0.9
TCGA.CD.5813	0.375	0.8
TCGA.FP.8210	0.41	0.49
TCGA.BR.6566	0.563	0.82
TCGA.CG.4466	0.855	0.82
TCGA.BR.8059	0.714	0.57
TCGA.BR.A44T	0.435	0.35
TCGA.BR.8591	0.713	0.76
TCGA.HU.A4G3	0.757	0.87
TCGA.CD.A486	0.689	1
TCGA.CG.4465	0.613	0.8
TCGA.D7.6522	0.295	0.62
TCGA.HU.A4H6	0.64	1
TCGA.CD.8535	0.89	0.73
TCGA.BR.8361	0.751	0.85
TCGA.BR.4267	0.73	0.95
TCGA.BR.7957	0.636	0.45
TCGA.BR.8683	0.709	0.71
TCGA.D7.A4Z0	0.551	0.25
TCGA.HU.A4HD	0.796	0.8
TCGA.HU.8604	0.521	0.75
TCGA.BR.7707	0.738	0.6
TCGA.D7.6519	0.795	0.83
TCGA.BR.6457	0.496	0.85
TCGA.BR.7717	0.703	0.9
TCGA.BR.4256	0.395	0.68
TCGA.BR.8485	0.683	0.67
TCGA.D7.8578	0.629	0.75
TCGA.FP.7916	0.509	0.65
TCGA.CD.8526	0.748	0.9
TCGA.CD.A4MH	0.747	0.8
TCGA.CG.4305	0.543	0.76
TCGA.HU.A4G2	0.704	0.8
TCGA.BR.7716	0.612	0.8
TCGA.D7.6818	0.53	0.86
TCGA.BR.8687	0.789	0.95
TCGA.BR.8680	0.924	0.73
TCGA.BR.8291	0.452	0.8
TCGA.BR.8686	0.537	0.9
TCGA.CG.4436	0.739	0.7

## Sheet: Table S3
Table S3. Genes in each module detected by WGCNA.
Turquoise	Yellow	Blue	Red
BCL6B	STK10	CDT1	MUC13
SELENOM	BASP1	BORCS5	RND1
NUMBL	PIK3AP1	TGS1	NOL4L
POGLUT3	IL10RA	HDAC8	LMNTD2
MRTFA	UBASH3B	UBIAD1	FUT3
TPST1	CX3CL1	CWF19L1	TRIM40
NIM1K	DNAJC5B	CCDC167	ZFAND2B
DVL2	HAPLN3	SMC1A	ASB13
WDR91	CCL18	FN3KRP	TXN2
CBR3	SIGLEC10	PDHX	EFNB1
NOG	TIAM1	APEX2	C15orf48
MTMR9	ZNF804A	POLD1	SCAMP2
GLIPR2	CHST11	ACTR5	SLC27A4
ZNF428	SPOCK2	ATP5MPL	CNNM4
TMOD2	DUSP5	CDC5L	CAPG
COL4A1	PPM1M	NUP160	HECTD3
PER1	LCP2	CSTF2	ABO
FAM171B	HLA-DOA	AAMP	MLEC
FZD2	CD40LG	PITPNM1	WWC1
MPP2	SFMBT2	DUS1L	HMOX2
ADCY9	CYTH4	TEX10	TXNDC17
WDR19	MCOLN2	TEDC1	SEC61A1
ZNF502	KLHDC7B	ZDHHC20	HNF1A
CTIF	BTK	COX6C	RDH13
SERPINE2	GPSM3	ELK1	RIN1
STAB1	LCP1	MED6	VIL1
MYLIP	RGL4	BROX	LPAR2
ATP10D	MAP4K1	TMED2	C1QTNF12
CLMP	CTSZ	FAM136A	SDC4
METTL7A	IRF8	DCLRE1B	TTLL12
MYOT	FCN1	ASB6	CANT1
TRPC6	ZDHHC18	ARPC3	TPRN
EPC2	BLK	KLHL18	FLNB
ZNF304	TMEM131L	THAP12	GSDMD
ZYG11B	VSIG4	METTL3	ITGA2
FLYWCH1	CSTA	FANCI	IL22RA1
ABLIM3	DCP2	SARS2	INPP1
APCDD1	ICOS	RPF1	KISS1
ZNF385B	HK3	GTF2E1	ARHGEF16
ALKBH5	GNGT2	GOT1	ACY3
CBX7	MYO9B	ZMPSTE24	MFSD6L
P3H2	SSH2	TEDC2	GALM
ZFHX4	LIMD2	TIMM17A	TOB1
CCDC69	NCKAP1L	PRICKLE3	DOLPP1
C1orf198	GAPT	ADAT1	NR2F6
PLEKHG2	PNOC	ACTR3	SMPD2
ZNF501	CD209	SAE1	ZC3H12A
BMT2	BTN3A2	CCL20	TCF7L2
MAPKBP1	RGS19	NUBP2	MAP3K13
METTL22	TLR7	POLR2J	CCHCR1
RGCC	CASS4	TSEN54	FAM221A
UBXN6	ARHGDIB	MVD	NAGPA
DTX3	CCR1	GET3	KDF1
NOTCH3	CST7	NCAPH	NDFIP2
MEX3B	PIK3R5	GFM1	TMEM41B
NEFL	MYO1F	FIBP	SLC37A4
PHLDA3	NKG7	ZC3H8	FAAH2
AZIN2	THEMIS	AHCY	ZDHHC5
SGCG	IL2RB	ABT1	TMEM87B
BAG3	RHOH	FAM210A	SYT8
FAM167B	ITGAM	DRG1	ASCC2
ACSS3	UCP2	SAMD1	RIPK4
MSN	GGA2	ZC3H18	SLC35C1
C1orf216	SIGLEC7	EIF4E	SLC9A3R1
MMRN1	IL27RA	POLR2K	DCXR
ZNF529	CD27	SLC2A1	RAB11FIP4
CREBL2	DPEP2	PRPF6	SLC5A1
TDRD6	C5AR1	USP39	PXMP2
POPDC2	GFI1	DNAJC3	GPRC5A
ITGA8	GZMM	CLP1	ACY1
RAB31	STAT2	LDAH	AMN
WFDC1	FCRLA	PDE12	MISP
ZC3H6	DOK3	RPN1	CIB1
FLOT1	MYO1G	LACTB2	SLC17A5
NATD1	TBX21	CDCA2	RSPH1
CTF1	GAL3ST4	PAQR4	COL9A2
ANKRD12	CD300A	TRIP4	SEPHS2
MEF2A	ZNF101	ZBTB41	TMEM53
DCTN2	RNF166	SHMT2	CLCN2
ZNF358	NCF1	SRM	GPR39
COX7A1	SASH3	PFDN6	IQCE
TXNDC15	APOBR	C1orf53	TMC7
SFXN3	MYO5A	FLVCR1	TNNI1
LMO1	SOAT1	TBC1D7	PRSS16
C1QTNF7	ITK	LZIC	LCN2
FNDC4	VPREB3	CENPJ	CDC42BPG
MATN3	HLA-DOB	SLIRP	RNF183
SLC24A3	PLA2G7	METTL6	PI3
DMXL1	TREM2	AGPAT5	TMBIM6
SIX2	PLAAT4	RANGAP1	IGSF9
TGFBI	AKR1B1	VPS33A	LGALS4
NKIRAS1	CD300C	DNAJA3	ZFAND2A
ZNF415	DOCK10	LRPPRC	MON1A
P3H1	SGK1	AP2S1	REEP6
USP11	CD244	SOD1	PLEKHJ1
STUM	SEMA4A	STOML2	TSTA3
NRIP2	PSTPIP1	GEMIN5	AACS
CASC3	SARDH	CDC20	FHDC1
NRTN	SH2D1A	MRPS10	EPHA2
EPS15	TNIP3	SMYD5	SLC22A5
ROBO4	ADAM8	RPF2	TNFRSF21
ERRFI1	EAF2	SLC25A11	ST14
IGFBP4	RAC2	DHTKD1	TCTA
GAB2	AOAH	TCF3	BARX2
REEP2	GZMK	ALG5	LNX2
COQ10A	SLAMF7	NDC80	DNMBP
RING1	IFI16	DLD	ADM2
CCR10	STK4	MED4	SPIRE2
KIF17	PRAM1	TMEM138	TMBIM1
PHLDB1	PCED1B	MRPL50	CAPN1
CSPG4	HS3ST2	PPP6C	SPR
VASN	TENT5C	GTF2E2	AP1M2
PLPPR2	UBE2J1	SSU72	SLC35D2
COPZ2	NFKB1	MINPP1	PLBD1
DUSP26	CCR7	NOA1	COPG1
PTGIS	HLA-DRB1	SPCS1	PDZK1IP1
CBLN3	KBTBD8	EIF2S3	HES1
ESAM	NAGK	ABCB10	VPS37B
HYAL2	NPC2	ACBD3	LETM1
OAF	NLRC5	CDKN3	CHMP4C
PIP5K1C	LILRA2	PSMB6	EXPH5
KCND1	CD3G	SLC25A19	GCNT3
NFYB	VAV1	RBM15	RAB40C
PRKAA2	CXCL13	EIF4A3	BPNT1
GRK3	CD1D	PRPS1	FAM160A2
FHL5	SYTL3	POC1B	PLCB3
FUNDC2	IL18RAP	SDHB	GLCE
IGFBP6	OLR1	LTBR	CEBPA
ZNF229	CD1A	LCMT2	STARD4
GLRB	PLCB2	HNRNPF	TMEM214
KPNA5	LY96	TMEM52	PTPN3
LRP1	RAB33A	SFT2D2	MMP15
GSDME	FDCSP	PCSK9	CNKSR1
CNST	SIGLEC1	C1QBP	MACO1
SNX29	NELL2	ZNF823	MFSD3
LPAR4	CD1B	MIPEP	TMED3
F10	BIN2	NAA15	TMEM63A
USP25	SEL1L	CUL2	CYP4F11
CHST15	RASGRP3	PPP1R13L	ARHGAP32
SOX17	PPP1R16B	MAD2L2	PLCD3
CCDC3	CD4	ACP1	DHCR24
CKB	HCLS1	NUP85	CNDP2
ACTA2	TMEM52B	PDIA3	MYO6
ITGB1BP2	TNF	CHAF1A	ALDH3B1
PID1	SLFN12	CDC45	S100A16
PROS1	IL17RA	KIN	TMEM63B
DSEL	HAMP	RAD51AP1	SPHK2
ZNF615	TPP1	METAP2	PEX7
JAM2	SIGLEC8	RBM42	GAL3ST1
ADAMTS8	EVL	FAF2	MFSD9
DPYSL2	RNASE2	CENPQ	INO80C
MTURN	KMO	LRATD2	MCRIP2
CDH11	TNFRSF13C	GRPEL1	KRT19
CA5B	ZBTB32	COX10	KCTD14
FBXO8	CYSLTR1	PDS5A	AOC1
ZBTB10	MPP1	POLG2	RBKS
CCDC178	THEMIS2	MRPL13	RASSF7
GNG12	AGAP2	IARS2	NEDD4L
FAM13B	POU2F2	DKC1	KMT5C
ADAMTS1	C1QA	EIF3I	LZTS3
ABI3BP	FCRL4	MED30	CALR
INA	MNDA	F12	CARMIL1
ZNF426	JAK3	THUMPD3	COMTD1
HSPB1	RHOG	CHCHD1	ZBTB7B
HCFC2	CD3E	DNAJA1	HHLA2
TRPC1	CD14	TRMT10C	C8G
AOPEP	TCN2	SLC20A1	SHROOM1
NID1	NLRC3	C1orf159	USP54
FAM124A	PRF1	CHCHD3	CHAC1
TRAM1L1	APOE	WDR62	CHCHD10
FOXF2	TXK	ZBTB33	TPMT
ANO6	HLA-DQB2	MOCOS	HOOK1
PLXND1	LPXN	PGM2	MYORG
FAM114A2	CTSS	HSP90AB1	PDX1
ZNF175	CXCL9	TLCD3A	PHETA1
HIGD1B	CARMIL2	NUP205	ACOX3
SEMA3G	CD6	POLR3F	CARD10
SLIT2	PTAFR	ATIC	PLEKHG6
HTRA1	ITGA4	PPAT	ERO1A
ECRG4	GIMAP8	APMAP	MOK
HSPA12B	SCML4	UBA6	CRACR2B
SCN2B	CD33	PIH1D1	CGN
CPED1	PIM2	LSM6	PPP1R11
IFT46	GIMAP4	SENP5	CRELD2
FAM168B	RCSD1	IBTK	NECTIN4
HMCN1	NECAP2	MRPS26	SDF2L1
COMP	HLA-DPB1	DARS2	DNAJC22
CHST1	TSPAN33	NSUN3	PRSS2
SHISA4	ITGAL	BZW2	SDSL
GDF10	CYBC1	TTC26	ARFIP2
PHYHIPL	TIMD4	YEATS2	FAM83H
GREM2	RNF144B	CHUK	ACSS1
FUT11	PRKCH	REXO4	HKDC1
MTX3	CD5	TMEM104	ELMO3
RAB9B	GP1BA	BRCA2	SLC12A7
FAM110B	IRF4	PPP1R26	RALA
TDRP	C1orf162	LSM7	SLC16A5
SYPL2	ABI3	NUDCD1	PPP1R16A
EIF1B	SH3TC1	PFDN2	RAPGEFL1
GRIK5	P2RX1	HSPA9	CYP2J2
WDR82	CNTRL	CCT2	ARPC1A
RIPOR1	TNFRSF13B	DDX56	POF1B
AHDC1	AMPD1	GSTP1	ADCK5
CADM1	MAN2B1	THOC6	EFHD2
MYOCD	WAS	NAF1	MACC1
PDGFRL	CD70	MPP6	IL1RL2
MYOM1	EOMES	POP7	TRAF4
CD109	GIT2	NSUN2	RIPK3
MAPK8IP1	HS3ST3B1	PAXIP1	GUCD1
TUBB2B	IL12RB2	PDIA6	APPL2
DNM3	FGFBP2	G2E3	NPAS2
LMOD1	NOD2	MIOS	SIPA1L3
FOXF1	ADAP2	MRPS15	SFXN5
CGRRF1	BATF3	PATL1	CERS6
TMSB15A	MFNG	SPATA2	DEGS2
MKX	MAFB	KIF21A	ELF3
ADAMTS5	TNFRSF1B	MRPL49	PIGG
HEY2	HLA-E	MCM2	PTPN18
RCOR3	ZBP1	COA6	KLF5
ZNF404	ABCA1	PRKAR2A	LMO7
TMEM200B	FLT3	TMEM69	DQX1
PCP4	DENND1C	ESCO1	CDH1
ZNF518B	P2RY8	LRWD1	TMEM45B
ADGRD1	ARL4C	HENMT1	SH2D3A
CCDC106	RASGRP1	CXCL2	LPIN3
EPM2AIP1	BCL2A1	VMA21	DOK4
JAZF1	SLFN5	BYSL	ESRRA
CHRDL2	LAX1	ARF3	CFB
TEAD2	SLAMF1	RPUSD1	ITPKA
RSPO1	GBP4	SLC25A32	PRSS22
PDGFC	CLEC4E	COMMD2	LMAN2
ASB1	HLA-DPA1	CDCA5	COG2
VPS45	LAPTM5	GSS	LEXM
UBE2Q2	FGD3	TOMM40	C2CD2L
STAT5B	CCL8	EIF3H	NADSYN1
WASF2	DNAJB9	SLC7A1	RASEF
NPTXR	GNA15	SRP72	SOWAHA
NIPAL3	GBP2	AURKB	TMCO4
GPR146	BTG1	ANP32B	FAM83B
SMIM3	PARP15	CYB5B	S100A14
FMO1	ITGB7	COPB2	DECR2
MLF1	FICD	PGRMC1	STARD5
COL16A1	GRAP2	TAF5	IFT172
ZFP90	JAML	ANP32E	CEMIP2
CNTLN	TYROBP	TOPBP1	FGFBP1
PRND	GZMA	POLR3D	SLC17A9
PRKAR2B	EDEM1	TACO1	PIP4K2C
TNFRSF1A	RENBP	TGDS	FRAT2
PPP1R12C	RNASE6	TMEM41A	MED18
NPTX2	ADGRE1	RRP15	GGT6
MAU2	STAP1	NIPA2	MFSD2A
ACOX2	GLCCI1	B4GALT5	SPRED2
INHBB	FASLG	WDR34	RAB25
IGIP	FCRLB	TOP2A	DGKQ
ETV1	CD19	USP37	ADAMTSL5
DNAJC24	CLECL1	PYCR3	ETHE1
KDR	CD300LB	INTS2	SERPINB5
FAM229B	FMNL1	PARP1	ACADS
ZNF362	CCL13	RFWD3	EZR
VCAN	PIK3R6	MRPS23	RTCB
RXRA	ATP8B4	NCOA7	C10orf95
FLNA	S1PR4	SLC25A22	AZGP1
NRK	STAT4	COIL	ARMC7
WWC3	SUSD3	LRRC42	GJB1
BMERB1	C1QC	PTDSS1	NOXA1
ZNF311	C3AR1	ZBTB9	B3GNT3
C7	ATP6V1B2	ARHGAP19	TSKU
FBXL2	SIT1	NOL11	IHH
DNAJC18	TCL1A	ACTR8	CA13
DTX1	APOC1	SCD	TSPAN15
ZNF329	MFSD1	SF3B5	RAVER2
NDNF	CFLAR	POLR2H	HTR1D
HOXA3	CXCL10	RIOX2	LRG1
APCDD1L	HCK	MRM3	PGAP3
PECAM1	NFAM1	MRTO4	MYO1D
CD81	CD22	RRP9	SFN
SOD3	PLA1A	TIGD2	ESPN
HACD4	CHST2	ALKBH2	DHRS1
P4HA3	CTSW	CLCN5	MICU1
RHEX	SIDT1	KIAA0895	C11orf24
DYNC1I1	SIGLEC9	VAMP7	LDLRAP1
INKA1	LTA	CDK2AP2	NGEF
MRTFB	CLIC2	SEC23IP	FAAH
PLPP7	PLEK	SNRPB2	PLEK2
ZNF470	DNASE2	SURF4	RER1
RNF122	CRTAM	TRMT112	C6orf136
CAP2	C1QB	DNTTIP1	HSD11B2
RNF185	NLRC4	TMX1	TOR4A
CLEC1A	ALOX5AP	DNPEP	CEACAM7
BLVRA	CXCR3	BAMBI	PHLPP1
ST6GALNAC6	CSF2RB	PRDM4	BCO1
STC2	SAMD9L	TRAF2	ITPR3
CBX6	DOCK2	ZSCAN29	TMEM184A
CCNI	HMOX1	SMNDC1	C11orf52
NDN	RFTN1	NSDHL	RAB17
ELK3	FAM78A	TEX261	TMEM54
CNTNAP1	TNFSF10	ZNRD1	FARP2
VASH2	APBB1IP	TMEM106C	PRRG2
ISLR2	MCUB	SMARCD2	METTL7B
KLHL21	EBI3	PTRHD1	KIF12
ASPA	ARHGEF6	TTYH3	SERINC2
CTDSP2	TMEM268	ITGB3BP	DAP
KIAA0513	CAMK1G	NSMCE2	SLPI
SUSD2	GAB3	RAC3	CDR2L
USHBP1	CPNE5	RPN2	KDELR1
CYP1B1	PDCD1	SEC11A	CLDN4
ZNF287	LY86	DOT1L	GOLT1A
FES	GNG2	WRAP53	GLB1L2
AFAP1L1	ARL11	PDAP1	STXBP2
PLEKHO1	ACAP1	JPH1	KRT7
NFIX	HLA-DQA1	MAP2K1	TM4SF5
ROR2	SLC7A7	HES6	VDAC1
CRIP2	GPR132	WDR18	VAMP8
MAP3K6	RELB	RMND1	PANK3
KLHDC8B	ARHGAP45	SMARCC1	MYEOV
MAPRE2	RAB39B	TAF2	VIPR1
SEMA3C	MYCBP2	BCAT2	SREBF2
ADRB2	FAM20A	RPP25	ADIPOR2
BOD1L1	ICAM1	SPDL1	DDC
SCN4B	LAG3	LY6E	MYO10
EVA1C	NINJ1	ASF1B	VDR
CCDC89	PLCG2	KIF20A	SLC22A18
PYGL	FCHSD2	AGO2	PKP2
TLN1	DNASE1L3	YKT6	MAPK3
FAM184A	TRPV2	PHB2	STX3
SERP2	CD48	TUBGCP3	PKP3
ZDHHC17	SLC15A3	POP4	FBXO34
PNCK	CCR4	SRSF2	KCNK6
CYP46A1	ANXA2R	JRKL	ALAS1
TXNIP	RBP5	RBBP5	ONECUT2
C16orf86	ACP2	URB2	SRC
SLC35B4	GBP5	FERMT1	GSTZ1
TMEM100	PLXNC1	PARS2	KCNQ1
KAT6B	FCER1G	PDZD8	CES3
SNAPC2	TIGIT	TBP	TGFA
NID2	PARP11	HOXC11	SDC1
SLC25A27	SPIB	BUD23	PEX16
PALLD	DEF6	PRPF4	DMBT1
SLC8A2	CCL22	HPDL	PPIP5K1
DES	MR1	EXOSC2	DHDDS
MAP3K7CL	SNX10	GINS1	LASP1
ZNF649	ITGB2	MNX1	ELF4
PHF21A	CD52	CXorf38	PRKCD
BHLHE22	TMC8	PITRM1	PRKCZ
RRAGD	ICAM3	NOP9	MAP2K3
TLL1	GM2A	NHLRC2	KBTBD11
ITGA10	CD38	SLC19A1	GBA2
APLNR	TBXAS1	COPB1	NIPAL1
ITPKB	HERPUD1	CCSAP	RPS6KA1
CLASP1	MMP25	FAM81A	CPT1A
VAT1	HCST	ARCN1	CFTR
PRDM5	SLA	SAP130	SPPL2B
EPHX1	TNFRSF8	LARS2	LONRF3
VEGFC	FBXW7	TROAP	CAMSAP3
COL1A1	TNFRSF9	TMEM208	DIAPH1
LURAP1L	TNFSF13B	UBFD1	FGFR3
GALNT17	MSL3	SLC27A2	MUC4
MAP1A	BMP2K	C2orf49	C4BPB
KLHL15	DRAM1	TWNK	ZFYVE27
CYP7B1	IL2RA	UQCRFS1	LRBA
SV2A	MSR1	PPP1CC	PMM2
POLI	APOBEC3F	MFSD5	LAD1
C1orf54	TNFSF14	GLO1	BDH1
CARTPT	APOBEC3G	SAPCD2	PICK1
SULF1	GRB2	TMEM68	CDC42EP1
SPIN1	ENPP2	IGF2BP2	HR
KCNE4	CARD16	SLC33A1	PFKFB2
SCG2	HTRA4	ZMYM1	BCL2L14
PRKD3	DAPP1	PDCL3	COX4I1
MAP1LC3B	PLD3	RECQL4	DSP
LATS2	PITPNC1	ZDHHC12	BAIAP2L1
POLK	CD2	AHSA1	ENTPD2
FHL3	CLEC10A	AATF	ENTPD6
NOP53	PRKCB	HJURP	EPHA10
ADAMTS3	PRKCQ	ADORA2B	ALS2CL
SLC16A2	ST3GAL5	KPNB1	RRBP1
SYNGAP1	ANGPTL6	TMEM160	ACVR1B
GLDN	APOL3	ATP13A2	GSDMB
GPR20	BTLA	DTD2	CHKA
CD93	MCL1	CDH3	TMEM164
EPAS1	CR2	GSTCD	RNF39
FBXL7	CR1	COX5A	ZFPM1
NEFH	XCL1	PPIA	ANKRD9
GRASP	IL21R	VPS29	SGK2
VEZF1	XCR1	NABP2	TJP2
P3H3	SYNRG	CSNK1G1	ILVBL
ARHGEF40	VNN2	FUOM	STAP2
TTBK2	SIPA1	GPN3	DLG3
FAM43A	ZAP70	NAT10	SLC22A18AS
MOB2	CLEC12A	IMPDH2	SH3YL1
AGO4	GBP1	LSG1	F11R
COL5A1	IL4I1	TIGD5	EPB41L1
TEF	UBASH3A	NUP153	MTMR11
MLLT1	FPR1	JPT2	COL17A1
ELANE	RILPL2	PDCD2L	CORO2A
CCDC136	PFKFB3	CCT5	LEAP2
BEND6	BCL2L11	TTC5	LCOR
EBF3	HLA-DRA	DLAT	PCDH1
TUSC1	PIK3CD	CGAS	TSPAN17
UBE2E2	LRMP	PKN2	MGAT5
VEGFD	PIK3CG	AGMAT	MGAT3
MPDZ	DSE	TASP1	GDA
PLEKHF1	LAT2	GEMIN6	EPN1
USP13	BANK1	NKRF	AGPAT2
LIX1L	GPR174	MED10	FAHD1
DPT	GPR137B	SLC1A5	SLC50A1
RTL8C	MEI1	RPS5	ZC2HC1C
PZP	ANKRD55	HELB	GRTP1
RAB11FIP3	TMEM154	LANCL2	GSR
ADCY5	TMEM156	DAXX	SLC39A7
PDZD4	ANKRD44	LMNB2	SLC39A4
PXDC1	CD180	TBPL1	VRK3
LIFR	CD163	LAGE3	AP1G2
YAP1	LSP1	PAK6	TRAF3IP2
GFPT2	KCNAB2	NT5DC2	PANK1
PAPLN	PKHD1L1	RAB20	KRT8
SKI	LST1	TMEM161A	AP1B1
KRBOX4	LILRA1	CNOT11	VASP
GLIS2	LILRB1	MYBL2	PYCR1
YPEL5	LILRB2	CDCA8	CDCP1
NOTCH4	LILRB4	BLM	RAB11A
ZNF319	LILRB5	SUSD1	ANXA11
EMILIN1	FAS	CLPX	DNM2
ADCYAP1R1	SIRPG	CMTM8	GPR35
CPXM1	ELMO1	ENO1	MICALL2
DOCK3	PDE4B	B3GNT2	SMAGP
POGLUT2	FGR	WRAP73	LRRC28
PHYHIP	RGS10	UBE2T	LRRC59
MYL6B	PDE7A	ATP6V1A	CRYBG2
ZNF671	NDST2	C16orf70	ATP7B
VAMP2	GATA3	C9orf40	NT5C3A
LAMP5	SAMD3	ENOPH1	USH1C
IL34	TPST2	MYB	LRRC8E
HPGDS	CORO1A	EDEM2	PLEKHB2
MAN1C1	TSPAN32	SCYL2	HNF1B
NXPH3	CD247	PSMD2	ID1
SPSB1	CD226	KIF20B	PPP1R1B
SNX27	STAT5A	ZW10	HNF4A
SELP	IL10	CCNB1	TMPRSS4
KLHL10	IL15	HSPH1	PAK1
ULK2	IL16	KANSL2	AKR1C4
HTR2A	MGAT1	EIF2B2	GGT1
NNMT	VCAM1	RPAP1	FUT6
DOCK1	ADA2	MREG	PLA2G4F
CAVIN2	IL7R	C3orf33	CLN3
RHBDL3	MS4A1	SDF2	PRR15
KANK2	GRN	RMND5A	KIAA0319L
FRZB	GPNMB	PTCD3	S100A10
FIBIN	RAB37	MARCKSL1	LFNG
LAYN	SRGAP3	TOMM22	INF2
RBP7	P2RY6	CNIH4	WWP2
PACS1	P2RX7	RPIA	CYB561
ELOVL2	RAB8B	SART3	TPD52
F13A1	TLR1	MET	TNIK
PRXL2C	CNEP1R1	SNRPA1	RNPEPL1
MDFIC	TLR8	AIMP1	PSD4
WHRN	APBA2	NUP188	SEMA4B
RGMA	FCMR	TRAIP	SEMA4G
VPS11	FCGR3A	TFAM	PLPP2
RNF24	FCGR3B	SSNA1	LLGL2
SYT11	FCGR2A	DSN1	SLC6A20
ARNT2	FCGR2B	NSUN4	EPB41L4B
CDKN1C	SMAP2	CEBPG	IL17RE
CNTN2	RASSF2	RPA3	STEAP3
TSHZ1	RASSF4	DNAJC16	SEZ6L2
GADD45B	RASSF5	PSTK	MYH14
ARL4D	PAG1	EIF1AD	RAP1GAP2
CDH5	SHISAL2A	CCT8	ARHGAP27
TCF21	DERL3	APEH	ARHGAP26
EPM2A	STX11	ELAC2	SRPRB
ZIK1	STK17B	ECHS1	PRRG4
PTPN21	ERN1	KIAA0100	ERBB3
REM1	DOK2	EML4	ERBB2
PIK3IP1	PHF11	INTS7	PWWP2B
CCL2	SAMHD1	TRIM11	CKMT1B
ZFAND3	PLA2G2D	ERAL1	CXADR
HELQ	TRIM5	NFRKB	SPINT1
PRAF2	FCRL2	BRMS1	JUP
HSPB3	FCRL5	FBL	CASP10
ZFP36	FCRL3	FH	PCYT2
PYGM	SERPINB9	PTGES3	CTNNBIP1
DGLUCY	SEPTIN1	MESD	SDCBP2
HSPB6	PSAP	GMNN	TRIM14
ADAMTSL2	SLC37A2	RCC2	TRIM15
ARID5B	JAKMIP1	SLC7A5	PCK2
ID4	SEMA4D	SSX2IP	PTK6
PAPPA	RUNX3	PSMD5	BRI3BP
RYBP	RUNX2	RHEBL1	TOX3
NAB2	CAMK4	USP10	ARHGEF5
KIAA1586	ARHGAP17	TOMM34	ACOT11
PAFAH1B1	ARHGAP15	NEK4	TTC22
CASQ2	CSF2RA	TNFRSF10A	TTC38
EGR3	ARHGAP25	SMYD2	TTC13
HLF	ARHGAP30	EIF6	FDFT1
SFRP2	OPRL1	MBOAT7	WDR55
GJC2	SLA2	TIMM8A	COA3
SLC6A16	HLA-DRB5	AVL9	OSBPL2
CHST3	LGMN	CHRAC1	PUDP
APOLD1	IL18BP	CCT6A	COBL
ACKR1	JAK2	EMC8	ZDHHC13
ROM1	DPYD	SF3B4	ZDHHC16
ZFP2	SNX20	RAD23B	DDAH1
LXN	AMDHD2	IPO9	LTK
LGALS1	RESF1	NOP2	ATP5IF1
MAP3K14	TRIM69	ANAPC5	SAMD12
SESTD1	TNFRSF18	DUS3L	HACD2
BNIP3	IKZF1	HACL1	ERLIN2
COL4A2	IKZF3	RSL1D1	CXCL16
RGS17	MED12L	PALB2	STK16
HACD1	C16orf54	GTF3C5	TICAM1
GPX7	ARHGEF3	CBX4	FOXP4
SCRG1	IL18R1	DAGLB	DSC2
CD248	ETS1	LMTK2	STK24
GPX3	GNPTAB	TOR1B	ZDHHC6
PENK	SLFN11	IPMK	FOXH1
GJA1	CNN2	TACC3	THAP4
KLHL42	TNFAIP8	WDR53	EVPL
ARSI	TNFAIP3	PRKCI	CCDC120
CALU	CYTIP	SUMO3	MINK1
MAOB	CYTH1	GTF2H3	ZDHHC9
KCNMB4	SAMSN1	MOV10	FOXA2
OLFML3	IGLL1	CLPP	ACAA1
GLI2	LCK	TIMM29	ARHGEF38
SSH1	ARRDC2	THOP1	LAMC2
CLDN5	RUBCNL	NUSAP1	CPTP
DOK5	ZNF831	MRPS30	CDHR5
C3orf18	CD79B	MEA1	IRF6
ADGRF5	CD79A	SLCO4A1	MVP
SEPTIN7	PARVG	RMDN3	MARVELD3
CRYAB	AIF1	HDAC1	EPS8L3
NMUR1	LAIR1	ORC1	LAMB3
FZD8	AIM2	MOGS	FNBP1L
VPS35L	LTB	TRIT1	PRDX5
TSPAN9	LIPA	STK35	CDK18
HERC5	PREX1	SLC35B1	FZD5
IGSF21	LY9	PRELID3B	GRAMD4
GSPT2	FYB1	OGFR	ACSS2
CGNL1	LITAF	GHITM	UGGT1
FSTL3	P2RY10	COPZ1	RPH3AL
SERTAD4	MBP	PMPCB	PFKL
SLC39A13	CELF2	WASHC5	ARL6IP1
TMEM59L	PILRA	SPTY2D1	ACSL5
ISL2	FKBP15	ZNRD2	OCLN
CCDC92	IRF5	NDUFS1	CMTM4
ZNF532	CPVL	NKAPD1	SDR42E1
CPE	MS4A14	PIMREG	TSPO
ROBO3	PIP4K2A	SCO1	PPARA
FOXJ2	MS4A4A	TMEM248	HPS1
ZNF641	MS4A6A	SPATA5L1	ITGA3
RIN3	TANK	NAXE	TBC1D22A
ARHGAP1	CARD8	REEP4	KCNK10
COL6A1	CSF3R	SPRYD4	ALG1
ID3	PLCL2	CHAMP1	SLC45A4
ZNF346	GLUL	RPUSD2	DDR1
ILK	AMPD3	RPUSD4	ICA1
CHST7	CXCR4	MAGEF1	GPRIN2
SIPA1L2	NPL	MED17	GALK2
NRBP2	KLRF1	IGSF8	DYRK2
CCPG1	AKNA	WDCP	OTUB2
MFAP5	KLRC1	YTHDF2	CRYM
LOXL3	KLRD1	MRPL16	PRELID2
REEP1	DOCK8	PACC1	VSIG10
MCRIP1	CD163L1	ERLIN1	EPCAM
KAT2B	U2AF1L4	SLC29A2	PPL
TCF7L1	KLRG1	ZNF680	GPBP1L1
DACT3	ARHGAP9	STRAP	FAM83F
MMD	TIFAB	UCHL5	MPST
CLSTN3	CNOT6L	OXA1L	IDH1
PLBD2	IL12RB1	EEFSEC	CASP6
DPF2	HPS5	MAPKAPK3	CASP3
ALPK3	CIITA	KNTC1	LRRC1
DCAF5	ITGAX	TMEM216	HIP1R
TMEM30A	POU2AF1	COA4	CCNO
FBLN7	NAIP	PPME1	PTPRF
KCNJ8	SEC14L1	IPPK	ANO9
NISCH	NABP1	RALGAPB	CTTN
NOX4	ADGRE2	PSMD8	CD55
SNX33	CHI3L2	QRSL1	CD82
ARHGAP10	CMKLR1	HMGB3	ATG4D
AEBP1	SLCO2B1	TFB1M	DAPK2
NALCN	LAMP3	RUNDC1	ANXA2
RND2	CXorf21	DCLRE1A	MAEA
ORAI3	DENND3	DDOST	KLC4
PPP1R3C	CEACAM21	ZNF77	MPDU1
SPIN2A	RIPOR2	MKI67	DCAF11
RASSF8	NLRP3	SFT2D1	MGAT4B
COLGALT2	CASP4	TMA16	SPAG1
CHST10	CASP1	TIMELESS	INPP5J
SLITRK3	SRGN	SLC4A11	MAP7
PHACTR1	TDO2	CIAPIN1	PLCXD1
GRAMD1A	FLI1	NUDT16L1	SMURF1
ZDHHC15	FERMT3	DDX21	GMPPB
PCMTD1	CTLA4	MAP3K9
DIO2	TLR10	KATNB1
TSPYL5	NCF4	UTP15
TMEM119	PTPRE	METTL2B
NES	PTPRC	PLK1
EEF2	BIRC3	CHTOP
ADH5	PTPN6	PLEKHG4
PLAT	PTPN7	FOXN2
HRC	KIF21B	TRIM28
HIC1	ST6GAL1	TKT
GALNT13	CD1E	SKA3
NFE2L1	CD1C	ZDHHC23
DCHS1	ST8SIA4	SMG9
PCNX1	HIVEP3	CENPK
NAALAD2	SLAMF6	SLC25A17
CHSY3	CD40	DDX41
ZFP82	CTSL	PSMD14
TSPYL4	CCR6	RTN4R
RAB11FIP5	CTSC	TAF4
PMP2	CCR2	CRLS1
UROD	CTSB	GTF2B
SALL2	CD53	PSMB4
ANXA5	HSF5	MKS1
CH25H	CD74	MFSD14B
PRICKLE1	CD72	RNFT2
SERINC1	CD69	CAMKMT
CPXM2	CD86	HOXA11
BBS10	CD84	METTL4
MAN1A1	CD83	EIF4E2
RIMS3	CD80	TUFM
MEF2C	GIMAP2	GLOD4
LURAP1	GIMAP6	TRIM26
KIRREL1	GIMAP7	SNX4
EGR2	CD96	TFCP2
CHST14	OSCAR	PLP2
DLL1	CD8A	EFTUD2
FAM107A	CYFIP2	TIMM8B
FBXO17	CHST12	GANAB
C5orf24	CD200R1	ANLN
DCP1B	CCL17	MALSU1
FEM1B	CLEC4A	EIF2S1
SERPINE1	CLEC7A	EIF3D
FAM53C	BTN2A2	FAM117B
GNS	GCSAM	SBNO1
ETFRF1	XAF1	ERCC3
PTGER1	PTPN22	GSTO2
TCF15	TRAF1	POLQ
LAPTM4A	CLEC2D	RAVER1
FAM117A	B2M	CYP27B1
A2M	SP110	NEU3
TGFBR1	INPP5D	SLC52A3
CORO1C	PYHIN1	SLC5A6
FOLR2	BTN3A1	CHMP2B
SPOCK1	BTN3A3	MDN1
EPC1	TFEC	PRR14L
FJX1	MATK	TTI1
FAM219A	ABCG1	PPP1R35
RORB	ABCD2	CDC7
TRIM8	SLC2A5	RABEPK
PCOLCE2	TRAT1	IFRD2
ZNF610		C8orf76
PTGIR		ESPL1
CAPS2		GRWD1
ATP1B2		SET
IL3RA		CEP131
BMP6		MTPAP
LHFPL2		CENPL
CCM2L		TMEM167A
MORN5		UBA2
KCND2		WDR77
TMEM130		PWP1
GPR176		PAFAH1B2
REXO2		RCOR1
RIC3		POLDIP2
AUTS2		TMED9
GGT5		RUSC1
VAT1L		CCDC43
FAM124B		SLC25A39
NCAM2		CEBPZ
ANOS1		TBC1D31
PI4K2A		DHX33
CERCAM		TRUB1
GSTM5		DCAF13
SERPINH1		PARK7
SCARA5		SLC11A2
CREB3L2		PARD6B
ADAMTS10		ILF2
ARHGAP29		EXOSC4
TDRD10		PPP5C
TCTEX1D1		IRAK2
C12orf4		STT3A
PIP4P2		TTLL4
RAB6B		CEP55
ARHGAP31		PUS7L
IFNAR1		DPP3
FAM160B1		DEK
LAMB2		DNAJC11
RAB2B		GORASP2
TACR2		PEX1
SNTA1		SDE2
HNRNPA0		CTSV
TNN		ZNF239
FBXL20		POLR2G
ARHGEF17		NOP58
ZCCHC24		ODC1
HAS1		PSMB3
AP1M1		TMEM209
FAM43B		BUD13
PLEKHA4		MAPK13
RNF180		DLGAP5
RBMS2		NDC1
KANK3		SUPV3L1
STK38L		NOP14
SYDE1		TEFM
UFSP2		SLC4A1AP
PARVA		NUP133
SCRN1		FASTKD1
KLHL20		PYM1
TBC1D17		MCTS1
NCS1		TIMM50
RBL2		GCC1
TMEM88		TMEM183A
PLSCR4		CLPTM1L
UCHL1		GATB
ITIH3		CDCA4
CAVIN1		DDX10
SPIRE1		OSGEP
C11orf68		RPA2
HCFC1R1		ZPR1
RGS4		YTHDF1
TAOK1		GDI2
CYGB		GINS3
CALCRL		SNRNP48
ANKRD40		MED19
CTSK		IDI1
REEP5		HEBP2
WFS1		XPO6
MLLT11		ZNF217
NRIP3		AAAS
NLGN3		PGAP2
THBD		PFAS
CTTNBP2		GID8
SERGEF		DDX18
CCDC8		LAMTOR2
GNB1		TMEM177
SHISA2		NUP62CL
ACVR1		COQ2
POLR3GL		CHTF18
ENG		CLTC
RYR2		SLC39A9
FRRS1L		CLIC1
FNDC5		MPV17L2
FHOD3		ZBTB5
OLFML2A		RAN
PHF13		COA7
SH3BGR		UMPS
SEC62		ZMYND19
WDR48		TTC27
MMP2		OSGIN2
BBS4		SUDS3
EVC2		BRWD3
EGR1		PCGF1
CHD9		FADD
DZIP3		FANCG
MEF2D		EARS2
ADCYAP1		IMPA1
LZTS2		RTN4IP1
ACACB		RIPK2
TTL		SNX12
NLGN2		SPATA33
CKMT2		C16orf91
FGD1		NDUFA8
GLTP		PSMA5
SOS2		MCCC1
TECPR2		NXT1
SH3PXD2B		MRPS5
RAMP1		BRIP1
FMN2		NETO2
TFE3		VPS54
TCEAL2		GNL2
EMP3		MCMBP
AMIGO1		BORA
OLFML2B		VPS35
DOCK11		CSTB
CALHM2		HPS3
PI16		DDX49
WNT9A		FOXRED1
TK2		CABLES2
MFAP4		AQP11
AOX1		FAM111B
SOS1		MRPL2
ABCB4		PIK3CB
ADAMTS6		LRRC8D
SCPEP1		IER3IP1
DEPP1		PSME4
ARL14EP		PEX14
GPX8		PMPCA
LGI2		DUSP16
SNX21		TBL2
KCNK3		LYPLA2
CACNA2D1		PSMB2
DLG4		SMU1
ZNF134		TP53RK
COL15A1		ELAVL1
CEP126		TRMT6
TBCK		CARS2
CTSO		TIMM10
ARL6IP5		RPRD1B
TACC1		RRN3
BTG2		STAM
ZNF665		SHKBP1
KLHL3		HDGF
BNIP2		PM20D2
ITGA1		LONP1
PNMA1		PHRF1
SHC3		ZNF121
NRSN2		GLA
NAALADL1		MOCS3
FBXO31		MSX2
PEA15		CCDC138
ZMIZ1		EIF4EBP1
RAB7B		HDAC2
AS3MT		GOLT1B
PRKCA		DUSP12
GLI3		POLB
STEAP4		DEDD2
SULT1C4		EBNA1BP2
GLG1		TOR3A
TANC1		POP1
BARX1		SNRPD1
CUEDC2		PRPSAP1
ARHGEF26		CRNKL1
COL3A1		UCK2
ADGRB2		MTA3
SCN7A		TSN
C16orf72		MTG2
CPT1C		KIAA1958
ST6GALNAC5		ISOC2
STAC		MCCC2
MINDY2		GJB2
WSCD1		PRPF19
MYOZ3		CENPX
ZHX3		SP6
SRSF12		DNAAF2
CMTM5		IDE
SLC2A3		C2CD4A
GNAI2		SFPQ
GHR		TMEM39A
KRBA1		ATP5MC3
CFD		BIK
MEOX2		KRT15
ATP1A2		CLUH
RNF144A		COPS3
MAP7D1		COQ5
SLC48A1		MTMR4
CALM1		SNRPD2
COL4A4		SKA1
FKBP5		ALG6
KLF9		RRM1
EBF1		NUP37
TRIL		ATP5F1B
ZNF467		PDHA1
SGSM2		AGK
GARNL3		GPN1
ARHGEF9		MRPL48
SCUBE2		RAP2C
EFHD1		SLC38A9
ZNF347		MRPL9
MARK1		MTA2
HSD17B6		TMEM165
NPR1		MTFR1
GLI1		SLC25A5
APOD		SNORC
PRRT1		POLE2
ARL3		DTD1
CDK17		PLOD3
RRAS		LAS1L
LEFTY2		NCAPD2
DUSP1		NOL10
TRAK2		SEC22A
NKX3-2		RPP38
CEBPD		NRAS
AOC3		PERP
SMO		SF3B2
ZNF382		CCT4
TRPC4		CLN6
VENTX		UBE2Q1
GNG11		FUBP1
GUCY1B1		DSCC1
ARHGAP20		DUS4L
YBX3		NIF3L1
NEXN		VCP
DYNC1LI2		FAM91A1
RRAGA		MED20
B3GNT9		ESF1
MRC2		LSM14B
NAT14		THEM6
TGFBR3		C12orf10
SECISBP2L		SURF6
SDC2		UTP6
PBX1		MRS2
NME5		DBF4
PPP1R3F		SRSF7
PRRT3		CDK7
ARMCX2		PUS7
DENND5A		GSK3B
NAP1L3		SNRPA
PRKD1		PUF60
ZBTB37		UTP18
PRKAB2		SUCLG1
NR2F1		DTL
HERC1		PRR19
NIPSNAP3B		CIAO2B
KCTD15		PUSL1
LPL		POLR1A
ICAM2		TUBB4B
WWTR1		UBXN4
SLC25A12		TWISTNB
SPRYD3		CCDC22
SNX19		MPHOSPH6
SNN		TUFT1
TMEM245		TONSL
TOX		SUPT16H
SLITRK5		KDM1B
FMOD		TLNRD1
PNRC1		ERH
THAP8		CDK5
CFAP69		ZBED4
KCNA5		E2F5
PHACTR2		IMMT
CRISPLD2		DHFR
XPC		TIMM44
PLAC9		PITHD1
CDS2		DDX23
HEATR6		TLCD1
YPEL3		GNPDA1
NXN		RPS19
CDH10		DOHH
HSPB8		NXT2
ITGA7		TMEM14A
EZH1		POLE3
CHSY1		MTCH2
DNER		CDC6
SPON1		TYW5
PGBD1		CTCF
TBX2		CCNA2
CCDC149		NIFK
ARHGEF15		DCAF12
CAMSAP2		ADAT2
DAPK3		ZCCHC3
ZNF439		AUNIP
WDR60		HELZ2
MARF1		THUMPD2
CAVIN3		TRIB3
ZFP37		CXCL1
PNMA8A		CDKAL1
ADPRH		LSM4
CCDC81		TTK
UBTD1		PPP2R2A
EIF4ENIF1		SLC35B2
PTH1R		SYNGR2
ZFAND5		GDAP2
JADE2		PLK4
ARHGEF37		PSMB1
ACTG2		MLST8
YPEL1		NDUFS2
ZNF264		QSOX2
CHRD		FOXD2
KIAA0232		GTF3C3
CNKSR2		STIP1
TRIM44		DNAJC5
CRY2		ARFGEF2
RYR3		OTULIN
EDNRA		C1orf35
PHC1		TXNL4A
SPARC		UQCC2
CCDC102A		FOPNL
ZNF449		FKBPL
KIF3C		RCOR2
DIPK2A		HNRNPLL
DUSP3		TUBB3
C1orf21		CACUL1
PCF11		POLR2D
ADAMTSL3		C4orf46
PLCXD3		NOC2L
RASSF9		RRP1
CAMTA2		ZNF202
CSGALNACT2		MIEF1
ZNF441		SRD5A1
STARD8		RAB10
RBSN		MRM1
DHH		UBE2N
LMO2		TAMM41
PTCH1		SLC49A4
NME4		TMCO1
RFTN2		PGD
GPC1		USP28
EMP1		QPCTL
DPY19L2		EIF5A
PRDM8		TMC6
ZNF677		VAV2
RHOB		MAIP1
EPHB6		CPSF6
PPP3CB		SPINDOC
MXRA5		MPZL3
STOX2		SFXN2
PPFIA2		ZUP1
EHBP1		UTP4
SRF		PSMD3
KCTD20		TRIP13
EPHA7		C5orf22
BOC		REXO5
FAM89B		TPX2
SUFU		INTS5
IRF2BPL		EMG1
CTSF		HSPA14
MOAP1		NARS2
PDE1B		HMGCS1
PCDH19		DDRGK1
ITPRIP		MRPL17
DNM1		E2F7
KLHL26		KDM5C
PDE3A		PAPOLA
ADAMTS9		PPAN
CMYA5		MCM6
TRIO		TBL1XR1
FHL1		SRPK1
PSD		KIF4A
LIN7A		CDC23
ZNF793		DIS3
RASL12		SNRNP40
NTNG2		MRPL36
MS4A2		PPFIA3
PLEKHH2		PSMD11
CSDC2		SNRNP25
MARCKS		GOT2
NDST1		COQ3
CLEC11A		YEATS4
FAM8A1		ROMO1
ACVRL1		POLR3K
PRPH2		SEC61B
PKNOX2		WDR75
SNCAIP		ATF1
TENT5B		CCNB2
RUNDC3B		PSMG3
SBSPON		MMACHC
PLCD4		SF3B3
FSCN1		TMED5
ZNF25		KIAA2013
EHD2		TMEM147
TBKBP1		NOL7
VAMP5		SLC25A10
RCN3		CCDC47
PCGF2		HOMER1
TMEM155		DCAF17
RUSC2		C1orf131
CNN1		LSM8
PBX3		TOR1A
INPP5B		PPA1
PLA2G4C		VRK1
HOXB2		NIPSNAP1
DYSF		TK1
DNAJC27		PDIK1L
RAB34		ZWILCH
ADCY2		GRSF1
GFRA3		MYBBP1A
NIBAN1		SSR3
RARRES2		UBAC1
COL24A1		LDHA
PGR		IGF2BP3
CCDC88A		SMG8
SCAPER		HINT1
ALPK2		SKA2
FAM20B		KIF14
HOMER3		ARHGEF19
ADH1B		CARHSP1
CCDC102B		COPG2
FOXS1		GINS2
CSRP1		PPIF
CAMSAP1		CCDC134
C12orf57		ABCF3
RMDN2		TTF2
S1PR2		ZNHIT2
TGFB2		RPP40
ARAP3		SLC25A44
UBXN1		PUS10
ZNF132		MTDH
CYYR1		CAD
GPR88		GPR107
SOX18		FAM199X
GALNT15		OXSR1
ANKDD1A		DERA
WSCD2		FTSJ3
C1QTNF2		FANCM
CORO6		BCAP31
ATP10A		CEP85
SEMA6C		RRP1B
OXCT1		DDX54
CNR1		MRPS9
PHF20		CRIPT
ANKS1A		TIMM17B
RAB29		MRPS7
CASQ1		SLC25A1
TEAD3		RCL1
TCF4		CHCHD4
SLC66A3		MDC1
PBXIP1		PSMB7
NXPE3		AEN
PIAS3		TRAPPC4
PIM1		UBAP2L
PXK		RRP36
LCAT		CYC1
TLCD5		MCM5
TIE1		ASPM
CDIP1		RHBDD3
PFKM		EIF3J
SELENOW		NOP10
TMX3		NUP107
C4orf3		MRPL37
GPC3		ILDR1
CD99		FANCE
ESYT2		ARPC5L
ADAM23		CNOT9
IGFBP7		DPCD
STIM1		ATAD2
SCG5		OSER1
TMEM74		UCKL1
MRGPRF		E2F1
CZIB		FASTKD2
LRP12		PPIL1
TMEM109		PSMA2
KAT6A		GRHL2
FADS3		ORC2
SUN2		MRPL14
GATA2		BARD1
ZNF285		KHDRBS1
FGF10		C1orf109
RAB32		CNOT10
SEMA4C		MDH2
KIFAP3		M6PR
PPP2R5B		CPSF3
LRRC32		POLR2B
TMEM47		ISG20L2
LDLRAD3		GMFB
TGFB1		HSP90B1
FABP3		MRPL51
DVL3		TSFM
LRFN5		ACOT13
LIMCH1		SENP1
CAMK1		CCDC77
SERPINF1		ABCB8
CLEC14A		MRPL15
ANKRD35		GPD2
MPPED2		XRCC5
ADCY4		NPM3
SFRP1		CFAP20
NRN1		TRUB2
GABARAPL1		RUVBL2
IL1RAPL1		HTATSF1
PHTF2		CNPY2
NEK1		RBMX
BBS12		MOB1A
RASD2		SMG5
CDK14		LMNB1
THNSL2		G6PC3
PELI3		EIPR1
LOXL4		UTP11
FAM216A		NEMP1
CNRIP1		CHDH
CSRNP2		NR2C2AP
CCN1		CNOT6
OSR1		ISCA2
ARRDC3		LIN9
FBXL22		EMC7
REV3L		EMC1
CYTL1		IMP4
ST3GAL4		C12orf49
OSMR		IPO5
SYNDIG1		FAAP24
BGN		XPO7
CERS5		TMEM11
ANKRD50		HNRNPR
RASSF3		MGME1
SUSD6		TOR2A
TMEM35A		NAA40
ACTN1		NDUFAB1
FAP		MRPL58
TENM3		DDX1
DYNC2H1		SCARB1
KL		MANF
PTPDC1		NOLC1
BBX		PPP4R2
PRKACA		NOC3L
PRKACB		SHQ1
AGTR1		FAM122B
FAXDC2		MRPS35
LARP6		POLA1
PPFIBP1		TTC19
PKIA		STT3B
DZIP1		NUP93
PKIG		FDX1
PRKAG2		ANAPC7
ZNF43		NIT2
SHE		ZNF367
KCND3		BUB1
MMP16		SFXN1
RAPGEF1		CNOT3
MMP19		DERL1
RAPGEF4		GAS2L3
SYNPO2		WDR46
PLAGL1		TMEM170A
STX2		MAGOH
MBD5		TMEM126A
ADAM33		REPS1
PKN1		ZNF184
KCNH2		PDCD5
STX8		SSRP1
NPAS3		ACP6
RAP1A		YWHAE
ZKSCAN8		PTGES2
NEK9		IRAK1
NEK7		HNRNPL
FBXO32		SELENOF
BMX		STIL
LRCH2		SHMT1
LRCH3		LARP1
MTCL1		LARP4
BICD2		SFXN4
VPS13D		HYOU1
BCAT1		PRKAG1
C1S		GSTO1
C1R		MMP12
TSPOAP1		PTRH2
SLC36A4		STX6
BICC1		PLAGL2
KCNK2		BID
SLC23A2		MCRS1
CERK		TARBP2
RCBTB2		FBXO28
CRISPLD1		MSI2
CES1		FBXO22
RRAD		NEK2
SDC3		MSH2
ZBTB4		SMS
KCNN2		FBXO46
KCNN3		NEK6
BBS2		RFXANK
NTNG1		MNAT1
CPLANE1		RABGGTA
BST1		GAPDH
FBXL5		CERS2
BBS9		UHRF1
ZHX2		NOP56
GAB1		ST7
PRICKLE2		PDCD2
SH3BGRL		FBXO5
KLHL2		BCS1L
KLHL4		GRB7
KLHL5		DHX8
KCNS3		DHX9
CACHD1		APOO
MAMLD1		RACGAP1
ZNF83		YES1
TGM2		MRPS11
ADAM19		MRPS27
BBOF1		MRPS22
DIPK1A		AGTRAP
GRK5		CACYBP
GRK4		TFB2M
SDK1		APRT
FGF14		TAX1BP1
FGF13		MRPS33
DIPK2B		MRPS31
ELF2		RAE1
GFOD1		GAD1
ZMYND11		PEX10
SHANK3		APTX
CBL		PEX13
SV2B		TFAP4
MVB12B		RAD1
SLIT3		ZGRF1
MSANTD4		ADAM10
ZSCAN30		SDHC
MBNL1		ZNF92
MBNL2		PSPC1
PRKCE		PLAA
AFAP1		DROSHA
BCAM		RALY
DAAM1		RRM2
DAAM2		MTBP
HECW2		TFG
FREM1		HUS1
CFH		DNAAF5
ST3GAL6		NUP98
ST3GAL1		VPS25
ST3GAL3		PRKDC
SETD3		PRDM10
SETD7		RRP7A
ADAMTSL1		GAR1
ADAMTSL4		NUP88
DENND2C		APOOL
ASH1L		MCAT
RARA		GTF2IRD1
RARB		DENND1A
GAS1		RRP12
GAS6		ELOC
MOCS1		ZSCAN5A
GAS7		EXOC6
DCAF12L2		RCCD1
PAIP2		GART
CDKN2C		ERMP1
RFLNB		PAIP1
HIPK3		GATC
OSTM1		ELP4
NFIA		LCLAT1
NFIB		KCMF1
NFIC		LARP4B
PLP1		FKBP3
CLU		TPR
CFL2		MCM7
PLS3		MCM9
FKBP7		VPS72
TPO		MCM3
PLTP		MCM4
BCL9		C1orf112
SYNJ1		NFS1
BCL6		SLC35A2
BCL2		CTH
COPS8		TCERG1
BMPR2		C12orf66
CPQ		C12orf45
CPZ		KNL1
SYNE3		UHRF1BP1
SYNE1		TXN
PRKG1		MPHOSPH10
SGIP1		SLC35F2
HDAC4		SLC35F5
HDAC5		SEC61G
HDAC9		TMED4
HECTD2		SCNM1
SVBP		CFAP298
TUB		C12orf43
AQP1		MTX2
KIAA0930		SPCS2
RPS6KA2		FPGS
C12orf60		ACYP1
SYNPO		TRPC4AP
IL1R1		ZCCHC8
TWSG1		PNPT1
TENM1		CPSF2
CAB39L		SEM1
SLC35F1		DIAPH3
MTSS1		FGFR4
TCEAL8		DBI
TCEAL7		OPLAH
TCEAL4		NTMT1
TCEAL3		C3orf38
TCEAL1		DCK
SVIL		RBL1
LRRN4CL		TYW1
MEGF8		PDSS1
MEGF9		BUB3
BMPER		NGDN
SVEP1		SCAMP3
IL11RA		PRKAR1B
C3orf70		CS
MYADM		ARF1
NUPR1		RPLP0
ZMAT1		NIPBL
ZMAT3		ACTL6A
LONRF1		NIPA1
LONRF2		SIRT5
HELZ		STAU1
FGFR1		UNG
THRA		TTLL5
MYRIP		BCL2L12
DCN		SOCS7
GAP43		TNFRSF10B
DCX		TUBGCP4
NRXN1		MRPL3
NRXN3		LRP8
NRXN2		HSD17B10
PDE10A		PCBD1
FSIP1		DUT
NEXMIF		SPG21
RBPJ		LRR1
ZFYVE1		RTCA
ZFYVE26		TXNDC12
EML1		RCC1
HSPG2		MMADHC
AR		UBE2J2
PRKAR1A		RCE1
CGGBP1		MYDGF
CEP85L		DHX15
C3		NCOA6
GRIN2A		GCH1
RSU1		NEDD1
COL1A2		MAD2L1
HEY1		RTKN
F8		BCCIP
RNASEL		BANF1
MYCT1		RPP25L
DMD		CCNE2
STAT3		CCNE1
TTLL7		C9orf116
HEYL		UBE2V2
CASTOR3		NDRG3
TTLL1		KLHL12
FAM13C		TAF5L
ARL6		GCLM
SOCS2		MCUR1
NPTX1		YWHAB
BICRAL		CHD7
UST		SFR1
AAK1		GLRX3
MDM1		EED
CNTNAP3		GLRX5
MOXD1		GLRX2
EID2B		CIP2A
DST		YWHAZ
SH2D3C		RCN2
ARNT		PSRC1
PPP1R12B		TAF1B
ST6GALNAC3		TAF1A
HSD17B14		TAF12
SLITRK4		ASB7
MDGA1		RPL26L1
EPHA4		GCSH
MXRA8		RNF114
ULK1		ADNP2
MXRA7		MECR
EPHA3		MED8
PIK3R1		RNF126
PCBP3		GPR180
MIER1		TMEM182
RAB11FIP2		TMEM186
ZBED5		ENSA
ARSB		GCFC2
MICAL2		CHML
L3HYPDH		RNF149
AASS		ANKRD39
NCOA1		MEN1
ENAH		RNF40
CRELD1		MELK
FAM172A		ERP29
UBE2G2		ANKRD16
NEDD4		OARD1
RTL3		TVP23B
PAMR1		LSM5
PDGFRB		LSM3
PDGFRA		CNOT7
KLHL41		CNOT1
VCL		ZFP64
RTN2		TADA1
NDRG4		EIF4G1
RTN1		PTBP1
NDRG2		DNMT3B
RTN4		IQCB1
KLHL22		COASY
APPBP2		PTBP3
CHD6		RNF34
CHD3		RBBP8
TBC1D9		MEST
TBC1D1		TXNRD1
MMRN2		AGFG1
EFS		CBLL1
ASB5		GMCL1
VIM		UBAC2
VIT		TRMT11
MAML2		FAF1
THYN1		FASTKD3
ENO2		OLA1
RNF115		ZBTB8OS
BVES		PRMT5
DKK2		ATP6V0B
DKK3		PRMT1
GPR162		STRBP
IFT81		ALDOA
GPR161		RDM1
SLC16A14		PTTG1
CPEB1		TBCCD1
ELN		SGO1
CHL1		SGO2
RNF150		FAIM
RNF165		TMEM123
PLPPR4		HSPA8
CHN1		HSPA4
GPR155		DNAJC17
RNF130		NFKBIB
NMNAT2		ENOSF1
RNF146		FAM189B
ABI2		PON2
MSRB3		POMP
ZFP30		DBF4B
GRB10		STRN4
CYS1		HSPD1
CLIP1		ATE1
CLIP4		PTCD1
ERG		SGTA
IQCA1		POP5
HMBOX1		ATG3
TBXA2R		FAR2
ABL1		CDCA3
ABL2		CDCA7
RNF175		FUCA2
ANKRD29		VANGL1
CALCOCO1		LIN54
RNF11		CHAF1B
RNF14		SMPD4
SGCE		NOC4L
SGCD		WRN
SGCA		MFN1
SGCB		RABIF
KCNAB1		CEP250
PTBP2		EIF1AX
CX3CR1		CNPY3
NLGN1		CDC25C
SMARCD3		CDC25A
RNF38		CDC25B
WASF1		CDC73
WASF3		FAM207A
VIPR2		PRPS2
RRAGB		GADD45GIP1
BEX4		EIF3M
GPM6A		EIF3B
BEX3		NUDT1
PDE1C		LCTL
TSHZ3		MFSD12
PDE1A		CEP192
CD99L2		ATP6V1C1
NUAK1		DMAC2L
GPM6B		PABPC1
PDE2A		MIS18A
INKA2		HNRNPA2B1
CLIC4		UBE3C
ANKRD6		UBE3D
PRMT2		ZFAND1
AVPR1A		TMEM260
PALD1		UBE2Z
FAM20C		SLX4IP
FAM181B		TMEM258
AKAP6		PPIB
MAP4K4		PPID
DLC1		UBE2I
TOMM7		UBE2C
ARID4A		GGH
SIRPA		UBE2A
ARID5A		C8orf33
KIAA2026		MELTF
EOGT		UBE2K
ELMO2		TMEM223
PDE9A		GET4
H6PD		TGIF1
TMEM121		RAP1GDS1
PODXL		TMEM201
HSPA2		TMEM203
FER		ENTR1
DLG2		ARFGEF1
MCTP1		SUGT1
HSPB7		EMC10
ZC3H7A		CSPP1
TMEM108		CDK5RAP1
PDE4D		AP1S1
PDE5A		SCRIB
RGS22		GTPBP2
MEIS3		GTPBP4
MEIS2		GTPBP3
POMC		SEH1L
PMP22		ANAPC11
WLS		TEAD4
LDOC1		NUTF2
PDGFB		SIAE
PDGFD		MTFMT
EPB41L2		OXNAD1
EPB41L3		TXNL4B
FN1		AUP1
CILP		VIRMA
FAT4		HARBI1
SMPD1		VRK2
TCP11L1		SNRPE
ATL1		ADNP
FAXC		SNRPC
SLC7A2		SNRPB
CNPY4		HSPBP1
WTIP		SLC7A6OS
SLMAP		P4HA1
LIMS2		WDR4
LIMS1		TLK2
YPEL2		WDR5
ATN1		RFC5
PLOD2		RFC3
FRY		RFC4
BNIP3L		RFC2
IL6ST		TFDP1
CHODL		MTFR2
SHC4		CEP152
FTO		TPRKB
CORO2B		PSAT1
IGSF11		PANK2
TSPAN11		PPP2R1B
UNKL		CIAO2A
ATRX		AP1AR
FYN		ESCO2
NTRK2		DNA2
PCDH9		MYL12B
PCDH7		SIM2
SUGCT		GFM2
TSPAN18		ALDH5A1
RECK		ZNF7
DMGDH		PSMC3IP
ACTB		ATP5PB
PIEZO2		TATDN1
ATP6V1E1		TMEM38B
CIRBP		ALG14
KCTD12		ATP5MF
LPAR1		POU2F1
IFFO1		EFNA1
CD200		HK2
DHRS12		PPP2R5D
SYNM		LIMK2
AKAP12		LIMK1
AKAP13		TDRKH
AKAP11		LSM12
CRTAC1		HDHD5
GAA		NCAPG
PABPC5		CYB5R2
SYN3		CYB5R4
SYNC		FIGNL1
TAGLN		GPR19
NFIL3		LRRC45
IL33		PGAM1
VEGFB		MANEAL
SH3RF3		PGAM5
KITLG		TMF1
CFHR1		TCOF1
IL6R		SRSF10
IL4R		YY1
GEM		RUVBL1
CACNA1C		ZFP69B
CACNA1H		FTSJ1
FBN1		FRMD5
RERE		MAPKAPK5
LDB3		ANAPC1
LDB2		VBP1
RERG		SIGMAR1
EPN2		QTRT2
GREM1		GTF3C2
SETBP1		GTF3C4
CUEDC1		PRCC
C8orf88		PPM1G
ADD1		BEND3
AGPAT4		SEC23B
ADD2		PREP
MKNK1		TMPO
MXI1		IMP3
ACKR3		SHTN1
SNTB2		BRCC3
AP1S2		PGBD2
MAP1B		ERI1
DMPK		ERI2
SNAI2		TSPAN6
TIMP2		ERI3
TEAD1		XRCC6
TMSB15B		XRCC4
GRP		INTS13
FAM214A		INTS14
RUNX1T1		BRCA1
GSN		KIF11
SMOC2		KIF15
RAB3C		KIF24
TLE4		KIF23
SNRPN		DERL2
RAB5B		EXOSC9
PLXNA4		EXOSC1
CEP112		PAK4
PLEKHM3		AP2B1
WDR1		NLE1
WDR7		ERCC6L
CEP170		JADE3
RAB23		G6PD
P2RY1		PSMD10
ANGPT1		PSMD12
TNRC6C		PSMD13
TAFA4		PSEN1
TAFA5		KIF3B
RAB12		VTA1
TNRC6A		PHF14
TNRC6B		PHF19
SIK3		PRR7
TWIST1		NCBP1
CCSER2		NCBP2
COL18A1		MASTL
HIP1		PARG
SH3PXD2A		AURKA
GPBAR1		MIIP
GFRA1		R3HDM1
GFRA2		PATJ
CBFA2T3		CLPB
TLR5		FDXR
VGLL3		DIP2B
APBB2		ACOT8
APBB1		ACOT7
HDX		YME1L1
MYEF2		SNU13
SORBS2		RREB1
SORBS1		MAD2L1BP
SORBS3		RAD18
HGF		SRP54
SHISA3		CLTA
FBLN1		C17orf58
FBLN2		ING2
FBLN5		TM9SF4
PI4KA		MZT1
HK1		TUSC2
AKTIP		BZW1
RASA3		STK32C
RASA1		GTF2F2
MYH9		TTPAL
COLEC12		DNMT1
COLEC11		METTL2A
LEF1		NSFL1C
PPP2R3A		SLC37A3
PPP2R2B		NIPSNAP2
MYLK		TESMIN
RFX2		METTL26
MYL6		EEF2KMT
SPARCL1		RAD51
HSD11B1		HSF2BP
CYB5R3		SKP2
JPH2		TIPIN
MYOC		CMC2
LRRC49		CMC1
MYOF		BOLA3
VAMP4		SGPL1
KANK1		DPH6
PTGS1		AMMECR1
EXTL2		INVS
SRPX2		DAZAP1
GPR68		ESM1
LEPR		TUBG1
OLFM1		IL17RB
FRMD6		RAD51D
SLC9A9		NME6
LRRC4C		SUZ12
ERC1		RANBP1
KSR1		PSPH
PPM1A		KCTD5
SLC25A4		DPM1
SEC23A		DPM2
PPM1L		ARHGAP12
PRCP		MARK2
PPM1K		ASPSCR1
SH3BP5		DESI1
PRRX1		MARS2
NOVA1		MTIF2
L3MBTL3		NT5DC4
PCDH10		SHCBP1
PCDH12		SSBP1
PCDH18		SPINT2
PCDH17		FAM110A
TSPAN7		ALKBH1
TSPAN4		ABITRAM
TSPAN2		SLBP
SEC31A		URI1
GTF2A1L		PRPSAP2
DCLK2		HLCS
DCLK1		EIF2AK1
RGL1		NCAPH2
GASK1B		NCAPG2
KIF1B		SDHAF3
NDEL1		AGPS
VKORC1		RIDA
SORCS1		SLF1
RGMB		APEX1
SORCS2		LAPTM4B
NBPF1		ATP11A
PDZRN3		SRSF3
PDZRN4		PKMYT1
PRKN		IP6K2
PAK3		ETFA
ERCC6L2		ECE2
WWC2		ARL5B
RGS5		PCCB
KIF5C		HM13
PALM		UBQLN1
RGS9		DBNDD1
TMX4		TRIM24
PRNP		TRIM27
CLK1		TRIM10
PICALM		ACTR3B
SNED1		LYAR
AFF3		NDUFAF4
AFF4		NDUFAF5
AFF1		ATPAF2
TMEM45A		PCNA
CRMP1		ORMDL2
PRTG		PCID2
PDLIM3		TMOD3
ATOH8		TSG101
PDLIM5		NUP155
PDLIM7		MKKS
MBTPS1		SLC3A2
MAPK10		POLD3
BACH2		CAND1
HOXA2		BNIP1
DIP2C		TTC12
PRIMA1		SMUG1
SERPING1		ERCC6
TNFSF4		SMC6
SERPINI1		SMC3
ING4		SMC4
TRIM9		SMC2
BACE1		KNSTRN
AHNAK		DEPDC1B
SEPTIN2		ARMC6
SEPTIN6		HMBS
SEPTIN4		BLOC1S2
CLSTN2		SMG7
TUSC3		HELLS
TUBB6		TPI1
STK32B		WDR33
IGFBP5		KIFC1
SEMA6D		PPP1R8
MITF		USP1
INTS6L		WDR12
ITPR2		PHF5A
ATP8B2		MRE11
SH3D19		HMCES
ASMTL		LARGE2
PTP4A3		TPM3
SEMA3A		HMMR
JAKMIP2		ORC5
CTNNAL1		ORC4
ANTXR2		ORC6
ANTXR1		MAP3K21
SOGA1		COA1
TNS2		OSBPL3
PTGDR		FANCA
SKP1		FANCC
TNS1		FANCB
EBF2		TPP2
RUNX1		BCL2L1
WDPCP		LBR
PLPP3		DNAJC7
PLPP1		TIAL1
PTGFR		YOD1
GYPC		NEIL3
INTU		MTHFD2L
TUBG2		TMEM185B
IL17RD		CSTF3
MMP23B		RPAP3
RHOJ		SCFD1
JHY		CHTF8
TBL1X		PDCD10
RANBP3		CSTF1
ZNF354C		PUM3
ARHGAP22		AHCTF1
PDZD2		PARP2
MYH11		PPHLN1
MYH10		MLF2
SMAD9		NOL8
ARHGAP28		NOL6
ESR1		PPP2CA
SMAD5		MTHFD1L
ARHGAP24		GRHL3
SMAD7		GRHL1
JMY		PDP1
RADIL		PDP2
UACA		NDUFA12
NCALD		PUS3
PRRG3		NOM1
S1PR1		LIG1
LRIG1		PUS1
NCAM1		LIG3
S1PR3		DAP3
LGI1		COPA
RWDD1		COP1
LGI4		UQCC1
NAP1L2		NONO
NAP1L1		TSGA10
FMNL3		COPE
PIKFYVE		GPSM2
GNPDA2		TOP1MT
SSBP2		LSR
ITSN1		USP6NL
FAM110D		CSNK2A1
DPYSL3		STARD7
VSTM4		SND1
FNBP1		CLNS1A
CACNA2D3		PARPBP
FEZ1		HACD3
FEZ2		HMGXB4
ZC3HAV1		SASS6
CREBBP		PQBP1
LNPEP		NELFB
MRVI1		DYNLL1
JAK1		MPLKIP
IFT140		ZNF696
DCBLD2		CSE1L
SNX18		SLC25A40
GID4		SLC25A43
TMEM167B		KPNA2
EFEMP1		ZNF678
SRSF5		ZNF670
KMT2A		ACAT2
PTEN		STK26
UBQLN2		NRARP
TRIM23		MCM10
ARL10		FOXM1
ARL15		MDK
SYNGR1		SLC25A15
MED13L		NPC1
ECM1		SLC25A13
ACTR1A		FOXK2
CTTNBP2NL		ZNF623
KIT		SLC25A24
ARHGEF4		DHODH
KIAA1324L		SLC25A33
FILIP1L		LPGAT1
PRDM2		CHORDC1
TMOD1		ARMT1
FBXW11		APH1A
TTC7B		COMMD8
BHLHB9		ZNF707
CNN3		COMMD9
CNTN1		RBM12
CNTN4		SNX8
TTC23		SNX5
FYCO1		SNW1
SHROOM4		INTS4
CYTH3		PEMT
CAND2		CCDC117
ERCC1		COMMD4
SLC4A3		SATB2
GJA5		HEATR1
ARMC9		HEATR3
GJC1		PPP1CA
POU6F1		WBP11
XKR4		CCDC150
WDR47		UTP25
LYST		CCDC142
SMG6		UTP23
WDR37		ACACA
FAM126A		UTP20
WDR35		SLC52A2
WDR17		HMGA1
KIDINS220		RBM28
FGF1		HMGB2
SLC26A11		HMGB1
SLC26A10		DNPH1
LARGE1		SEC61A2
CSGALNACT1		BCL7A
TPM4		NAA30
TMEM178A		RBM19
USP4		NAA35
SWAP70		NAA20
TPM2		TAF9
TPM1		ATP2C1
DYRK1A		NAA25
KERA		GLB1
PYGO1		RBM45
PARM1		DCAF7
GLT8D2		TPGS2
UVRAG		DCAF1
OSBPL6		MYC
OSBPL5		PRDX3
DAB2		PRDX1
LHX6		GIPC1
LBH		CDK12
CTDSP1		CDK16
SMPX		TRMU
DNAJB5		RIOK1
NLGN4Y		TCAIM
NLGN4X		TTC9C
PDK3		LAMTOR1
ARRDC4		NBN
MACF1		GLMN
TMEM185A		NF1
STXBP1		SORD
ZNF829		GLS2
SMTN		EFL1
C2CD2		MND1
MEOX1		CUL4A
PARP8		METAP1
ICA1L		PFKP
PURA		CHEK2
EGFLAM		CHEK1
PDPR		C19orf48
PDPN		SS18L1
COLQ		ZWINT
LPP		NCEH1
GPSM1		CHCHD7
COL6A2		WRNIP1
TERF2IP		OTX1
COL6A3		ACBD6
CDH13		ACBD5
ALDH1B1		MRGBP
FAM120C		CXCL8
FAM120B		SENP2
S100PBP		TSEN34
SNCA		EEF1AKNMT
NOS3		MTERF3
LUM		TBL3
SLC4A7		MED14
PREX2		ZNF485
MPRIP		RMI2
[truncated: 455 more rows]

## Sheet: Table S4
Table S4. Functional enrichment analyses for genes in the red module.
source	term_name	term_id	adjusted_p_value	negative_log10_of_adjusted_p_value	term_size	query_size	intersection_size	effective_domain_size	intersections
GO:BP	lipid metabolic process	GO:0006629	5.45e-09	8.26365	1457	545	94	18117	FUT3,SLC27A4,HNF1A,RDH13,SDC4,INPP1,DOLPP1,SMPD2,SLC37A4,FAAH2,SLC35C1,CLCN2,AACS,TNFRSF21,PLBD1,BPNT1,PLCB3,CEBPA,STARD4,CYP4F11,PLCD3,DHCR24,ALDH3B1,SPHK2,PEX7,GAL3ST1,ACOX3,ACSS1,CYP2J2,APPL2,NPAS2,CERS6,DEGS2,PIGG,LPIN3,ITPKA,DECR2,PIP4K2C,MFSD2A,DGKQ,ACADS,TSKU,PGAP3,LDLRAP1,FAAH,HSD11B2,BCO1,SERINC2,SREBF2,ADIPOR2,VDR,MAPK3,ALAS1,SRC,GSTZ1,CES3,SDC1,DHDDS,PRKCD,GBA2,CPT1A,CFTR,FGFR3,CHKA,IL…
GO:BP	transport	GO:0006810	3.38e-08	7.47123	5224	545	229	18117	ZFAND2B,C15ORF48,SCAMP2,SLC27A4,CNNM4,MLEC,WWC1,HMOX2,SEC61A1,HNF1A,RIN1,VIL1,C1QTNF12,SDC4,CANT1,GSDMD,ITGA2,ZC3H12A,TCF7L2,CCHCR1,NAGPA,NDFIP2,SLC37A4,TMEM87B,SYT8,SLC35C1,SLC9A3R1,RAB11FIP4,SLC5A1,AMN,CIB1,SLC17A5,CLCN2,TMC7,LCN2,TMBIM6,MON1A,REEP6,PLEKHJ1,AACS,SLC22A5,SPIRE2,TMBIM1,CAPN1,AP1M2,SLC35D2,COPG1,VPS37B,LETM1,CHMP4C,EXPH5,GCNT3,FAM160A2,STARD4,PTPN3,MFSD3,TMED3,TMEM63A,MYO6,ALDH3B1…
GO:BP	small molecule metabolic process	GO:0044281	3.38e-08	7.47123	1921	545	110	18117	TXN2,SLC27A4,HNF1A,RDH13,C1QTNF12,INPP1,GALM,SLC37A4,FAAH2,DCXR,ACY1,AMN,SEPHS2,CLCN2,TSTA3,AACS,EPHA2,SPR,BPNT1,PLCB3,CEBPA,STARD4,CYP4F11,PLCD3,DHCR24,ALDH3B1,SPHK2,PEX7,RBKS,CARMIL1,PDX1,ACOX3,SDSL,ACSS1,HKDC1,CYP2J2,APPL2,DEGS2,LPIN3,ITPKA,NADSYN1,DECR2,GGT6,MFSD2A,DGKQ,ACADS,TSKU,CA13,LDLRAP1,FAAH,BCO1,VDAC1,PANK3,SREBF2,ADIPOR2,DDC,VDR,MAPK3,SRC,GSTZ1,PPIP5K1,DHDDS,GBA2,CPT1A,CFTR,PMM2,BDH1…
GO:BP	actin filament-based process	GO:0030029	4.79e-08	7.31957	808	545	61	18117	RND1,CAPG,VIL1,SDC4,FLNB,SLC9A3R1,TNNI1,CDC42BPG,FHDC1,SPIRE2,MYO6,KRT19,NEDD4L,CALR,CARMIL1,SHROOM1,ARFIP2,ELMO3,RALA,ARPC1A,POF1B,ITPKA,EZR,MYO1D,ESPN,PLEK2,FARP2,PKP2,SRC,KCNQ1,PRKCD,GBA2,DIAPH1,PICK1,CDC42EP1,DSP,BAIAP2L1,F11R,EPB41L1,KRT8,VASP,MICALL2,USH1C,ID1,PAK1,S100A10,INF2,TNIK,LLGL2,EPB41L4B,MYH14,ARHGAP26,CXADR,JUP,ARHGEF5,COBL,DSC2,MINK1,FNBP1L,HIP1R,CTTN
GO:BP	cellular lipid metabolic process	GO:0044255	5.52e-08	7.25769	1075	545	73	18117	FUT3,SLC27A4,HNF1A,RDH13,SDC4,INPP1,DOLPP1,SMPD2,SLC37A4,FAAH2,SLC35C1,AACS,PLBD1,BPNT1,PLCB3,STARD4,CYP4F11,ALDH3B1,SPHK2,PEX7,GAL3ST1,ACOX3,ACSS1,CYP2J2,APPL2,CERS6,DEGS2,PIGG,LPIN3,ITPKA,DECR2,PIP4K2C,MFSD2A,DGKQ,ACADS,PGAP3,FAAH,BCO1,SERINC2,ADIPOR2,MAPK3,GSTZ1,SDC1,DHDDS,PRKCD,GBA2,CPT1A,CHKA,ILVBL,SH3YL1,MTMR11,AGPAT2,AKR1C4,GGT1,FUT6,PLA2G4F,CLN3,PLPP2,PCYT2,PCK2,ACOT11,FDFT1,HACD2,ERLIN2,…
GO:BP	establishment of localization	GO:0051234	9.61e-08	7.01736	5372	545	231	18117	ZFAND2B,C15ORF48,SCAMP2,SLC27A4,CNNM4,MLEC,WWC1,HMOX2,SEC61A1,HNF1A,RIN1,VIL1,C1QTNF12,SDC4,CANT1,GSDMD,ITGA2,ZC3H12A,TCF7L2,CCHCR1,NAGPA,NDFIP2,SLC37A4,TMEM87B,SYT8,SLC35C1,SLC9A3R1,RAB11FIP4,SLC5A1,AMN,MISP,CIB1,SLC17A5,CLCN2,TMC7,LCN2,TMBIM6,MON1A,REEP6,PLEKHJ1,AACS,SLC22A5,SPIRE2,TMBIM1,CAPN1,AP1M2,SLC35D2,COPG1,VPS37B,LETM1,CHMP4C,EXPH5,GCNT3,FAM160A2,STARD4,PTPN3,MFSD3,TMED3,TMEM63A,MYO6,AL…
GO:BP	ion transport	GO:0006811	2.26e-07	6.64548	3661	545	171	18117	ZFAND2B,C15ORF48,SCAMP2,SLC27A4,CNNM4,SEC61A1,HNF1A,VIL1,C1QTNF12,ZC3H12A,TCF7L2,CCHCR1,NAGPA,NDFIP2,SLC37A4,SYT8,SLC35C1,SLC9A3R1,SLC5A1,AMN,CIB1,SLC17A5,CLCN2,TMC7,LCN2,TMBIM6,MON1A,AACS,SLC22A5,SPIRE2,CAPN1,AP1M2,SLC35D2,COPG1,VPS37B,LETM1,CHMP4C,EXPH5,FAM160A2,STARD4,PTPN3,MFSD3,TMED3,TMEM63A,MYO6,TMEM63B,SPHK2,PEX7,NEDD4L,CALR,HOOK1,PDX1,ACOX3,ERO1A,CRACR2B,ARFIP2,SLC12A7,SLC16A5,APPL2,SFXN5…
GO:BP	protein localization	GO:0008104	3.4e-07	6.46872	2770	545	138	18117	TRIM40,ZFAND2B,SCAMP2,SEC61A1,HNF1A,VIL1,C1QTNF12,ITGA2,ARHGEF16,ZC3H12A,TCF7L2,CCHCR1,NAGPA,NDFIP2,ZDHHC5,SLC9A3R1,AMN,MISP,CIB1,MON1A,AACS,EPHA2,SPIRE2,TMBIM1,AP1M2,COPG1,VPS37B,CHMP4C,EXPH5,RAB40C,FAM160A2,TMED3,DHCR24,MYO6,PEX7,NEDD4L,CALR,CHCHD10,HOOK1,PDX1,ACOX3,CARD10,CRACR2B,ARFIP2,FAM83H,APPL2,KLF5,CDH1,LMAN2,COG2,C2CD2L,DECR2,IFT172,RAB25,EZR,AZGP1,TSPAN15,MYO1D,SFN,LDLRAP1,RER1,ITPR3,R…
GO:BP	protein localization to plasma membrane	GO:0072659	3.59e-07	6.44522	283	545	31	18117	VIL1,ARHGEF16,ZDHHC5,SLC9A3R1,AMN,CIB1,EPHA2,TMBIM1,RAB40C,CDH1,EZR,TSPAN15,LDLRAP1,RER1,VAMP8,PKP2,STX3,PKP3,PRKCZ,ZFYVE27,F11R,TSPAN17,RAB11A,CLN3,S100A10,TNIK,JUP,ITGA3,ANXA2,MAP7,SMURF1
GO:BP	macromolecule localization	GO:0033036	5.79e-07	6.23702	3218	545	153	18117	TRIM40,ZFAND2B,SCAMP2,SLC27A4,SEC61A1,HNF1A,VIL1,C1QTNF12,ITGA2,ARHGEF16,ZC3H12A,TCF7L2,CCHCR1,NAGPA,NDFIP2,ZDHHC5,SLC9A3R1,AMN,MISP,CIB1,MON1A,AACS,EPHA2,SPIRE2,TMBIM1,AP1M2,COPG1,VPS37B,CHMP4C,EXPH5,RAB40C,FAM160A2,STARD4,TMED3,DHCR24,MYO6,PEX7,NEDD4L,CALR,CHCHD10,HOOK1,PDX1,ACOX3,CARD10,CRACR2B,ARFIP2,FAM83H,APPL2,KLF5,CDH1,LMAN2,COG2,C2CD2L,DECR2,STARD5,IFT172,MFSD2A,RAB25,EZR,AZGP1,TSKU,TSPA…
GO:BP	actin cytoskeleton organization	GO:0030036	5.79e-07	6.23702	709	545	53	18117	RND1,CAPG,VIL1,SDC4,FLNB,SLC9A3R1,CDC42BPG,FHDC1,SPIRE2,MYO6,KRT19,CALR,CARMIL1,SHROOM1,ARFIP2,ELMO3,RALA,ARPC1A,POF1B,ITPKA,EZR,MYO1D,ESPN,PLEK2,FARP2,SRC,PRKCD,GBA2,DIAPH1,PICK1,CDC42EP1,BAIAP2L1,F11R,EPB41L1,KRT8,VASP,MICALL2,USH1C,ID1,PAK1,S100A10,INF2,TNIK,LLGL2,EPB41L4B,MYH14,ARHGAP26,CXADR,ARHGEF5,COBL,MINK1,HIP1R,CTTN
GO:BP	localization	GO:0051179	8.31e-07	6.08022	6901	545	275	18117	RND1,FUT3,TRIM40,ZFAND2B,EFNB1,C15ORF48,SCAMP2,SLC27A4,CNNM4,MLEC,WWC1,HMOX2,SEC61A1,HNF1A,RIN1,VIL1,C1QTNF12,SDC4,CANT1,GSDMD,ITGA2,ARHGEF16,ZC3H12A,TCF7L2,CCHCR1,NAGPA,NDFIP2,SLC37A4,ZDHHC5,TMEM87B,SYT8,SLC35C1,SLC9A3R1,RAB11FIP4,SLC5A1,AMN,MISP,CIB1,SLC17A5,CLCN2,TMC7,LCN2,TMBIM6,MON1A,REEP6,PLEKHJ1,TSTA3,AACS,EPHA2,SLC22A5,SPIRE2,TMBIM1,CAPN1,AP1M2,SLC35D2,COPG1,HES1,VPS37B,LETM1,CHMP4C,EXPH5…
GO:BP	organic substance transport	GO:0071702	2.54212e-06	5.5948	2766	545	134	18117	ZFAND2B,SCAMP2,SLC27A4,SEC61A1,HNF1A,VIL1,C1QTNF12,ZC3H12A,TCF7L2,CCHCR1,NAGPA,NDFIP2,SLC37A4,SYT8,SLC35C1,SLC9A3R1,SLC5A1,AMN,CIB1,SLC17A5,MON1A,AACS,SLC22A5,SPIRE2,AP1M2,SLC35D2,COPG1,VPS37B,CHMP4C,EXPH5,FAM160A2,STARD4,TMED3,MYO6,PEX7,CALR,HOOK1,PDX1,ACOX3,ARFIP2,SLC16A5,APPL2,SFXN5,CDH1,LMAN2,COG2,C2CD2L,DECR2,STARD5,IFT172,SLC17A9,MFSD2A,RAB25,EZR,AZGP1,GJB1,TSKU,CA13,MYO1D,SFN,LDLRAP1,ITPR3…
GO:BP	anion transport	GO:0006820	3.17855e-06	5.49777	2889	545	138	18117	ZFAND2B,SCAMP2,SLC27A4,SEC61A1,HNF1A,VIL1,C1QTNF12,ZC3H12A,TCF7L2,CCHCR1,NAGPA,NDFIP2,SLC37A4,SYT8,SLC35C1,SLC9A3R1,SLC5A1,AMN,CIB1,SLC17A5,CLCN2,MON1A,AACS,SLC22A5,SPIRE2,AP1M2,SLC35D2,COPG1,VPS37B,CHMP4C,EXPH5,FAM160A2,STARD4,TMED3,MYO6,PEX7,CALR,HOOK1,PDX1,ACOX3,ARFIP2,SLC12A7,SLC16A5,APPL2,SFXN5,CDH1,LMAN2,COG2,C2CD2L,DECR2,STARD5,IFT172,SLC17A9,MFSD2A,RAB25,EZR,AZGP1,GJB1,TSKU,CA13,MYO1D,SFN…
GO:BP	protein localization to cell periphery	GO:1990778	4.24821e-06	5.37179	338	545	32	18117	VIL1,ARHGEF16,ZDHHC5,SLC9A3R1,AMN,MISP,CIB1,EPHA2,TMBIM1,RAB40C,CDH1,EZR,TSPAN15,LDLRAP1,RER1,VAMP8,PKP2,STX3,PKP3,PRKCZ,ZFYVE27,F11R,TSPAN17,RAB11A,CLN3,S100A10,TNIK,JUP,ITGA3,ANXA2,MAP7,SMURF1
GO:BP	alcohol metabolic process	GO:0006066	2.16692e-05	4.66416	382	545	33	18117	HNF1A,RDH13,INPP1,CLCN2,SPR,BPNT1,PLCB3,CEBPA,PLCD3,DHCR24,ALDH3B1,SPHK2,ACSS1,DEGS2,ITPKA,DGKQ,TSKU,LDLRAP1,BCO1,SREBF2,PPIP5K1,DHDDS,GBA2,CFTR,CHKA,AKR1C4,PLPP2,PCK2,FDFT1,ERLIN2,ACSS2,IDH1,INPP5J
GO:BP	cytoskeleton organization	GO:0007010	2.50714e-05	4.60082	1423	545	79	18117	RND1,CAPG,VIL1,SDC4,FLNB,KISS1,SLC9A3R1,MISP,CIB1,RSPH1,CDC42BPG,FHDC1,SPIRE2,CHMP4C,MYO6,KRT19,RASSF7,CALR,CARMIL1,SHROOM1,HOOK1,ARFIP2,FAM83H,ELMO3,RALA,ARPC1A,POF1B,SIPA1L3,ITPKA,IFT172,EZR,MYO1D,ESPN,PLEK2,FARP2,PKP2,MAPK3,SRC,PRKCD,PRKCZ,GBA2,CAMSAP3,DIAPH1,PICK1,CDC42EP1,DSP,BAIAP2L1,F11R,EPB41L1,KRT8,VASP,RAB11A,GPR35,MICALL2,USH1C,ID1,PAK1,CLN3,S100A10,INF2,TNIK,LLGL2,EPB41L4B,MYH14,ARHGA…
GO:BP	organic hydroxy compound metabolic process	GO:1901615	3.03498e-05	4.51784	571	545	42	18117	HNF1A,RDH13,INPP1,SLC37A4,CLCN2,SPR,BPNT1,PLCB3,CEBPA,STARD4,CYP4F11,PLCD3,DHCR24,ALDH3B1,SPHK2,ACSS1,DEGS2,ITPKA,DGKQ,TSKU,LDLRAP1,BCO1,SREBF2,DDC,VDR,PPIP5K1,DHDDS,GBA2,CFTR,PFKFB2,CHKA,AKR1C4,PLPP2,PCK2,FDFT1,OSBPL2,ERLIN2,ACAA1,ACSS2,CRYM,IDH1,INPP5J
GO:BP	epithelial cell differentiation	GO:0030855	4.21194e-05	4.37552	798	545	52	18117	VIL1,TPRN,ITGA2,KDF1,SLC9A3R1,PI3,EPHA2,ST14,CAPN1,HES1,EXPH5,MYO6,KRT19,PDX1,POF1B,SIPA1L3,ELF3,KLF5,SPRED2,RAB25,EZR,IHH,SFN,KRT7,VDAC1,VDR,PKP2,PKP3,ONECUT2,SRC,SDC1,DMBT1,CPT1A,CAMSAP3,DSP,TJP2,F11R,KRT8,USH1C,HNF1B,ID1,HNF4A,JUP,PCK2,PTK6,DSC2,EVPL,IRF6,PPL,CASP6,CASP3,CCNO
GO:BP	microvillus organization	GO:0032528	8.84965e-05	4.05307	24	545	8	18117	VIL1,SLC9A3R1,KLF5,EZR,ESPN,USH1C,TNIK,CDHR5
GO:BP	tissue development	GO:0009888	9.88987e-05	4.00481	2107	545	103	18117	EFNB1,CNNM4,HNF1A,VIL1,SDC4,TPRN,ITGA2,TCF7L2,KDF1,RIPK4,SLC9A3R1,TNNI1,PI3,AACS,EPHA2,ST14,BARX2,CAPN1,HES1,EXPH5,GCNT3,MMP15,DHCR24,MYO6,KRT19,CALR,ZBTB7B,MYORG,PDX1,FAM83H,RALA,POF1B,SIPA1L3,ELF3,KLF5,ESRRA,IFT172,MFSD2A,SPRED2,RAB25,SERPINB5,EZR,TSKU,IHH,SFN,KRT7,VDAC1,VDR,PKP2,MAPK3,PKP3,ONECUT2,SRC,SDC1,DMBT1,CPT1A,CAMSAP3,FGFR3,DSP,ACVR1B,ZFPM1,TJP2,DLG3,F11R,COL17A1,AGPAT2,KRT8,VASP,USH1C…
GO:BP	protein transport	GO:0015031	0.000115978	3.93563	1929	545	96	18117	ZFAND2B,SCAMP2,SEC61A1,HNF1A,C1QTNF12,ZC3H12A,TCF7L2,CCHCR1,NAGPA,NDFIP2,AMN,CIB1,MON1A,AACS,SPIRE2,AP1M2,COPG1,VPS37B,CHMP4C,EXPH5,FAM160A2,TMED3,MYO6,PEX7,CALR,HOOK1,PDX1,ACOX3,ARFIP2,APPL2,CDH1,LMAN2,COG2,C2CD2L,DECR2,IFT172,RAB25,EZR,AZGP1,MYO1D,SFN,ITPR3,RAB17,KDELR1,GOLT1A,STXBP2,VAMP8,SREBF2,STX3,SRC,PEX16,DMBT1,PRKCD,PRKCZ,CPT1A,CFTR,CAMSAP3,PMM2,PICK1,PFKFB2,RRBP1,GRTP1,AP1G2,AP1B1,RAB11…
GO:BP	cardiac muscle cell-cardiac muscle cell adhesion	GO:0086042	0.000121422	3.9157	7	545	5	18117	PKP2,DSP,CXADR,JUP,DSC2
GO:BP	small molecule catabolic process	GO:0044282	0.0001216	3.91506	439	545	34	18117	TXN2,SLC27A4,INPP1,GALM,DCXR,BPNT1,CYP4F11,ALDH3B1,PEX7,RBKS,ACOX3,SDSL,LPIN3,DECR2,MFSD2A,ACADS,FAAH,GSTZ1,CPT1A,BDH1,PFKFB2,ENTPD2,ENTPD6,ILVBL,NT5C3A,FUT6,PCK2,DDAH1,ACAA1,PFKL,PPARA,CRYM,MPST,INPP5J
GO:BP	nitrogen compound transport	GO:0071705	0.000140396	3.85265	2322	545	110	18117	ZFAND2B,SCAMP2,SEC61A1,HNF1A,C1QTNF12,ZC3H12A,TCF7L2,CCHCR1,NAGPA,NDFIP2,SYT8,SLC35C1,SLC9A3R1,AMN,CIB1,SLC17A5,MON1A,AACS,SLC22A5,SPIRE2,AP1M2,SLC35D2,COPG1,VPS37B,CHMP4C,EXPH5,FAM160A2,TMED3,MYO6,PEX7,CALR,HOOK1,PDX1,ACOX3,ARFIP2,SLC12A7,APPL2,SFXN5,CDH1,LMAN2,COG2,C2CD2L,DECR2,IFT172,SLC17A9,RAB25,EZR,AZGP1,GJB1,MYO1D,SFN,ITPR3,RAB17,KDELR1,GOLT1A,STXBP2,VAMP8,SREBF2,DDC,STX3,SRC,PEX16,DMBT1,P…
GO:BP	peptide transport	GO:0015833	0.000140396	3.85265	1971	545	97	18117	ZFAND2B,SCAMP2,SEC61A1,HNF1A,C1QTNF12,ZC3H12A,TCF7L2,CCHCR1,NAGPA,NDFIP2,SLC9A3R1,AMN,CIB1,MON1A,AACS,SPIRE2,AP1M2,COPG1,VPS37B,CHMP4C,EXPH5,FAM160A2,TMED3,MYO6,PEX7,CALR,HOOK1,PDX1,ACOX3,ARFIP2,APPL2,CDH1,LMAN2,COG2,C2CD2L,DECR2,IFT172,RAB25,EZR,AZGP1,MYO1D,SFN,ITPR3,RAB17,KDELR1,GOLT1A,STXBP2,VAMP8,SREBF2,STX3,SRC,PEX16,DMBT1,PRKCD,PRKCZ,CPT1A,CFTR,CAMSAP3,PMM2,PICK1,PFKFB2,RRBP1,GRTP1,AP1G2,AP…
GO:BP	actin filament organization	GO:0007015	0.000147567	3.83101	445	545	34	18117	RND1,CAPG,VIL1,SDC4,FHDC1,SPIRE2,MYO6,CARMIL1,SHROOM1,ARFIP2,ELMO3,ARPC1A,POF1B,EZR,MYO1D,ESPN,SRC,PRKCD,GBA2,DIAPH1,PICK1,CDC42EP1,BAIAP2L1,F11R,VASP,MICALL2,USH1C,ID1,PAK1,S100A10,ARHGEF5,COBL,HIP1R,CTTN
GO:BP	amide transport	GO:0042886	0.000160938	3.79334	2007	545	98	18117	ZFAND2B,SCAMP2,SEC61A1,HNF1A,C1QTNF12,ZC3H12A,TCF7L2,CCHCR1,NAGPA,NDFIP2,SLC9A3R1,AMN,CIB1,MON1A,AACS,SPIRE2,AP1M2,COPG1,VPS37B,CHMP4C,EXPH5,FAM160A2,TMED3,MYO6,PEX7,CALR,HOOK1,PDX1,ACOX3,ARFIP2,APPL2,CDH1,LMAN2,COG2,C2CD2L,DECR2,IFT172,RAB25,EZR,AZGP1,MYO1D,SFN,ITPR3,RAB17,KDELR1,GOLT1A,STXBP2,VAMP8,SREBF2,STX3,SRC,PEX16,DMBT1,PRKCD,PRKCZ,CPT1A,CFTR,CAMSAP3,PMM2,PICK1,PFKFB2,RRBP1,GRTP1,AP1G2,AP…
GO:BP	supramolecular fiber organization	GO:0097435	0.000186498	3.72932	734	545	47	18117	RND1,CAPG,VIL1,SDC4,CIB1,FHDC1,SPIRE2,MYO6,KRT19,CARMIL1,SHROOM1,HOOK1,ARFIP2,ELMO3,ARPC1A,POF1B,RIPK3,IFT172,EZR,MYO1D,ESPN,PKP2,SRC,PRKCD,GBA2,CAMSAP3,DIAPH1,PICK1,CDC42EP1,DSP,BAIAP2L1,F11R,KRT8,VASP,RAB11A,MICALL2,USH1C,ID1,PAK1,S100A10,ARHGEF5,COBL,OCLN,HIP1R,CTTN,ANXA2,INPP5J
GO:BP	lipid biosynthetic process	GO:0008610	0.000226221	3.64547	740	545	47	18117	HNF1A,DOLPP1,SMPD2,CLCN2,STARD4,DHCR24,ALDH3B1,SPHK2,PEX7,GAL3ST1,ACSS1,CERS6,DEGS2,PIGG,LPIN3,DECR2,PIP4K2C,MFSD2A,DGKQ,PGAP3,HSD11B2,BCO1,SREBF2,ADIPOR2,DHDDS,PRKCD,CFTR,CHKA,SH3YL1,AGPAT2,AKR1C4,PLA2G4F,CLN3,PLPP2,PCYT2,PCK2,FDFT1,OSBPL2,HACD2,ERLIN2,ACSS2,ACSL5,SDR42E1,TSPO,PPARA,IDH1,INPP5J
GO:BP	regulation of protein localization to cell periphery	GO:1904375	0.000226593	3.64475	126	545	16	18117	VIL1,ARHGEF16,ZDHHC5,MISP,CIB1,EPHA2,TMBIM1,EZR,LDLRAP1,RER1,VAMP8,STX3,PRKCZ,RAB11A,CLN3,ITGA3
GO:BP	epithelium development	GO:0060429	0.000246116	3.60886	1325	545	71	18117	VIL1,SDC4,TPRN,ITGA2,KDF1,RIPK4,SLC9A3R1,PI3,EPHA2,ST14,CAPN1,HES1,EXPH5,MYO6,KRT19,PDX1,RALA,POF1B,SIPA1L3,ELF3,KLF5,IFT172,MFSD2A,SPRED2,RAB25,SERPINB5,EZR,IHH,SFN,KRT7,VDAC1,VDR,PKP2,PKP3,ONECUT2,SRC,SDC1,DMBT1,CPT1A,CAMSAP3,DSP,ACVR1B,TJP2,DLG3,F11R,KRT8,VASP,USH1C,HNF1B,ID1,HNF4A,PAK1,LFNG,SPINT1,JUP,CTNNBIP1,PCK2,PTK6,COBL,DSC2,FOXH1,EVPL,IRF6,FZD5,DDR1,EPCAM,PPL,CASP6,CASP3,CCNO,SMURF1
GO:BP	establishment of protein localization	GO:0045184	0.000254354	3.59456	2035	545	98	18117	ZFAND2B,SCAMP2,SEC61A1,HNF1A,C1QTNF12,ITGA2,ZC3H12A,TCF7L2,CCHCR1,NAGPA,NDFIP2,AMN,CIB1,MON1A,AACS,SPIRE2,AP1M2,COPG1,VPS37B,CHMP4C,EXPH5,FAM160A2,TMED3,MYO6,PEX7,CALR,HOOK1,PDX1,ACOX3,ARFIP2,APPL2,CDH1,LMAN2,COG2,C2CD2L,DECR2,IFT172,RAB25,EZR,AZGP1,MYO1D,SFN,ITPR3,RAB17,KDELR1,GOLT1A,STXBP2,VAMP8,SREBF2,STX3,SRC,PEX16,DMBT1,PRKCD,PRKCZ,CPT1A,CFTR,CAMSAP3,PMM2,PICK1,PFKFB2,RRBP1,TSPAN17,GRTP1,AP1…
GO:BP	regulation of cell projection organization	GO:0031344	0.00025707	3.58995	656	545	43	18117	VIL1,ITGA2,MAP3K13,CIB1,LCN2,EPHA2,NEDD4L,LZTS3,CARMIL1,RALA,KLF5,ITPKA,MFSD2A,EZR,TSKU,NGEF,PLEK2,RAB17,MYO10,SRC,PRKCD,ZFYVE27,CDC42EP1,SH3YL1,RAB11A,DNM2,USH1C,ID1,PAK1,TNIK,SEMA4B,SEMA4G,PTK6,COBL,LTK,STK24,CDHR5,EPS8L3,FNBP1L,OCLN,ITGA3,PTPRF,INPP5J
GO:BP	cell morphogenesis	GO:0000902	0.00029473	3.53058	1037	545	59	18117	RND1,EFNB1,VIL1,TPRN,MAP3K13,SLC9A3R1,CIB1,IGSF9,EPHA2,ST14,DNMBP,HES1,NEDD4L,LZTS3,CALR,CARMIL1,SHROOM1,POF1B,SIPA1L3,DOK4,ITPKA,MFSD2A,RAB25,EZR,TSKU,IHH,NGEF,CLDN4,MYO10,VDR,MAPK3,SRC,PRKCZ,DIAPH1,ZFYVE27,CDC42EP1,EPHA10,ZFPM1,F11R,VASP,RAB11A,DNM2,MICALL2,ID1,PAK1,S100A10,TNIK,SEMA4B,SEMA4G,MYH14,ERBB2,COBL,MINK1,LAMC2,LAMB3,DDR1,CASP3,CTTN,SMURF1
GO:BP	cellular localization	GO:0051641	0.00029473	3.53058	3541	545	151	18117	TRIM40,ZFAND2B,MLEC,WWC1,HMOX2,SEC61A1,VIL1,C1QTNF12,CANT1,GSDMD,ARHGEF16,ZC3H12A,TCF7L2,CCHCR1,NAGPA,ZDHHC5,TMEM87B,SYT8,SLC9A3R1,RAB11FIP4,AMN,MISP,CIB1,LCN2,TMBIM6,MON1A,REEP6,PLEKHJ1,EPHA2,SPIRE2,TMBIM1,CAPN1,AP1M2,COPG1,VPS37B,LETM1,CHMP4C,EXPH5,RAB40C,FAM160A2,STARD4,TMED3,TMEM63A,MYO6,ALDH3B1,SPHK2,PEX7,AOC1,NEDD4L,CALR,CHCHD10,HOOK1,PDX1,PHETA1,ACOX3,CARD10,ERO1A,CRACR2B,PRSS2,ARFIP2,FAM8…
GO:BP	fatty acid metabolic process	GO:0006631	0.000306717	3.51326	404	545	31	18117	SLC27A4,HNF1A,FAAH2,AACS,CYP4F11,PEX7,ACOX3,ACSS1,CYP2J2,APPL2,LPIN3,DECR2,MFSD2A,ACADS,FAAH,ADIPOR2,MAPK3,GSTZ1,CPT1A,ILVBL,AKR1C4,GGT1,PLA2G4F,PCK2,ACOT11,HACD2,ERLIN2,ACAA1,ACSS2,ACSL5,PPARA
GO:BP	protein localization to membrane	GO:0072657	0.000326085	3.48667	665	545	43	18117	ZFAND2B,SEC61A1,VIL1,ARHGEF16,ZDHHC5,SLC9A3R1,AMN,CIB1,EPHA2,TMBIM1,VPS37B,RAB40C,CDH1,EZR,TSPAN15,SFN,LDLRAP1,RER1,VAMP8,PKP2,STX3,PKP3,PEX16,PRKCZ,ZFYVE27,PICK1,DLG3,F11R,TSPAN17,RAB11A,PAK1,CLN3,S100A10,TNIK,ERBB2,JUP,ZDHHC6,ZDHHC9,ARL6IP1,ITGA3,ANXA2,MAP7,SMURF1
GO:BP	regulation of protein localization	GO:0032880	0.000326085	3.48667	922	545	54	18117	TRIM40,VIL1,C1QTNF12,ARHGEF16,ZC3H12A,TCF7L2,NDFIP2,ZDHHC5,MISP,CIB1,AACS,EPHA2,TMBIM1,EXPH5,NEDD4L,PDX1,CARD10,CDH1,C2CD2L,EZR,SFN,LDLRAP1,RER1,ITPR3,VAMP8,SREBF2,STX3,SRC,PRKCD,PRKCZ,CPT1A,CFTR,PICK1,PFKFB2,MGAT3,RAB11A,MICALL2,HNF4A,PAK1,CLN3,WWP2,LLGL2,ERBB2,JUP,TRIM14,PCK2,ARHGEF5,ATP5IF1,FOXA2,FZD5,RPH3AL,PFKL,ITGA3,ICA1
GO:BP	liver development	GO:0001889	0.00033808	3.47098	148	545	17	18117	HNF1A,ITGA2,AACS,HES1,CEBPA,PTPN3,PDX1,IHH,ONECUT2,TGFA,RPS6KA1,CPT1A,HNF1B,HNF4A,PCK2,COBL,MPST
GO:BP	positive regulation of protein localization to plasma membrane	GO:1903078	0.000347278	3.45932	63	545	11	18117	VIL1,ARHGEF16,ZDHHC5,CIB1,EPHA2,EZR,RER1,STX3,RAB11A,CLN3,ITGA3
GO:BP	regulation of localization	GO:0032879	0.00037587	3.42496	2872	545	127	18117	FUT3,TRIM40,WWC1,HNF1A,VIL1,C1QTNF12,SDC4,ITGA2,ARHGEF16,ZC3H12A,TCF7L2,NDFIP2,ZDHHC5,SYT8,SLC9A3R1,MISP,CIB1,CLCN2,TMBIM6,REEP6,TSTA3,AACS,EPHA2,TMBIM1,CAPN1,LETM1,EXPH5,PTPN3,MYO6,SPHK2,NEDD4L,CALR,CARMIL1,CHCHD10,PDX1,CARD10,ERO1A,CRACR2B,FAM83H,RALA,RIPK3,APPL2,CDH1,LMAN2,C2CD2L,S100A14,FGFBP1,RAB25,DGKQ,EZR,SFN,LDLRAP1,RER1,ITPR3,RAB17,CLDN4,STXBP2,VDAC1,VAMP8,SREBF2,ADIPOR2,PKP2,MAPK3,STX3,…
GO:BP	hepaticobiliary system development	GO:0061008	0.000410916	3.38625	151	545	17	18117	HNF1A,ITGA2,AACS,HES1,CEBPA,PTPN3,PDX1,IHH,ONECUT2,TGFA,RPS6KA1,CPT1A,HNF1B,HNF4A,PCK2,COBL,MPST
GO:BP	regulation of protein localization to plasma membrane	GO:1903076	0.000410916	3.38625	105	545	14	18117	VIL1,ARHGEF16,ZDHHC5,CIB1,EPHA2,TMBIM1,EZR,LDLRAP1,RER1,VAMP8,STX3,RAB11A,CLN3,ITGA3
GO:BP	gland development	GO:0048732	0.000443409	3.3532	436	545	32	18117	HNF1A,ITGA2,SLC9A3R1,CLCN2,AACS,EPHA2,CAPN1,HES1,CEBPA,PTPN3,ZBTB7B,PDX1,RIPK3,ELF3,CDH1,SERPINB5,IHH,VDR,MAPK3,ONECUT2,SRC,TGFA,RPS6KA1,CPT1A,HNF1B,HNF4A,PCK2,COBL,IRF6,TSPO,DDR1,MPST
GO:BP	regulation of transport	GO:0051049	0.000467767	3.32997	1809	545	88	18117	WWC1,HNF1A,C1QTNF12,SDC4,ITGA2,ZC3H12A,TCF7L2,NDFIP2,SYT8,SLC9A3R1,CIB1,CLCN2,TMBIM6,REEP6,AACS,CAPN1,EXPH5,PTPN3,MYO6,SPHK2,NEDD4L,CALR,CHCHD10,PDX1,CRACR2B,RALA,APPL2,CDH1,LMAN2,C2CD2L,RAB25,DGKQ,EZR,SFN,LDLRAP1,ITPR3,RAB17,STXBP2,VDAC1,VAMP8,SREBF2,ADIPOR2,PKP2,MAPK3,KCNK6,SRC,KCNQ1,SDC1,PRKCD,PRKCZ,CPT1A,CFTR,DIAPH1,PICK1,PFKFB2,SGK2,DLG3,RAB11A,DNM2,GPR35,MICALL2,HNF4A,PAK1,CLN3,WWP2,LLGL2,E…
GO:BP	monocarboxylic acid metabolic process	GO:0032787	0.000482268	3.31671	658	545	42	18117	SLC27A4,HNF1A,SLC37A4,FAAH2,DCXR,AACS,STARD4,CYP4F11,PEX7,ACOX3,ACSS1,HKDC1,CYP2J2,APPL2,LPIN3,DECR2,MFSD2A,ACADS,FAAH,VDAC1,ADIPOR2,MAPK3,GSTZ1,GBA2,CPT1A,PFKFB2,ILVBL,AKR1C4,GGT1,PLA2G4F,CKMT1B,PCK2,ACOT11,OSBPL2,HACD2,ERLIN2,ACAA1,ACSS2,PFKL,ACSL5,PPARA,IDH1
GO:BP	regulation of plasma membrane bounded cell projection organization	GO:0120035	0.000523313	3.28124	638	545	41	18117	VIL1,MAP3K13,CIB1,EPHA2,NEDD4L,LZTS3,CARMIL1,RALA,KLF5,ITPKA,MFSD2A,EZR,TSKU,NGEF,PLEK2,RAB17,MYO10,SRC,PRKCD,ZFYVE27,CDC42EP1,SH3YL1,RAB11A,DNM2,USH1C,ID1,PAK1,TNIK,SEMA4B,SEMA4G,PTK6,COBL,LTK,STK24,CDHR5,EPS8L3,FNBP1L,OCLN,ITGA3,PTPRF,INPP5J
GO:BP	positive regulation of protein localization to cell periphery	GO:1904377	0.00084432	3.07349	70	545	11	18117	VIL1,ARHGEF16,ZDHHC5,CIB1,EPHA2,EZR,RER1,STX3,RAB11A,CLN3,ITGA3
GO:BP	positive regulation of protein transport	GO:0051222	0.000903357	3.04414	329	545	26	18117	C1QTNF12,ZC3H12A,TCF7L2,CIB1,AACS,EXPH5,PDX1,CDH1,C2CD2L,EZR,SFN,SREBF2,SRC,PRKCD,PRKCZ,CFTR,PFKFB2,MICALL2,PAK1,CLN3,ERBB2,JUP,PCK2,ARHGEF5,FZD5,RPH3AL
GO:BP	regulation of protein transport	GO:0051223	0.000904611	3.04354	586	545	38	18117	C1QTNF12,ZC3H12A,TCF7L2,NDFIP2,CIB1,AACS,EXPH5,PDX1,CDH1,C2CD2L,EZR,SFN,ITPR3,SREBF2,SRC,PRKCD,PRKCZ,CPT1A,CFTR,PICK1,PFKFB2,RAB11A,MICALL2,HNF4A,PAK1,CLN3,WWP2,LLGL2,ERBB2,JUP,PCK2,ARHGEF5,ATP5IF1,FOXA2,FZD5,RPH3AL,PFKL,ICA1
GO:BP	lipid modification	GO:0030258	0.000913193	3.03944	271	545	23	18117	INPP1,SLC35C1,BPNT1,STARD4,SPHK2,PEX7,ACOX3,APPL2,ITPKA,DECR2,PIP4K2C,MFSD2A,DGKQ,ACADS,ADIPOR2,GBA2,CPT1A,ILVBL,MTMR11,PLPP2,ACAA1,PPARA,INPP5J
GO:BP	cell morphogenesis involved in differentiation	GO:0000904	0.000924478	3.0341	749	545	45	18117	EFNB1,TPRN,MAP3K13,SLC9A3R1,CIB1,IGSF9,EPHA2,ST14,HES1,NEDD4L,LZTS3,CALR,CARMIL1,POF1B,SIPA1L3,DOK4,ITPKA,MFSD2A,RAB25,EZR,TSKU,IHH,NGEF,MAPK3,SRC,ZFYVE27,EPHA10,ZFPM1,VASP,RAB11A,DNM2,MICALL2,ID1,PAK1,S100A10,TNIK,SEMA4B,SEMA4G,ERBB2,COBL,MINK1,LAMC2,LAMB3,CASP3,CTTN
GO:BP	cellular protein localization	GO:0034613	0.000944727	3.02469	2014	545	94	18117	TRIM40,ZFAND2B,SEC61A1,VIL1,ARHGEF16,ZC3H12A,TCF7L2,CCHCR1,NAGPA,ZDHHC5,SLC9A3R1,AMN,MISP,CIB1,MON1A,EPHA2,TMBIM1,AP1M2,COPG1,VPS37B,EXPH5,RAB40C,TMED3,MYO6,PEX7,NEDD4L,CALR,CHCHD10,ACOX3,CARD10,CRACR2B,ARFIP2,FAM83H,APPL2,KLF5,CDH1,DECR2,IFT172,EZR,TSPAN15,SFN,LDLRAP1,RER1,RAB17,KDELR1,STXBP2,VAMP8,SREBF2,PKP2,STX3,PKP3,SRC,PEX16,PRKCD,PRKCZ,CAMSAP3,DIAPH1,ZFYVE27,PMM2,PICK1,DLG3,F11R,TSPAN17,MG…
GO:BP	anatomical structure morphogenesis	GO:0009653	0.000944727	3.02469	2797	545	122	18117	RND1,EFNB1,CNNM4,HNF1A,RDH13,VIL1,SDC4,TPRN,ITGA2,ZC3H12A,MAP3K13,KDF1,RIPK4,SLC9A3R1,CIB1,IQCE,TNNI1,IGSF9,EPHA2,ST14,TCTA,BARX2,DNMBP,ADM2,TMBIM1,CAPN1,HES1,GCNT3,MMP15,PLCD3,MYO6,PEX7,KRT19,NEDD4L,LZTS3,CALR,CARMIL1,SHROOM1,PDX1,CARD10,RALA,POF1B,SIPA1L3,ELF3,PTPN18,KLF5,DOK4,ITPKA,IFT172,CEMIP2,FGFBP1,MFSD2A,RAB25,SERPINB5,EZR,TSKU,IHH,LRG1,NGEF,CLDN4,ADIPOR2,MYO10,VDR,PKP2,MAPK3,ONECUT2,SRC,…
GO:BP	cell projection organization	GO:0030030	0.000944727	3.02469	1609	545	79	18117	EFNB1,CAPG,VIL1,SDC4,TPRN,ITGA2,MAP3K13,SLC9A3R1,CIB1,RSPH1,LCN2,IGSF9,FHDC1,EPHA2,TNFRSF21,HES1,NEDD4L,LZTS3,CARMIL1,ARFIP2,RALA,KLF5,CDH1,DOK4,ITPKA,IFT172,MFSD2A,RAB25,EZR,TSKU,ESPN,NGEF,PLEK2,RAB17,MYO10,MAPK3,STX3,ONECUT2,SRC,PRKCD,PRKCZ,CAMSAP3,ZFYVE27,PICK1,CDC42EP1,EPHA10,SH3YL1,VASP,RAB11A,DNM2,MICALL2,USH1C,ID1,PAK1,TNIK,SEMA4B,SEMA4G,ERBB2,PTK6,COBL,LTK,STK24,MINK1,LAMC2,CDHR5,EPS8L3,F…
GO:BP	vesicle-mediated transport	GO:0016192	0.000944727	3.02469	2180	545	100	18117	SCAMP2,MLEC,HMOX2,RIN1,SDC4,CANT1,GSDMD,ITGA2,TMEM87B,SYT8,RAB11FIP4,AMN,LCN2,MON1A,PLEKHJ1,SPIRE2,TMBIM1,CAPN1,AP1M2,COPG1,VPS37B,CHMP4C,EXPH5,FAM160A2,TMED3,TMEM63A,MYO6,ALDH3B1,SPHK2,AOC1,NEDD4L,CALR,CARMIL1,HOOK1,PHETA1,PRSS2,ELMO3,RALA,ARPC1A,APPL2,LMAN2,COG2,SLC17A9,MFSD2A,RAB25,DGKQ,EZR,LRG1,MYO1D,LDLRAP1,RER1,TOR4A,RAB17,SLPI,KDELR1,GOLT1A,STXBP2,VAMP8,DDC,MYO10,MAPK3,STX3,SRC,TGFA,SDC1,D…
GO:BP	monocarboxylic acid catabolic process	GO:0072329	0.00103836	2.98365	132	545	15	18117	SLC27A4,DCXR,CYP4F11,PEX7,ACOX3,LPIN3,DECR2,MFSD2A,ACADS,FAAH,CPT1A,ILVBL,PCK2,ACAA1,PPARA
GO:BP	neuron development	GO:0048666	0.00105963	2.97484	1149	545	61	18117	RND1,EFNB1,RDH13,SDC4,TPRN,NR2F6,MAP3K13,SLC9A3R1,CIB1,IGSF9,EPHA2,TNFRSF21,HES1,NEDD4L,LZTS3,CDH1,DOK4,ITPKA,MFSD2A,EZR,TSKU,IHH,NGEF,RAB17,FARP2,MAPK3,STX3,ONECUT2,SRC,PRKCZ,GBA2,CAMSAP3,ZFYVE27,PICK1,EPHA10,VASP,RAB11A,DNM2,MICALL2,USH1C,ID1,PAK1,TNIK,SEMA4B,SEMA4G,ERBB2,PTK6,COBL,LTK,STK24,MINK1,LAMC2,TSPO,ITGA3,DDR1,GPRIN2,CASP3,PTPRF,CTTN,INPP5J,SMURF1
GO:BP	cellular macromolecule localization	GO:0070727	0.00107748	2.96759	2024	545	94	18117	TRIM40,ZFAND2B,SEC61A1,VIL1,ARHGEF16,ZC3H12A,TCF7L2,CCHCR1,NAGPA,ZDHHC5,SLC9A3R1,AMN,MISP,CIB1,MON1A,EPHA2,TMBIM1,AP1M2,COPG1,VPS37B,EXPH5,RAB40C,TMED3,MYO6,PEX7,NEDD4L,CALR,CHCHD10,ACOX3,CARD10,CRACR2B,ARFIP2,FAM83H,APPL2,KLF5,CDH1,DECR2,IFT172,EZR,TSPAN15,SFN,LDLRAP1,RER1,RAB17,KDELR1,STXBP2,VAMP8,SREBF2,PKP2,STX3,PKP3,SRC,PEX16,PRKCD,PRKCZ,CAMSAP3,DIAPH1,ZFYVE27,PMM2,PICK1,DLG3,F11R,TSPAN17,MG…
GO:BP	bundle of His cell-Purkinje myocyte adhesion involved in cell communication	GO:0086073	0.00109701	2.95979	6	545	4	18117	PKP2,DSP,JUP,DSC2
GO:BP	intracellular transport	GO:0046907	0.00142533	2.84608	1767	545	84	18117	ZFAND2B,WWC1,SEC61A1,ZC3H12A,TCF7L2,CCHCR1,NAGPA,TMEM87B,SLC9A3R1,RAB11FIP4,CIB1,MON1A,REEP6,PLEKHJ1,SPIRE2,AP1M2,COPG1,VPS37B,CHMP4C,EXPH5,FAM160A2,STARD4,TMED3,MYO6,PEX7,CALR,HOOK1,PHETA1,ACOX3,ARFIP2,APPL2,CDH1,LMAN2,COG2,DECR2,IFT172,EZR,MYO1D,SFN,LDLRAP1,RAB17,KDELR1,GOLT1A,STXBP2,SREBF2,MYO10,MAPK3,STX3,SRC,TGFA,PEX16,PRKCD,PRKCZ,CPT1A,CAMSAP3,PMM2,PICK1,GRTP1,AP1G2,AP1B1,RAB11A,MICALL2,PAK…
GO:BP	response to stimulus	GO:0050896	0.00149326	2.82586	9407	545	331	18117	MUC13,RND1,TRIM40,ZFAND2B,ASB13,TXN2,EFNB1,SLC27A4,CNNM4,MLEC,WWC1,HMOX2,TXNDC17,SEC61A1,HNF1A,RDH13,RIN1,VIL1,LPAR2,C1QTNF12,SDC4,TTLL12,CANT1,FLNB,GSDMD,ITGA2,IL22RA1,INPP1,KISS1,ARHGEF16,ACY3,TOB1,NR2F6,SMPD2,ZC3H12A,TCF7L2,MAP3K13,NDFIP2,SLC37A4,ZDHHC5,SYT8,ASCC2,SLC35C1,SLC9A3R1,SLC5A1,GPRC5A,ACY1,CIB1,SLC17A5,GPR39,TNNI1,LCN2,CDC42BPG,RNF183,PI3,TMBIM6,IGSF9,REEP6,AACS,EPHA2,SLC22A5,TNFRSF2…
GO:BP	positive regulation of cellular protein localization	GO:1903829	0.001512	2.82045	303	545	24	18117	VIL1,ARHGEF16,ZC3H12A,ZDHHC5,CIB1,EPHA2,CARD10,CDH1,EZR,SFN,RER1,SREBF2,STX3,SRC,PRKCD,MGAT3,RAB11A,MICALL2,PAK1,CLN3,ERBB2,JUP,FZD5,ITGA3
GO:BP	actin cytoskeleton reorganization	GO:0031532	0.00157126	2.80375	106	545	13	18117	CDC42BPG,RALA,EZR,PLEK2,FARP2,BAIAP2L1,F11R,MICALL2,PAK1,TNIK,CXADR,MINK1,CTTN
GO:BP	positive regulation of establishment of protein localization	GO:1904951	0.00157756	2.80201	345	545	26	18117	C1QTNF12,ZC3H12A,TCF7L2,CIB1,AACS,EXPH5,PDX1,CDH1,C2CD2L,EZR,SFN,SREBF2,SRC,PRKCD,PRKCZ,CFTR,PFKFB2,MICALL2,PAK1,CLN3,ERBB2,JUP,PCK2,ARHGEF5,FZD5,RPH3AL
GO:BP	establishment of localization in cell	GO:0051649	0.00160978	2.79323	2813	545	121	18117	ZFAND2B,MLEC,WWC1,HMOX2,SEC61A1,C1QTNF12,CANT1,GSDMD,ZC3H12A,TCF7L2,CCHCR1,NAGPA,TMEM87B,SYT8,SLC9A3R1,RAB11FIP4,MISP,CIB1,LCN2,TMBIM6,MON1A,REEP6,PLEKHJ1,SPIRE2,TMBIM1,CAPN1,AP1M2,COPG1,VPS37B,LETM1,CHMP4C,EXPH5,FAM160A2,STARD4,TMED3,TMEM63A,MYO6,ALDH3B1,SPHK2,PEX7,AOC1,CALR,HOOK1,PDX1,PHETA1,ACOX3,ERO1A,PRSS2,ARFIP2,APPL2,CDH1,LMAN2,COG2,C2CD2L,DECR2,IFT172,DGKQ,EZR,LRG1,MYO1D,SFN,LDLRAP1,TOR4A…
GO:BP	regulation of anion transport	GO:0044070	0.00160978	2.79323	896	545	50	18117	C1QTNF12,ZC3H12A,TCF7L2,NDFIP2,SYT8,CIB1,AACS,EXPH5,PDX1,APPL2,CDH1,C2CD2L,EZR,SFN,LDLRAP1,ITPR3,VAMP8,SREBF2,ADIPOR2,SRC,PRKCD,PRKCZ,CPT1A,CFTR,PICK1,PFKFB2,RAB11A,MICALL2,HNF4A,PAK1,CLN3,WWP2,LLGL2,ERBB2,JUP,PCK2,ARHGEF5,ATP5IF1,FOXA2,FZD5,RPH3AL,PFKL,ARL6IP1,ACSL5,OCLN,TSPO,PPARA,ICA1,ANO9,ANXA2
GO:BP	fatty acid catabolic process	GO:0009062	0.00160978	2.79323	107	545	13	18117	SLC27A4,PEX7,ACOX3,LPIN3,DECR2,MFSD2A,ACADS,FAAH,CPT1A,ILVBL,PCK2,ACAA1,PPARA
GO:BP	epidermis development	GO:0008544	0.00160978	2.79323	475	545	32	18117	TPRN,KDF1,SLC9A3R1,PI3,EPHA2,ST14,CAPN1,HES1,EXPH5,MYO6,KRT19,IFT172,SFN,KRT7,VDR,PKP2,PKP3,DSP,ACVR1B,COL17A1,AGPAT2,KRT8,USH1C,JUP,DSC2,EVPL,LAMC2,IRF6,LAMB3,PPARA,PPL,CASP3
GO:BP	regulation of cellular component size	GO:0032535	0.00160978	2.79323	388	545	28	18117	CAPG,VIL1,MAP3K13,SLC9A3R1,SPIRE2,CARMIL1,ARFIP2,SLC12A7,ARPC1A,EZR,PRKCD,GBA2,ZFYVE27,PICK1,CDC42EP1,BAIAP2L1,VASP,RAB11A,DNM2,USH1C,PAK1,CLN3,SEMA4B,SEMA4G,RAP1GAP2,CDHR5,HIP1R,CTTN
GO:BP	regulation of establishment of protein localization	GO:0070201	0.00163536	2.78639	611	545	38	18117	C1QTNF12,ZC3H12A,TCF7L2,NDFIP2,CIB1,AACS,EXPH5,PDX1,CDH1,C2CD2L,EZR,SFN,ITPR3,SREBF2,SRC,PRKCD,PRKCZ,CPT1A,CFTR,PICK1,PFKFB2,RAB11A,MICALL2,HNF4A,PAK1,CLN3,WWP2,LLGL2,ERBB2,JUP,PCK2,ARHGEF5,ATP5IF1,FOXA2,FZD5,RPH3AL,PFKL,ICA1
GO:BP	intestinal absorption	GO:0050892	0.00164426	2.78403	40	545	8	18117	VIL1,SLC5A1,GCNT3,EZR,VDR,KCNQ1,TJP2,F11R
GO:BP	positive regulation of transport	GO:0051050	0.00164426	2.78403	923	545	51	18117	C1QTNF12,SDC4,ITGA2,ZC3H12A,TCF7L2,SLC9A3R1,CIB1,AACS,EXPH5,SPHK2,NEDD4L,CALR,CHCHD10,PDX1,APPL2,CDH1,LMAN2,C2CD2L,EZR,SFN,LDLRAP1,VAMP8,SREBF2,ADIPOR2,PKP2,SRC,KCNQ1,SDC1,PRKCD,PRKCZ,CFTR,PICK1,PFKFB2,SGK2,DNM2,MICALL2,PAK1,CLN3,ERBB2,JUP,PCK2,ARHGEF5,ATP5IF1,FZD5,RPH3AL,ARL6IP1,ACSL5,OCLN,TSPO,HIP1R,ANXA2
GO:BP	plasma membrane bounded cell projection organization	GO:0120036	0.00168837	2.77253	1569	545	76	18117	EFNB1,VIL1,SDC4,TPRN,MAP3K13,SLC9A3R1,CIB1,RSPH1,IGSF9,FHDC1,EPHA2,TNFRSF21,HES1,NEDD4L,LZTS3,CARMIL1,ARFIP2,RALA,KLF5,CDH1,DOK4,ITPKA,IFT172,MFSD2A,RAB25,EZR,TSKU,ESPN,NGEF,PLEK2,RAB17,MYO10,MAPK3,STX3,ONECUT2,SRC,PRKCD,PRKCZ,CAMSAP3,ZFYVE27,PICK1,CDC42EP1,EPHA10,SH3YL1,VASP,RAB11A,DNM2,MICALL2,USH1C,ID1,PAK1,TNIK,SEMA4B,SEMA4G,ERBB2,PTK6,COBL,LTK,STK24,MINK1,LAMC2,CDHR5,EPS8L3,FNBP1L,OCLN,TSPO,…
GO:BP	regulation of microvillus length	GO:0032532	0.00190522	2.72005	7	545	4	18117	VIL1,EZR,USH1C,CDHR5
GO:BP	regulation of microvillus organization	GO:0032530	0.00190522	2.72005	13	545	5	18117	VIL1,KLF5,EZR,USH1C,CDHR5
GO:BP	regulation of peptide transport	GO:0090087	0.00190522	2.72005	618	545	38	18117	C1QTNF12,ZC3H12A,TCF7L2,NDFIP2,CIB1,AACS,EXPH5,PDX1,CDH1,C2CD2L,EZR,SFN,ITPR3,SREBF2,SRC,PRKCD,PRKCZ,CPT1A,CFTR,PICK1,PFKFB2,RAB11A,MICALL2,HNF4A,PAK1,CLN3,WWP2,LLGL2,ERBB2,JUP,PCK2,ARHGEF5,ATP5IF1,FOXA2,FZD5,RPH3AL,PFKL,ICA1
GO:BP	positive regulation of anion transport	GO:1903793	0.00190522	2.72005	504	545	33	18117	C1QTNF12,ZC3H12A,TCF7L2,CIB1,AACS,EXPH5,PDX1,CDH1,C2CD2L,EZR,SFN,LDLRAP1,VAMP8,SREBF2,ADIPOR2,SRC,PRKCD,PRKCZ,CFTR,PFKFB2,MICALL2,PAK1,CLN3,ERBB2,JUP,PCK2,ARHGEF5,FZD5,RPH3AL,ARL6IP1,ACSL5,OCLN,ANXA2
GO:BP	cellular lipid catabolic process	GO:0044242	0.00190522	2.72005	232	545	20	18117	SLC27A4,SMPD2,PLBD1,PEX7,ACOX3,LPIN3,DECR2,MFSD2A,ACADS,FAAH,BCO1,PRKCD,GBA2,CPT1A,ILVBL,PLA2G4F,PCK2,ACAA1,PPARA,IDH1
GO:BP	actin filament bundle assembly	GO:0051017	0.00208105	2.68172	161	545	16	18117	VIL1,SDC4,FHDC1,SPIRE2,CARMIL1,SHROOM1,EZR,ESPN,SRC,BAIAP2L1,F11R,USH1C,ID1,PAK1,S100A10,ARHGEF5
GO:BP	cell-cell junction organization	GO:0045216	0.00213861	2.66987	216	545	19	18117	EPHA2,NECTIN4,POF1B,CDH1,GJB1,CLDN4,PKP2,PKP3,SRC,CAMSAP3,DSP,TJP2,F11R,MICALL2,CXADR,JUP,MARVELD3,FZD5,OCLN
GO:BP	cornification	GO:0070268	0.00222967	2.65176	112	545	13	18117	PI3,ST14,CAPN1,KRT19,KRT7,PKP2,PKP3,DSP,KRT8,JUP,DSC2,EVPL,PPL
GO:BP	organic acid metabolic process	GO:0006082	0.00226248	2.64541	1090	545	57	18117	TXN2,SLC27A4,HNF1A,SLC37A4,FAAH2,DCXR,ACY1,SEPHS2,AACS,BPNT1,STARD4,CYP4F11,PEX7,CARMIL1,ACOX3,SDSL,ACSS1,HKDC1,CYP2J2,APPL2,LPIN3,DECR2,GGT6,MFSD2A,ACADS,FAAH,VDAC1,ADIPOR2,DDC,MAPK3,GSTZ1,GBA2,CPT1A,PFKFB2,ILVBL,PYCR1,HNF4A,AKR1C4,GGT1,PLA2G4F,CLN3,CKMT1B,PCK2,ACOT11,OSBPL2,DDAH1,HACD2,ERLIN2,THAP4,ACAA1,ACSS2,PFKL,ACSL5,PPARA,CRYM,MPST,IDH1
GO:BP	epithelial cell development	GO:0002064	0.00234322	2.63019	218	545	19	18117	TPRN,KDF1,SLC9A3R1,EPHA2,ST14,EXPH5,POF1B,SIPA1L3,KLF5,RAB25,EZR,IHH,SFN,ONECUT2,SRC,SDC1,TJP2,F11R,HNF4A
GO:BP	regulation of ion transport	GO:0043269	0.00241188	2.61764	1379	545	68	18117	C1QTNF12,ZC3H12A,TCF7L2,NDFIP2,SYT8,SLC9A3R1,CIB1,CLCN2,TMBIM6,AACS,CAPN1,EXPH5,PTPN3,SPHK2,NEDD4L,PDX1,CRACR2B,APPL2,CDH1,C2CD2L,EZR,SFN,LDLRAP1,ITPR3,VDAC1,VAMP8,SREBF2,ADIPOR2,PKP2,KCNK6,SRC,KCNQ1,PRKCD,PRKCZ,CPT1A,CFTR,DIAPH1,PICK1,PFKFB2,DLG3,RAB11A,DNM2,GPR35,MICALL2,HNF4A,PAK1,CLN3,WWP2,LLGL2,ERBB2,JUP,PCK2,ARHGEF5,ATP5IF1,MINK1,FOXA2,FZD5,RPH3AL,PFKL,ARL6IP1,ACSL5,OCLN,TSPO,PPARA,KCNK10,I…
GO:BP	actin filament bundle organization	GO:0061572	0.00243173	2.61409	164	545	16	18117	VIL1,SDC4,FHDC1,SPIRE2,CARMIL1,SHROOM1,EZR,ESPN,SRC,BAIAP2L1,F11R,USH1C,ID1,PAK1,S100A10,ARHGEF5
GO:BP	regulation of cellular response to insulin stimulus	GO:1900076	0.00247561	2.60632	69	545	10	18117	SLC27A4,C1QTNF12,ZBTB7B,APPL2,ESRRA,PIP4K2C,SRC,PRKCD,PRKCZ,PAK1
GO:BP	regulation of protein localization to membrane	GO:1905475	0.00247561	2.60632	201	545	18	18117	VIL1,ARHGEF16,ZDHHC5,CIB1,EPHA2,TMBIM1,EZR,SFN,LDLRAP1,RER1,VAMP8,STX3,PRKCZ,RAB11A,PAK1,CLN3,ERBB2,ITGA3
GO:BP	regulation of cell adhesion	GO:0030155	0.00247561	2.60632	748	545	43	18117	RND1,FUT3,EFNB1,SDC4,ITGA2,ZC3H12A,CIB1,TSTA3,EPHA2,TNFRSF21,HES1,CALR,CARMIL1,ZBTB7B,HHLA2,PRSS2,IL1RL2,LMO7,CDH1,IHH,MYO10,STX3,ONECUT2,SRC,PRKCD,PRKCZ,CAMSAP3,F11R,DNM2,PAK1,S100A10,EPB41L4B,ERBB3,ERBB2,JUP,MINK1,FOXA2,PPARA,ITGA3,DDR1,EPCAM,CASP3,CD55
GO:BP	positive regulation of protein localization to membrane	GO:1905477	0.0025951	2.58585	131	545	14	18117	VIL1,ARHGEF16,ZDHHC5,CIB1,EPHA2,EZR,SFN,RER1,STX3,RAB11A,PAK1,CLN3,ERBB2,ITGA3
GO:BP	cell adhesion	GO:0007155	0.00262186	2.58139	1492	545	72	18117	RND1,FUT3,EFNB1,SDC4,ITGA2,ZC3H12A,CIB1,IGSF9,LGALS4,TSTA3,EPHA2,TNFRSF21,HES1,CALR,CARMIL1,ZBTB7B,HHLA2,NECTIN4,PRSS2,IL1RL2,LMO7,CDH1,EZR,AZGP1,IHH,FARP2,CLDN4,MYO10,PKP2,STX3,PKP3,ONECUT2,SRC,PRKCD,PRKCZ,CAMSAP3,MUC4,CDC42EP1,DSP,BAIAP2L1,TJP2,DLG3,F11R,COL17A1,PCDH1,DNM2,MICALL2,ID1,PAK1,S100A10,EPB41L4B,ERBB3,ERBB2,CXADR,JUP,DSC2,MINK1,FOXA2,LAMC2,CDHR5,LAMB3,PPARA,ITGA3,DDR1,VSIG10,EPCAM,CA…
GO:BP	carboxylic acid metabolic process	GO:0019752	0.00266269	2.57468	1024	545	54	18117	SLC27A4,HNF1A,SLC37A4,FAAH2,DCXR,ACY1,SEPHS2,AACS,STARD4,CYP4F11,PEX7,ACOX3,SDSL,ACSS1,HKDC1,CYP2J2,APPL2,LPIN3,DECR2,GGT6,MFSD2A,ACADS,FAAH,VDAC1,ADIPOR2,DDC,MAPK3,GSTZ1,GBA2,CPT1A,PFKFB2,ILVBL,PYCR1,HNF4A,AKR1C4,GGT1,PLA2G4F,CLN3,CKMT1B,PCK2,ACOT11,OSBPL2,DDAH1,HACD2,ERLIN2,THAP4,ACAA1,ACSS2,PFKL,ACSL5,PPARA,CRYM,MPST,IDH1
GO:BP	small molecule biosynthetic process	GO:0044283	0.00268902	2.57041	704	545	41	18117	HNF1A,C1QTNF12,SEPHS2,CLCN2,AACS,SPR,STARD4,CYP4F11,DHCR24,SPHK2,SDSL,ACSS1,ITPKA,DECR2,GGT6,DGKQ,BCO1,SREBF2,ADIPOR2,PPIP5K1,DHDDS,CFTR,BDH1,ENTPD2,ENTPD6,ILVBL,GDA,PYCR1,AKR1C4,GGT1,PLA2G4F,CLN3,PCK2,FDFT1,OSBPL2,PUDP,HACD2,ERLIN2,ACSS2,PPARA,MAEA
GO:BP	enzyme linked receptor protein signaling pathway	GO:0007167	0.00278066	2.55585	1103	545	57	18117	ZFAND2B,EFNB1,SLC27A4,HNF1A,VIL1,C1QTNF12,TOB1,SLC9A3R1,GPRC5A,EPHA2,HES1,PTPN3,CNKSR1,ZBTB7B,MYORG,CGN,ARPC1A,APPL2,PTPN18,DOK4,FAM83B,FGFBP1,PIP4K2C,SPRED2,DGKQ,LRG1,NGEF,MAPK3,ONECUT2,SRC,TGFA,PRKCD,PRKCZ,FGFR3,ZFYVE27,BAIAP2L1,EPHA10,ACVR1B,F11R,EPN1,DNM2,ID1,HNF4A,PAK1,ERBB3,ERBB2,PTK6,LTK,FOXH1,MVP,PPARA,ITGA3,DDR1,CASP3,HIP1R,PTPRF,SMURF1
GO:BP	organic acid catabolic process	GO:0016054	0.00281286	2.55085	262	545	21	18117	TXN2,SLC27A4,DCXR,CYP4F11,PEX7,ACOX3,SDSL,LPIN3,DECR2,MFSD2A,ACADS,FAAH,GSTZ1,CPT1A,ILVBL,PCK2,DDAH1,ACAA1,PPARA,CRYM,MPST
GO:BP	cell development	GO:0048468	0.00281286	2.55085	2100	545	94	18117	RND1,EFNB1,RDH13,SDC4,TPRN,NR2F6,MAP3K13,KDF1,SLC9A3R1,CIB1,RSPH1,IGSF9,EPHA2,TNFRSF21,ST14,HES1,EXPH5,CEBPA,KRT19,NEDD4L,LZTS3,CALR,CARMIL1,HOOK1,MYORG,POF1B,APPL2,SIPA1L3,KLF5,CDH1,DOK4,ITPKA,MFSD2A,RAB25,EZR,TSKU,IHH,SFN,NGEF,RAB17,FARP2,MAPK3,STX3,ALAS1,ONECUT2,SRC,SDC1,PRKCZ,GBA2,CFTR,CAMSAP3,ZFYVE27,PICK1,EPHA10,ZFPM1,TJP2,F11R,KRT8,VASP,RAB11A,DNM2,MICALL2,USH1C,ID1,HNF4A,PAK1,S100A10,TNIK…
GO:BP	biological adhesion	GO:0022610	0.00285892	2.5438	1499	545	72	18117	RND1,FUT3,EFNB1,SDC4,ITGA2,ZC3H12A,CIB1,IGSF9,LGALS4,TSTA3,EPHA2,TNFRSF21,HES1,CALR,CARMIL1,ZBTB7B,HHLA2,NECTIN4,PRSS2,IL1RL2,LMO7,CDH1,EZR,AZGP1,IHH,FARP2,CLDN4,MYO10,PKP2,STX3,PKP3,ONECUT2,SRC,PRKCD,PRKCZ,CAMSAP3,MUC4,CDC42EP1,DSP,BAIAP2L1,TJP2,DLG3,F11R,COL17A1,PCDH1,DNM2,MICALL2,ID1,PAK1,S100A10,EPB41L4B,ERBB3,ERBB2,CXADR,JUP,DSC2,MINK1,FOXA2,LAMC2,CDHR5,LAMB3,PPARA,ITGA3,DDR1,VSIG10,EPCAM,CA…
GO:BP	oxoacid metabolic process	GO:0043436	0.00303893	2.51728	1057	545	55	18117	SLC27A4,HNF1A,SLC37A4,FAAH2,DCXR,ACY1,SEPHS2,AACS,BPNT1,STARD4,CYP4F11,PEX7,ACOX3,SDSL,ACSS1,HKDC1,CYP2J2,APPL2,LPIN3,DECR2,GGT6,MFSD2A,ACADS,FAAH,VDAC1,ADIPOR2,DDC,MAPK3,GSTZ1,GBA2,CPT1A,PFKFB2,ILVBL,PYCR1,HNF4A,AKR1C4,GGT1,PLA2G4F,CLN3,CKMT1B,PCK2,ACOT11,OSBPL2,DDAH1,HACD2,ERLIN2,THAP4,ACAA1,ACSS2,PFKL,ACSL5,PPARA,CRYM,MPST,IDH1
GO:BP	carbohydrate derivative biosynthetic process	GO:1901137	0.00305178	2.51545	686	545	40	18117	MUC13,FUT3,SDC4,CANT1,DOLPP1,TCF7L2,NAGPA,SLC35C1,DCXR,TSTA3,SLC35D2,GCNT3,GLCE,SPHK2,GAL3ST1,SDF2L1,ACSS1,PIGG,B3GNT3,PGAP3,PANK3,GSTZ1,SDC1,DHDDS,MUC4,PMM2,MGAT5,MGAT3,PANK1,FUT6,PUDP,HACD2,ACSS2,UGGT1,ACSL5,PPARA,ALG1,MPDU1,MGAT4B,GMPPB
GO:BP	digestive system process	GO:0022600	0.00320779	2.49379	102	545	12	18117	MUC13,VIL1,SLC5A1,SLC22A5,GCNT3,EZR,VDR,KCNQ1,MUC4,TJP2,F11R,HIP1R
GO:BP	lipid catabolic process	GO:0016042	0.00339297	2.46942	349	545	25	18117	SLC27A4,SMPD2,FAAH2,PLBD1,PLCB3,CYP4F11,PLCD3,PEX7,ACOX3,LPIN3,DECR2,MFSD2A,ACADS,FAAH,BCO1,CES3,PRKCD,GBA2,CPT1A,ILVBL,PLA2G4F,PCK2,ACAA1,PPARA,IDH1
GO:BP	neuron projection development	GO:0031175	0.00340016	2.4685	1012	545	53	18117	EFNB1,SDC4,TPRN,MAP3K13,SLC9A3R1,CIB1,IGSF9,EPHA2,TNFRSF21,HES1,NEDD4L,LZTS3,CDH1,DOK4,ITPKA,MFSD2A,EZR,TSKU,NGEF,RAB17,MAPK3,STX3,SRC,PRKCZ,CAMSAP3,ZFYVE27,EPHA10,VASP,RAB11A,DNM2,MICALL2,USH1C,ID1,PAK1,TNIK,SEMA4B,SEMA4G,ERBB2,PTK6,COBL,LTK,STK24,MINK1,LAMC2,TSPO,ITGA3,DDR1,GPRIN2,CASP3,PTPRF,CTTN,INPP5J,SMURF1
GO:BP	carbohydrate transport	GO:0008643	0.00360532	2.44306	154	545	15	18117	SLC27A4,HNF1A,VIL1,C1QTNF12,SLC35C1,SLC5A1,SLC17A5,SLC35D2,APPL2,MFSD2A,EZR,ADIPOR2,SLC50A1,OCLN,SLC45A4
GO:BP	cell junction organization	GO:0034330	0.00420432	2.3763	722	545	41	18117	SDC4,ITGA2,IGSF9,EPHA2,LZTS3,CHCHD10,NECTIN4,POF1B,CDH1,ITPKA,GJB1,NGEF,RER1,RAB17,CLDN4,PKP2,PKP3,SRC,CAMSAP3,PICK1,DSP,TJP2,DLG3,F11R,COL17A1,VASP,MICALL2,CLN3,S100A10,SEZ6L2,ERBB2,CXADR,JUP,LAMC2,MARVELD3,LAMB3,FZD5,OCLN,ITGA3,PTPRF,CTTN
GO:BP	response to wounding	GO:0009611	0.00420432	2.3763	674	545	39	18117	TXN2,VIL1,SDC4,ITGA2,CYP4F11,CARMIL1,PDX1,DGKQ,TSKU,ITPR3,CLDN4,ADIPOR2,MAPK3,SRC,TGFA,SDC1,PRKCD,C4BPB,DSP,ENTPD2,ZFPM1,F11R,HNF4A,TMPRSS4,PAK1,EPB41L4B,ERBB3,ERBB2,STK24,EVPL,FOXA2,OCLN,TSPO,PPARA,DDR1,PPL,CASP3,PTPRF,ANXA2
GO:BP	microvillus assembly	GO:0030033	0.00433293	2.36322	16	545	5	18117	SLC9A3R1,KLF5,EZR,ESPN,TNIK
GO:BP	secretion	GO:0046903	0.00473824	2.32438	1501	545	71	18117	MLEC,HMOX2,HNF1A,C1QTNF12,SDC4,CANT1,GSDMD,TCF7L2,NAGPA,SYT8,SLC9A3R1,LCN2,MON1A,AACS,TMBIM1,CAPN1,COPG1,EXPH5,TMEM63A,MYO6,ALDH3B1,SPHK2,AOC1,ZBTB7B,PDX1,PRSS2,RALA,C2CD2L,SLC17A9,RAB25,EZR,LRG1,TOR4A,ITPR3,SLPI,STXBP2,VAMP8,VDR,STX3,KCNQ1,SDC1,PRKCD,CPT1A,CFTR,DIAPH1,PICK1,PFKFB2,DSP,AGPAT2,RAB11A,HNF1B,HNF4A,PAK1,PLA2G4F,TPD52,LLGL2,STEAP3,ERBB3,JUP,PCK2,FOXA2,ACAA1,MVP,RPH3AL,PFKL,DDR1,ICA1,I…
GO:BP	protein N-linked glycosylation	GO:0006487	0.00475392	2.32295	76	545	10	18117	DOLPP1,GAL3ST1,DHDDS,PMM2,MGAT5,MGAT3,UGGT1,ALG1,MPDU1,MGAT4B
GO:BP	regulation of cellular localization	GO:0060341	0.00477597	2.32094	851	545	46	18117	TRIM40,WWC1,VIL1,C1QTNF12,ARHGEF16,ZC3H12A,TCF7L2,ZDHHC5,MISP,CIB1,TMBIM6,REEP6,EPHA2,TMBIM1,SPHK2,NEDD4L,PDX1,CARD10,CDH1,C2CD2L,EZR,SFN,LDLRAP1,RER1,STXBP2,VAMP8,SREBF2,MAPK3,STX3,SRC,PRKCD,PRKCZ,CFTR,DIAPH1,MGAT3,RAB11A,MICALL2,PAK1,CLN3,ERBB2,JUP,ATP5IF1,FOXA2,FZD5,ITGA3,ANXA2
GO:BP	digestion	GO:0007586	0.00477597	2.32094	141	545	14	18117	MUC13,VIL1,SLC5A1,SLC22A5,ADM2,GCNT3,PRSS2,EZR,VDR,KCNQ1,MUC4,TJP2,F11R,HIP1R
GO:BP	actin filament polymerization	GO:0030041	0.0048245	2.31655	196	545	17	18117	CAPG,VIL1,SPIRE2,CARMIL1,ARFIP2,ARPC1A,PRKCD,GBA2,DIAPH1,PICK1,CDC42EP1,BAIAP2L1,VASP,MICALL2,COBL,HIP1R,CTTN
GO:BP	phospholipid metabolic process	GO:0006644	0.00527575	2.27772	427	545	28	18117	INPP1,DOLPP1,SMPD2,PLBD1,BPNT1,PLCB3,SPHK2,PIGG,LPIN3,ITPKA,PIP4K2C,MFSD2A,DGKQ,PGAP3,SERINC2,DHDDS,PRKCD,CHKA,SH3YL1,MTMR11,AGPAT2,PLA2G4F,CLN3,PLPP2,PCYT2,FDFT1,IDH1,INPP5J
GO:BP	desmosome assembly	GO:0002159	0.00532067	2.27403	4	545	3	18117	PKP2,PKP3,JUP
GO:BP	propionate metabolic process	GO:0019541	0.00532067	2.27403	4	545	3	18117	ACSS1,PCK2,ACSS2
GO:BP	epidermal cell differentiation	GO:0009913	0.00606315	2.2173	365	545	25	18117	TPRN,KDF1,SLC9A3R1,PI3,EPHA2,ST14,CAPN1,HES1,EXPH5,MYO6,KRT19,SFN,KRT7,VDR,PKP2,PKP3,DSP,KRT8,USH1C,JUP,DSC2,EVPL,IRF6,PPL,CASP3
GO:BP	organophosphate metabolic process	GO:0019637	0.00606315	2.2173	1041	545	53	18117	INPP1,DOLPP1,SMPD2,DCXR,EPHA2,PLBD1,BPNT1,PLCB3,PLCD3,SPHK2,RBKS,ACSS1,HKDC1,PIGG,LPIN3,ITPKA,NADSYN1,PIP4K2C,MFSD2A,DGKQ,PGAP3,SERINC2,PANK3,GSTZ1,PPIP5K1,DHDDS,PRKCD,PFKFB2,ENTPD2,ENTPD6,CHKA,TJP2,SH3YL1,MTMR11,GDA,AGPAT2,PANK1,NT5C3A,PLA2G4F,CLN3,PLPP2,CKMT1B,PCYT2,ACOT11,FDFT1,PUDP,HACD2,ACSS2,PFKL,ACSL5,PPARA,IDH1,INPP5J
GO:BP	positive regulation of cellular response to insulin stimulus	GO:1900078	0.00606315	2.2173	27	545	6	18117	C1QTNF12,ZBTB7B,ESRRA,SRC,PRKCZ,PAK1
GO:BP	regulation of cellular component organization	GO:0051128	0.00606315	2.2173	2412	545	103	18117	RND1,TRIM40,CAPG,VIL1,SDC4,ITGA2,MAP3K13,CIB1,LCN2,IGSF9,EPHA2,SPIRE2,CHMP4C,SPHK2,RASSF7,NEDD4L,LZTS3,CALR,CARMIL1,ZBTB7B,CHCHD10,PRSS2,ARFIP2,RALA,ARPC1A,APPL2,KLF5,ITPKA,PIP4K2C,MFSD2A,DGKQ,EZR,TSKU,SFN,LDLRAP1,NGEF,PLEK2,RAB17,FARP2,VDAC1,SREBF2,ADIPOR2,MYO10,MAPK3,SRC,TGFA,SDC1,PRKCD,PRKCZ,GBA2,RPS6KA1,CAMSAP3,DIAPH1,ZFYVE27,PICK1,CDC42EP1,BAIAP2L1,ACVR1B,SGK2,SH3YL1,F11R,VASP,RAB11A,DNM2,US…
GO:BP	phosphorus metabolic process	GO:0006793	0.00635123	2.19714	3114	545	127	18117	SDC4,ITGA2,INPP1,DOLPP1,SMPD2,ZC3H12A,MAP3K13,RIPK4,SLC9A3R1,DCXR,GPRC5A,CIB1,SEPHS2,CDC42BPG,TSTA3,EPHA2,ADM2,PLBD1,HES1,BPNT1,PLCB3,CEBPA,PTPN3,CNKSR1,PLCD3,SPHK2,RBKS,CHCHD10,CARD10,MOK,PPP1R11,ACSS1,HKDC1,PPP1R16A,ADCK5,TRAF4,RIPK3,PIGG,PTPN18,SH2D3A,LPIN3,ITPKA,NADSYN1,PIP4K2C,MFSD2A,SPRED2,DGKQ,PGAP3,MYO1D,SFN,PHLPP1,SERINC2,PANK3,ADIPOR2,MAPK3,SRC,GSTZ1,TGFA,PPIP5K1,DHDDS,PRKCD,PRKCZ,MAP2K…
GO:BP	wound healing	GO:0042060	0.00648637	2.188	549	545	33	18117	VIL1,SDC4,ITGA2,CYP4F11,CARMIL1,DGKQ,TSKU,ITPR3,CLDN4,ADIPOR2,MAPK3,SRC,TGFA,SDC1,PRKCD,C4BPB,DSP,ENTPD2,ZFPM1,F11R,HNF4A,PAK1,EPB41L4B,ERBB3,ERBB2,EVPL,FOXA2,OCLN,PPARA,DDR1,PPL,CASP3,ANXA2
GO:BP	positive regulation of ion transport	GO:0043270	0.00673533	2.17164	694	545	39	18117	C1QTNF12,ZC3H12A,TCF7L2,SLC9A3R1,CIB1,AACS,EXPH5,SPHK2,PDX1,CDH1,C2CD2L,EZR,SFN,LDLRAP1,VAMP8,SREBF2,ADIPOR2,PKP2,SRC,KCNQ1,PRKCD,PRKCZ,CFTR,PFKFB2,DNM2,MICALL2,PAK1,CLN3,ERBB2,JUP,PCK2,ARHGEF5,FZD5,RPH3AL,ARL6IP1,ACSL5,OCLN,TSPO,ANXA2
GO:BP	protein polymerization	GO:0051258	0.00691004	2.16052	305	545	22	18117	CAPG,VIL1,SPIRE2,CARMIL1,ARFIP2,ARPC1A,PRKCD,GBA2,CAMSAP3,DIAPH1,PICK1,CDC42EP1,BAIAP2L1,VASP,DNM2,MICALL2,PAK1,COBL,OCLN,HIP1R,CTTN,INPP5J
GO:BP	desmosome organization	GO:0002934	0.00691004	2.16052	10	545	4	18117	PKP2,PKP3,DSP,JUP
GO:BP	glycosylation	GO:0070085	0.0070132	2.15408	264	545	20	18117	MUC13,FUT3,DOLPP1,NAGPA,SLC35C1,GCNT3,GAL3ST1,SDF2L1,B3GNT3,DHDDS,GBA2,MUC4,PMM2,MGAT5,MGAT3,FUT6,UGGT1,ALG1,MPDU1,MGAT4B
GO:BP	positive regulation of cell adhesion	GO:0045785	0.0070132	2.15408	437	545	28	18117	FUT3,EFNB1,SDC4,ITGA2,CIB1,TSTA3,HES1,CALR,CARMIL1,ZBTB7B,HHLA2,PRSS2,IL1RL2,IHH,MYO10,STX3,SRC,PRKCZ,F11R,DNM2,PAK1,S100A10,EPB41L4B,ERBB2,JUP,FOXA2,ITGA3,CD55
GO:BP	carboxylic acid catabolic process	GO:0046395	0.00747222	2.12655	245	545	19	18117	SLC27A4,DCXR,CYP4F11,PEX7,ACOX3,SDSL,LPIN3,DECR2,MFSD2A,ACADS,FAAH,GSTZ1,CPT1A,ILVBL,PCK2,DDAH1,ACAA1,PPARA,CRYM
GO:BP	regulation of cell morphogenesis	GO:0022604	0.00805974	2.09368	309	545	22	18117	RND1,VIL1,MAP3K13,SLC9A3R1,CIB1,DNMBP,NEDD4L,CALR,CARMIL1,ITPKA,MFSD2A,EZR,CLDN4,MYO10,SRC,DIAPH1,CDC42EP1,F11R,DNM2,S100A10,MYH14,SMURF1
GO:BP	phosphate-containing compound metabolic process	GO:0006796	0.00923365	2.03463	3087	545	125	18117	SDC4,ITGA2,INPP1,DOLPP1,SMPD2,ZC3H12A,MAP3K13,RIPK4,SLC9A3R1,DCXR,GPRC5A,CIB1,SEPHS2,CDC42BPG,EPHA2,ADM2,PLBD1,HES1,BPNT1,PLCB3,CEBPA,PTPN3,CNKSR1,PLCD3,SPHK2,RBKS,CHCHD10,CARD10,MOK,PPP1R11,ACSS1,HKDC1,PPP1R16A,ADCK5,TRAF4,RIPK3,PIGG,PTPN18,SH2D3A,LPIN3,ITPKA,NADSYN1,PIP4K2C,MFSD2A,SPRED2,DGKQ,PGAP3,MYO1D,SFN,PHLPP1,SERINC2,PANK3,ADIPOR2,MAPK3,SRC,GSTZ1,TGFA,PPIP5K1,DHDDS,PRKCD,PRKCZ,MAP2K3,RPS6…
GO:BP	carbohydrate metabolic process	GO:0005975	0.00958972	2.01819	635	545	36	18117	FUT3,ABO,MLEC,C1QTNF12,INPP1,GALM,NAGPA,SLC37A4,DCXR,GCNT3,BPNT1,RBKS,MYORG,PDX1,HKDC1,ITPKA,DGKQ,B3GNT3,GLB1L2,SRC,PPIP5K1,GBA2,CPT1A,PMM2,PFKFB2,FUT6,PCK2,FOXA2,PFKL,PPARA,GALK2,DYRK2,IDH1,MAEA,MPDU1,INPP5J
GO:BP	protein glycosylation	GO:0006486	0.00974042	2.01142	251	545	19	18117	MUC13,FUT3,DOLPP1,NAGPA,SLC35C1,GCNT3,GAL3ST1,SDF2L1,B3GNT3,DHDDS,MUC4,PMM2,MGAT5,MGAT3,FUT6,UGGT1,ALG1,MPDU1,MGAT4B
GO:BP	neuron differentiation	GO:0030182	0.00974042	2.01142	1412	545	66	18117	RND1,EFNB1,RDH13,SDC4,TPRN,NR2F6,MAP3K13,SLC9A3R1,CIB1,IGSF9,EPHA2,TNFRSF21,HES1,MYO6,NEDD4L,LZTS3,CALR,CDH1,DOK4,ITPKA,IFT172,MFSD2A,EZR,TSKU,IHH,NGEF,RAB17,FARP2,MAPK3,STX3,ONECUT2,SRC,PRKCZ,GBA2,CAMSAP3,ZFYVE27,PICK1,EPHA10,VASP,RAB11A,DNM2,MICALL2,USH1C,ID1,PAK1,TNIK,SEMA4B,SEMA4G,ERBB2,PTK6,COBL,LTK,STK24,MINK1,FOXA2,LAMC2,FZD5,TSPO,ITGA3,DDR1,GPRIN2,CASP3,PTPRF,CTTN,INPP5J,SMURF1
GO:BP	macromolecule glycosylation	GO:0043413	0.00974042	2.01142	251	545	19	18117	MUC13,FUT3,DOLPP1,NAGPA,SLC35C1,GCNT3,GAL3ST1,SDF2L1,B3GNT3,DHDDS,MUC4,PMM2,MGAT5,MGAT3,FUT6,UGGT1,ALG1,MPDU1,MGAT4B
GO:BP	carbohydrate derivative metabolic process	GO:1901135	0.00974767	2.0111	1145	545	56	18117	MUC13,FUT3,SDC4,CANT1,DOLPP1,SMPD2,TCF7L2,NAGPA,SLC35C1,DCXR,TSTA3,EPHA2,SLC35D2,GCNT3,BPNT1,GLCE,SPHK2,GAL3ST1,RBKS,SDF2L1,ACSS1,HKDC1,PIGG,CEMIP2,B3GNT3,IHH,PGAP3,PANK3,GSTZ1,SDC1,DHDDS,PRKCD,GBA2,MUC4,PMM2,PFKFB2,TJP2,MGAT5,MGAT3,PANK1,NT5C3A,AKR1C4,FUT6,ACOT11,PUDP,HACD2,CPTP,ACSS2,UGGT1,PFKL,ACSL5,PPARA,ALG1,MPDU1,MGAT4B,GMPPB
GO:BP	transmembrane receptor protein tyrosine kinase signaling pathway	GO:0007169	0.00979578	2.00896	760	545	41	18117	ZFAND2B,EFNB1,SLC27A4,VIL1,C1QTNF12,SLC9A3R1,GPRC5A,EPHA2,PTPN3,CNKSR1,ZBTB7B,MYORG,ARPC1A,PTPN18,DOK4,FAM83B,FGFBP1,PIP4K2C,SPRED2,DGKQ,NGEF,MAPK3,SRC,TGFA,PRKCD,PRKCZ,FGFR3,ZFYVE27,BAIAP2L1,EPHA10,EPN1,HNF4A,PAK1,ERBB3,ERBB2,PTK6,LTK,MVP,DDR1,CASP3,HIP1R
GO:BP	regulation of molecular function	GO:0065009	0.0107811	1.96734	3221	545	129	18117	TRIM40,SLC27A4,RIN1,VIL1,LPAR2,SDC4,ITGA2,ARHGEF16,ZC3H12A,TCF7L2,MAP3K13,NDFIP2,SLC37A4,RIPK4,SLC9A3R1,GPRC5A,CIB1,PI3,TMBIM6,MON1A,EPHA2,DNMBP,TMBIM1,CAPN1,SPR,HES1,CEBPA,PTPN3,MMP15,ARHGAP32,DHCR24,SPHK2,NEDD4L,PDX1,CARD10,PLEKHG6,PPP1R11,PPP1R16A,RAPGEFL1,TRAF4,RIPK3,SIPA1L3,SH2D3A,PRSS22,PIP4K2C,SPRED2,DGKQ,SERPINB5,NOXA1,MYO1D,SFN,LDLRAP1,NGEF,FARP2,SERINC2,DAP,SLPI,CLDN4,VDR,MAPK3,SRC,KCNQ…
GO:BP	protein secretion	GO:0009306	0.011205	1.95059	384	545	25	18117	HNF1A,C1QTNF12,TCF7L2,NAGPA,MON1A,AACS,COPG1,EXPH5,PDX1,C2CD2L,EZR,ITPR3,CPT1A,CFTR,PICK1,PFKFB2,HNF1B,HNF4A,LLGL2,STEAP3,PCK2,FOXA2,RPH3AL,PFKL,ICA1
GO:BP	regulation of insulin receptor signaling pathway	GO:0046626	0.011205	1.95059	71	545	9	18117	SLC27A4,C1QTNF12,ZBTB7B,PIP4K2C,SRC,PRKCD,PRKCZ,BAIAP2L1,PAK1
GO:BP	positive regulation of supramolecular fiber organization	GO:1902905	0.0112069	1.95052	214	545	17	18117	VIL1,SDC4,SPIRE2,CARMIL1,ARFIP2,ARPC1A,PICK1,CDC42EP1,BAIAP2L1,VASP,ID1,PAK1,S100A10,ARHGEF5,OCLN,HIP1R,CTTN
GO:BP	establishment of protein localization to extracellular region	GO:0035592	0.0114347	1.94177	385	545	25	18117	HNF1A,C1QTNF12,TCF7L2,NAGPA,MON1A,AACS,COPG1,EXPH5,PDX1,C2CD2L,EZR,ITPR3,CPT1A,CFTR,PICK1,PFKFB2,HNF1B,HNF4A,LLGL2,STEAP3,PCK2,FOXA2,RPH3AL,PFKL,ICA1
GO:BP	cell-cell adhesion	GO:0098609	0.0114347	1.94177	894	545	46	18117	FUT3,EFNB1,SDC4,ZC3H12A,IGSF9,TSTA3,TNFRSF21,HES1,ZBTB7B,HHLA2,NECTIN4,IL1RL2,LMO7,CDH1,EZR,IHH,CLDN4,MYO10,PKP2,PKP3,SRC,PRKCD,PRKCZ,CAMSAP3,CDC42EP1,DSP,BAIAP2L1,TJP2,DLG3,F11R,PCDH1,PAK1,ERBB2,CXADR,JUP,DSC2,MINK1,FOXA2,CDHR5,PPARA,VSIG10,EPCAM,CASP3,PTPRF,CD55,ANXA2
GO:BP	response to monosaccharide	GO:0034284	0.0115882	1.93598	215	545	17	18117	TXN2,HNF1A,C1QTNF12,ITGA2,TCF7L2,SLC37A4,AACS,PDX1,C2CD2L,ADIPOR2,CFTR,PFKFB2,HNF4A,PCK2,FOXA2,PFKL,CASP3
GO:BP	regulation of cellular protein localization	GO:1903827	0.0116171	1.9349	572	545	33	18117	TRIM40,VIL1,ARHGEF16,ZC3H12A,TCF7L2,ZDHHC5,MISP,CIB1,EPHA2,TMBIM1,NEDD4L,CARD10,CDH1,EZR,SFN,LDLRAP1,RER1,VAMP8,SREBF2,STX3,SRC,PRKCD,PRKCZ,MGAT3,RAB11A,MICALL2,PAK1,CLN3,ERBB2,JUP,ATP5IF1,FZD5,ITGA3
GO:BP	positive regulation of actin filament polymerization	GO:0030838	0.0118099	1.92776	104	545	11	18117	VIL1,SPIRE2,CARMIL1,ARFIP2,ARPC1A,PICK1,CDC42EP1,BAIAP2L1,VASP,HIP1R,CTTN
GO:BP	regulation of protein polymerization	GO:0032271	0.0118254	1.92718	236	545	18	18117	CAPG,VIL1,SPIRE2,CARMIL1,ARFIP2,ARPC1A,PRKCD,GBA2,CAMSAP3,PICK1,CDC42EP1,BAIAP2L1,VASP,PAK1,OCLN,HIP1R,CTTN,INPP5J
GO:BP	movement in host environment	GO:0052126	0.0120846	1.91777	177	545	15	18117	ITGA2,EPHA2,VPS37B,CHMP4C,NECTIN4,CDH1,VAMP8,SRC,F11R,TMPRSS4,WWP2,CXADR,TRIM14,TRIM15,CD55
GO:BP	carbohydrate derivative transport	GO:1901264	0.0120846	1.91777	88	545	10	18117	SLC37A4,SLC35C1,SLC5A1,SLC35D2,SLC17A9,MFSD2A,GJB1,VAMP8,SLC50A1,CLN3
GO:BP	caveolin-mediated endocytosis	GO:0072584	0.0127417	1.89477	12	545	4	18117	NEDD4L,MAPK3,SRC,CLN3
GO:BP	regulation of ventricular cardiac muscle cell action potential	GO:0098911	0.0127417	1.89477	12	545	4	18117	PKP2,DSP,JUP,DSC2
GO:BP	regulation of cell projection size	GO:0032536	0.0127417	1.89477	12	545	4	18117	VIL1,EZR,USH1C,CDHR5
GO:BP	insulin secretion	GO:0030073	0.0128151	1.89228	218	545	17	18117	HNF1A,C1QTNF12,TCF7L2,AACS,PDX1,C2CD2L,ITPR3,CPT1A,CFTR,PICK1,PFKFB2,HNF1B,HNF4A,PCK2,FOXA2,PFKL,ICA1
GO:BP	positive regulation of protein polymerization	GO:0032273	0.0128462	1.89123	141	545	13	18117	VIL1,SPIRE2,CARMIL1,ARFIP2,ARPC1A,PICK1,CDC42EP1,BAIAP2L1,VASP,PAK1,OCLN,HIP1R,CTTN
GO:BP	protein localization to extracellular region	GO:0071692	0.0137303	1.86232	392	545	25	18117	HNF1A,C1QTNF12,TCF7L2,NAGPA,MON1A,AACS,COPG1,EXPH5,PDX1,C2CD2L,EZR,ITPR3,CPT1A,CFTR,PICK1,PFKFB2,HNF1B,HNF4A,LLGL2,STEAP3,PCK2,FOXA2,RPH3AL,PFKL,ICA1
GO:BP	regulation of actin filament organization	GO:0110053	0.0149549	1.82522	284	545	20	18117	CAPG,VIL1,SDC4,SPIRE2,CARMIL1,ARFIP2,ARPC1A,PRKCD,GBA2,PICK1,CDC42EP1,BAIAP2L1,F11R,VASP,ID1,PAK1,S100A10,ARHGEF5,HIP1R,CTTN
GO:BP	programmed cell death	GO:0012501	0.0149549	1.82522	2143	545	91	18117	SLC27A4,VIL1,GSDMD,ARHGEF16,ZC3H12A,TCF7L2,SLC9A3R1,CIB1,LCN2,RNF183,PI3,TMBIM6,EPHA2,TNFRSF21,ST14,TMBIM1,CAPN1,TMEM214,DHCR24,SPHK2,KRT19,RASSF7,CALR,CHAC1,CHCHD10,PDX1,CARD10,ERO1A,SDF2L1,ELMO3,TRAF4,RIPK3,S100A14,IHH,SFN,NGEF,PHLPP1,DAP,KDELR1,KRT7,VDAC1,VDR,PKP2,MAPK3,PKP3,SRC,TGFA,PRKCD,PRKCZ,RPS6KA1,FGFR3,BCL2L14,DSP,ACVR1B,GSDMB,TRAF3IP2,KRT8,DNM2,ID1,PAK1,CLN3,STEAP3,ERBB3,JUP,CASP10,TOX…
GO:BP	fatty acid oxidation	GO:0019395	0.0151398	1.81988	108	545	11	18117	PEX7,ACOX3,APPL2,DECR2,MFSD2A,ACADS,ADIPOR2,CPT1A,ILVBL,ACAA1,PPARA
GO:BP	response to drug	GO:0042493	0.0154532	1.81098	396	545	25	18117	TXN2,ITGA2,LCN2,AACS,MYO6,CALR,PDX1,CYP2J2,NPAS2,CDH1,HSD11B2,ADIPOR2,DDC,SRC,KCNQ1,TGFA,CPT1A,AGPAT2,HNF1B,S100A10,RPH3AL,TSPO,ITGA3,CASP3,CCNO
GO:BP	response to carbohydrate	GO:0009743	0.0154532	1.81098	243	545	18	18117	TXN2,HNF1A,C1QTNF12,ITGA2,TCF7L2,SLC37A4,AACS,PDX1,C2CD2L,ADIPOR2,CFTR,PFKFB2,HNF1B,HNF4A,PCK2,FOXA2,PFKL,CASP3
GO:BP	actin polymerization or depolymerization	GO:0008154	0.0158242	1.80068	223	545	17	18117	CAPG,VIL1,SPIRE2,CARMIL1,ARFIP2,ARPC1A,PRKCD,GBA2,DIAPH1,PICK1,CDC42EP1,BAIAP2L1,VASP,MICALL2,COBL,HIP1R,CTTN
GO:BP	ERBB signaling pathway	GO:0038127	0.0160045	1.79576	145	545	13	18117	VIL1,GPRC5A,PTPN3,PTPN18,FAM83B,SRC,TGFA,EPN1,ERBB3,ERBB2,PTK6,MVP,HIP1R
GO:BP	cell communication	GO:0007154	0.017501	1.75694	6829	545	243	18117	MUC13,RND1,TRIM40,ZFAND2B,ASB13,TXN2,EFNB1,SLC27A4,WWC1,TXNDC17,HNF1A,RIN1,VIL1,LPAR2,C1QTNF12,TTLL12,CANT1,FLNB,GSDMD,ITGA2,IL22RA1,INPP1,KISS1,ARHGEF16,TOB1,NR2F6,SMPD2,ZC3H12A,TCF7L2,MAP3K13,NDFIP2,ZDHHC5,SYT8,SLC35C1,SLC9A3R1,GPRC5A,CIB1,GPR39,LCN2,CDC42BPG,RNF183,TMBIM6,AACS,EPHA2,TNFRSF21,DNMBP,ADM2,TMBIM1,CAPN1,HES1,RAB40C,PLCB3,CEBPA,PTPN3,CNKSR1,MACO1,ARHGAP32,PLCD3,DHCR24,MYO6,SPHK2,KRT…
GO:BP	pancreas development	GO:0031016	0.0176336	1.75366	77	545	9	18117	HNF1A,TCF7L2,HES1,PDX1,IHH,ONECUT2,HNF1B,HNF4A,FOXA2
GO:BP	regulation of anatomical structure size	GO:0090066	0.0177624	1.7505	518	545	30	18117	CAPG,VIL1,MAP3K13,SLC9A3R1,SPIRE2,CARMIL1,ARFIP2,SLC12A7,ARPC1A,EZR,HTR1D,PRKCD,GBA2,ZFYVE27,PICK1,CDC42EP1,BAIAP2L1,VASP,RAB11A,DNM2,USH1C,HNF1B,PAK1,CLN3,SEMA4B,SEMA4G,RAP1GAP2,CDHR5,HIP1R,CTTN
GO:BP	skin development	GO:0043588	0.0177624	1.7505	424	545	26	18117	SLC27A4,ITGA2,KDF1,PI3,EPHA2,ST14,CAPN1,EXPH5,DHCR24,KRT19,SFN,CLDN4,KRT7,VDR,PKP2,PKP3,DSP,ACVR1B,KRT8,JUP,DSC2,EVPL,IRF6,ITGA3,PPL,CASP3
GO:BP	intestinal hexose absorption	GO:0106001	0.0177624	1.7505	6	545	3	18117	VIL1,SLC5A1,EZR
GO:BP	inner ear receptor cell stereocilium organization	GO:0060122	0.0193776	1.7127	35	545	6	18117	SDC4,TPRN,SLC9A3R1,HES1,TSKU,USH1C
GO:BP	glutathione metabolic process	GO:0006749	0.019925	1.7006	63	545	8	18117	CNDP2,CHAC1,GGT6,ETHE1,GSTZ1,GSR,GGT1,IDH1
GO:BP	regulation of actin filament-based process	GO:0032970	0.0205532	1.68712	406	545	25	18117	RND1,CAPG,VIL1,SDC4,SPIRE2,CARMIL1,ARFIP2,ARPC1A,PKP2,PRKCD,GBA2,PICK1,CDC42EP1,DSP,BAIAP2L1,F11R,VASP,ID1,PAK1,S100A10,JUP,ARHGEF5,DSC2,HIP1R,CTTN
GO:BP	lipid oxidation	GO:0034440	0.0205532	1.68712	113	545	11	18117	PEX7,ACOX3,APPL2,DECR2,MFSD2A,ACADS,ADIPOR2,CPT1A,ILVBL,ACAA1,PPARA
GO:BP	sphingolipid metabolic process	GO:0006665	0.0205532	1.68712	169	545	14	18117	FUT3,SMPD2,ALDH3B1,SPHK2,GAL3ST1,CERS6,DEGS2,SERINC2,PRKCD,GBA2,FUT6,PLPP2,HACD2,CPTP
GO:BP	response to hexose	GO:0009746	0.0205532	1.68712	209	545	16	18117	TXN2,HNF1A,C1QTNF12,TCF7L2,SLC37A4,AACS,PDX1,C2CD2L,ADIPOR2,CFTR,PFKFB2,HNF4A,PCK2,FOXA2,PFKL,CASP3
GO:BP	endocrine pancreas development	GO:0031018	0.0205726	1.68671	49	545	7	18117	HNF1A,HES1,PDX1,ONECUT2,HNF1B,HNF4A,FOXA2
GO:BP	regulation of insulin secretion	GO:0050796	0.0205726	1.68671	189	545	15	18117	C1QTNF12,TCF7L2,AACS,PDX1,C2CD2L,ITPR3,CPT1A,CFTR,PICK1,PFKFB2,HNF4A,PCK2,FOXA2,PFKL,ICA1
GO:BP	polyol metabolic process	GO:0019751	0.0210868	1.67599	132	545	12	18117	INPP1,SPR,BPNT1,PLCB3,PLCD3,SPHK2,DEGS2,ITPKA,PPIP5K1,PLPP2,PCK2,INPP5J
GO:BP	bundle of His cell to Purkinje myocyte communication	GO:0086069	0.0210868	1.67599	14	545	4	18117	PKP2,DSP,JUP,DSC2
GO:BP	positive regulation of insulin receptor signaling pathway	GO:0046628	0.0210868	1.67599	24	545	5	18117	C1QTNF12,ZBTB7B,SRC,PRKCZ,PAK1
GO:BP	positive regulation of cytoskeleton organization	GO:0051495	0.0212327	1.67299	231	545	17	18117	VIL1,SDC4,SPIRE2,CARMIL1,ARFIP2,ARPC1A,PICK1,CDC42EP1,BAIAP2L1,VASP,ID1,PAK1,S100A10,ARHGEF5,OCLN,HIP1R,CTTN
GO:BP	cellular carbohydrate metabolic process	GO:0044262	0.0218768	1.66002	296	545	20	18117	C1QTNF12,INPP1,SLC37A4,BPNT1,RBKS,HKDC1,ITPKA,DGKQ,B3GNT3,SRC,PPIP5K1,PFKFB2,PCK2,FOXA2,PPARA,GALK2,DYRK2,IDH1,MAEA,INPP5J
GO:BP	hexose metabolic process	GO:0019318	0.0219415	1.65873	253	545	18	18117	C1QTNF12,GALM,DCXR,PDX1,HKDC1,DGKQ,SRC,CPT1A,PMM2,PFKFB2,FUT6,PCK2,FOXA2,PFKL,PPARA,GALK2,DYRK2,MAEA
GO:BP	regulation of supramolecular fiber organization	GO:1902903	0.0225751	1.64637	387	545	24	18117	CAPG,VIL1,SDC4,CIB1,SPIRE2,CARMIL1,ARFIP2,ARPC1A,PRKCD,GBA2,CAMSAP3,PICK1,CDC42EP1,BAIAP2L1,F11R,VASP,ID1,PAK1,S100A10,ARHGEF5,OCLN,HIP1R,CTTN,INPP5J
GO:BP	export from cell	GO:0140352	0.0225758	1.64636	1418	545	64	18117	MLEC,HMOX2,HNF1A,C1QTNF12,SDC4,CANT1,GSDMD,TCF7L2,NAGPA,SYT8,LCN2,MON1A,AACS,SLC22A5,TMBIM1,CAPN1,COPG1,EXPH5,TMEM63A,ALDH3B1,SPHK2,AOC1,PDX1,PRSS2,RALA,C2CD2L,SLC17A9,RAB25,EZR,LRG1,TOR4A,ITPR3,SLPI,STXBP2,VAMP8,SLC22A18,STX3,KCNQ1,SDC1,PRKCD,CPT1A,CFTR,DIAPH1,PICK1,PFKFB2,DSP,AGPAT2,RAB11A,HNF1B,HNF4A,PAK1,LLGL2,STEAP3,JUP,PCK2,FOXA2,ACAA1,MVP,RPH3AL,PFKL,ICA1,IDH1,CD55,ANXA2
GO:BP	organic hydroxy compound biosynthetic process	GO:1901617	0.0225943	1.646	254	545	18	18117	HNF1A,CLCN2,SPR,STARD4,DHCR24,SPHK2,ITPKA,DGKQ,SREBF2,DDC,PPIP5K1,DHDDS,CFTR,AKR1C4,PCK2,FDFT1,OSBPL2,ERLIN2
GO:BP	regulation of cell projection assembly	GO:0060491	0.0227987	1.64209	192	545	15	18117	EPHA2,RALA,KLF5,PLEK2,RAB17,MYO10,SRC,PRKCD,CDC42EP1,SH3YL1,DNM2,COBL,EPS8L3,FNBP1L,OCLN
GO:BP	monosaccharide metabolic process	GO:0005996	0.0228534	1.64105	276	545	19	18117	C1QTNF12,GALM,DCXR,RBKS,PDX1,HKDC1,DGKQ,SRC,CPT1A,PMM2,PFKFB2,FUT6,PCK2,FOXA2,PFKL,PPARA,GALK2,DYRK2,MAEA
GO:BP	response to nutrient levels	GO:0031667	0.0228858	1.64043	482	545	28	18117	TXN2,SLC27A4,ITGA2,ZC3H12A,SLC37A4,LCN2,AACS,AOC1,PDX1,APPL2,MFSD2A,HSD11B2,DAP,SREBF2,ADIPOR2,VDR,MAPK3,SRC,CPT1A,PICK1,COX4I1,SLC39A4,PCK2,DSC2,STK24,FOXA2,TSPO,PPARA
GO:BP	generation of neurons	GO:0048699	0.0229539	1.63914	1559	545	69	18117	RND1,EFNB1,RDH13,SDC4,TPRN,NR2F6,MAP3K13,SLC9A3R1,CIB1,IGSF9,EPHA2,TNFRSF21,HES1,MYO6,PEX7,NEDD4L,LZTS3,CALR,APPL2,CDH1,DOK4,ITPKA,IFT172,MFSD2A,EZR,TSKU,IHH,NGEF,RAB17,FARP2,MAPK3,STX3,ONECUT2,SRC,PRKCZ,GBA2,CAMSAP3,ZFYVE27,PICK1,EPHA10,VASP,RAB11A,DNM2,MICALL2,USH1C,ID1,PAK1,TNIK,SEMA4B,SEMA4G,ERBB2,SPINT1,PTK6,COBL,LTK,STK24,MINK1,FOXA2,LAMC2,FZD5,TSPO,ITGA3,DDR1,GPRIN2,CASP3,PTPRF,CTTN,INPP5J…
GO:BP	regulation of cytoskeleton organization	GO:0051493	0.0232743	1.63312	531	545	30	18117	RND1,CAPG,VIL1,SDC4,CIB1,SPIRE2,CHMP4C,RASSF7,CARMIL1,ARFIP2,ARPC1A,MAPK3,PRKCD,GBA2,CAMSAP3,DIAPH1,PICK1,CDC42EP1,BAIAP2L1,F11R,VASP,ID1,PAK1,CLN3,S100A10,ARHGEF5,OCLN,HIP1R,CTTN,INPP5J
GO:BP	ventricular cardiac muscle cell action potential	GO:0086005	0.023291	1.63281	37	545	6	18117	NEDD4L,PKP2,KCNQ1,DSP,JUP,DSC2
GO:BP	cellular component maintenance	GO:0043954	0.0241356	1.61734	66	545	8	18117	TPRN,CHCHD10,ITPKA,CAMSAP3,PICK1,DLG3,ITGA3,CTTN
GO:BP	ion transmembrane transport	GO:0034220	0.0242061	1.61607	1397	545	63	18117	ZFAND2B,C15ORF48,SLC27A4,CNNM4,SEC61A1,HNF1A,C1QTNF12,SLC35C1,SLC9A3R1,SLC5A1,SLC17A5,CLCN2,TMC7,SLC22A5,CAPN1,SLC35D2,LETM1,PTPN3,MFSD3,TMEM63A,TMEM63B,SPHK2,PEX7,NEDD4L,ERO1A,SLC12A7,APPL2,SFXN5,SLC17A9,AZGP1,MICU1,ITPR3,CLDN4,VDAC1,ADIPOR2,KCNK6,KCNQ1,PEX16,LASP1,NIPAL1,CPT1A,CFTR,DIAPH1,COX4I1,SGK2,DLG3,SLC50A1,SLC39A7,SLC39A4,DNM2,GPR35,ATP7B,LRRC8E,WWP2,SLC6A20,ZDHHC13,MINK1,ARL6IP1,ACSL5,O…
GO:BP	acetate biosynthetic process	GO:0019413	0.0257543	1.58915	2	545	2	18117	ACSS1,ACSS2
GO:BP	organonitrogen compound biosynthetic process	GO:1901566	0.0257543	1.58915	1853	545	79	18117	MUC13,FUT3,HNF1A,SDC4,CANT1,ITGA2,TOB1,DOLPP1,SMPD2,ZC3H12A,TCF7L2,NAGPA,ZDHHC5,SLC35C1,SEPHS2,SPR,SLC35D2,GCNT3,GLCE,CEBPA,CNDP2,ALDH3B1,SPHK2,GAL3ST1,CALR,CHAC1,SDF2L1,SDSL,ACSS1,CERS6,DEGS2,PIGG,LPIN3,NADSYN1,GGT6,MFSD2A,B3GNT3,PGAP3,PANK3,DDC,MAPK3,PKP3,ALAS1,GSTZ1,SDC1,DHDDS,PRKCD,RPS6KA1,MUC4,PMM2,RRBP1,CHKA,ILVBL,MGAT5,MGAT3,PANK1,PYCR1,GGT1,FUT6,CLN3,PLPP2,ERBB2,CKMT1B,COA3,PUDP,ZDHHC13,Z…
GO:BP	parallel actin filament bundle assembly	GO:0030046	0.0257543	1.58915	7	545	3	18117	SPIRE2,ESPN,USH1C
GO:BP	GDP-mannose metabolic process	GO:0019673	0.0257543	1.58915	7	545	3	18117	TSTA3,PMM2,GMPPB
GO:BP	acetate metabolic process	GO:0006083	0.0257543	1.58915	2	545	2	18117	ACSS1,ACSS2
GO:BP	propionate biosynthetic process	GO:0019542	0.0257543	1.58915	2	545	2	18117	ACSS1,ACSS2
GO:BP	acetyl-CoA biosynthetic process from acetate	GO:0019427	0.0257543	1.58915	2	545	2	18117	ACSS1,ACSS2
GO:BP	protein targeting	GO:0006605	0.0257543	1.58915	441	545	26	18117	ZFAND2B,SEC61A1,NAGPA,CIB1,MON1A,AP1M2,VPS37B,PEX7,ACOX3,DECR2,SREBF2,PEX16,PMM2,MICALL2,PAK1,SRPRB,ERBB2,ATP5IF1,ZDHHC6,ZDHHC9,ACAA1,FZD5,ARL6IP1,TSPO,IDH1,SMURF1
GO:BP	membrane lipid metabolic process	GO:0006643	0.0257543	1.58915	217	545	16	18117	FUT3,SMPD2,ALDH3B1,SPHK2,GAL3ST1,CERS6,DEGS2,PIGG,PGAP3,SERINC2,PRKCD,GBA2,FUT6,PLPP2,HACD2,CPTP
GO:BP	positive regulation of low-density lipoprotein particle clearance	GO:1905581	0.0257543	1.58915	2	545	2	18117	LDLRAP1,ANXA2
GO:BP	glycoprotein biosynthetic process	GO:0009101	0.0257543	1.58915	347	545	22	18117	MUC13,FUT3,CANT1,DOLPP1,TCF7L2,NAGPA,SLC35C1,GCNT3,GLCE,GAL3ST1,SDF2L1,B3GNT3,DHDDS,MUC4,PMM2,MGAT5,MGAT3,FUT6,UGGT1,ALG1,MPDU1,MGAT4B
GO:BP	response to extracellular stimulus	GO:0009991	0.0257543	1.58915	512	545	29	18117	TXN2,SLC27A4,GSDMD,ITGA2,ZC3H12A,SLC37A4,LCN2,AACS,AOC1,PDX1,APPL2,MFSD2A,HSD11B2,DAP,SREBF2,ADIPOR2,VDR,MAPK3,SRC,CPT1A,PICK1,COX4I1,SLC39A4,PCK2,DSC2,STK24,FOXA2,TSPO,PPARA
GO:BP	regulation of caveolin-mediated endocytosis	GO:2001286	0.0257543	1.58915	7	545	3	18117	NEDD4L,SRC,CLN3
GO:BP	positive regulation of receptor-mediated endocytosis involved in cholesterol transport	GO:1905602	0.0257543	1.58915	2	545	2	18117	LDLRAP1,ANXA2
GO:BP	keratinocyte differentiation	GO:0030216	0.0262924	1.58017	304	545	20	18117	KDF1,PI3,EPHA2,ST14,CAPN1,EXPH5,KRT19,SFN,KRT7,VDR,PKP2,PKP3,DSP,KRT8,JUP,DSC2,EVPL,IRF6,PPL,CASP3
GO:BP	response to osmotic stress	GO:0006970	0.0262924	1.58017	84	545	9	18117	ITGA2,LETM1,MICU1,LRRC8E,CLN3,MARVELD3,TSPO,CASP3,MAP7
GO:BP	regulation of cardiac muscle cell action potential	GO:0098901	0.0263002	1.58004	26	545	5	18117	PKP2,DSP,CXADR,JUP,DSC2
GO:BP	regulation of actin filament polymerization	GO:0030833	0.0263679	1.57892	177	545	14	18117	CAPG,VIL1,SPIRE2,CARMIL1,ARFIP2,ARPC1A,PRKCD,GBA2,PICK1,CDC42EP1,BAIAP2L1,VASP,HIP1R,CTTN
GO:BP	regulation of lipid metabolic process	GO:0019216	0.0263679	1.57892	419	545	25	18117	SMPD2,CLCN2,TNFRSF21,STARD4,SPHK2,APPL2,NPAS2,PIP4K2C,MFSD2A,DGKQ,LDLRAP1,SREBF2,ADIPOR2,ALAS1,SRC,GSTZ1,PRKCD,CPT1A,FGFR3,HNF4A,FDFT1,ERLIN2,TSPO,PPARA,IDH1
GO:BP	alcohol biosynthetic process	GO:0046165	0.0274158	1.562	158	545	13	18117	CLCN2,SPR,DHCR24,SPHK2,ITPKA,DGKQ,SREBF2,PPIP5K1,DHDDS,CFTR,PCK2,FDFT1,ERLIN2
GO:BP	signaling	GO:0023052	0.0277938	1.55605	6810	545	240	18117	MUC13,RND1,TRIM40,ZFAND2B,ASB13,EFNB1,SLC27A4,WWC1,TXNDC17,HNF1A,RIN1,VIL1,LPAR2,C1QTNF12,TTLL12,CANT1,FLNB,ITGA2,IL22RA1,INPP1,KISS1,ARHGEF16,TOB1,NR2F6,SMPD2,ZC3H12A,TCF7L2,MAP3K13,NDFIP2,ZDHHC5,SYT8,SLC35C1,SLC9A3R1,GPRC5A,CIB1,GPR39,LCN2,CDC42BPG,RNF183,TMBIM6,AACS,EPHA2,TNFRSF21,DNMBP,ADM2,TMBIM1,CAPN1,HES1,RAB40C,PLCB3,CEBPA,PTPN3,CNKSR1,MACO1,ARHGAP32,PLCD3,DHCR24,MYO6,SPHK2,KRT19,RASSF7,C…
GO:BP	peptide secretion	GO:0002790	0.0277938	1.55605	421	545	25	18117	HNF1A,C1QTNF12,TCF7L2,NAGPA,MON1A,AACS,COPG1,EXPH5,PDX1,C2CD2L,EZR,ITPR3,CPT1A,CFTR,PICK1,PFKFB2,HNF1B,HNF4A,LLGL2,STEAP3,PCK2,FOXA2,RPH3AL,PFKL,ICA1
GO:BP	regulation of protein binding	GO:0043393	0.0282471	1.54903	199	545	15	18117	TCF7L2,TMBIM6,LDLRAP1,SLPI,MAPK3,SRC,PRKCD,ZFPM1,ID1,CTNNBIP1,TICAM1,PPARA,HIP1R,PTPRF,ANXA2
GO:BP	tissue morphogenesis	GO:0048729	0.0285381	1.54457	667	545	35	18117	HNF1A,SDC4,ITGA2,KDF1,RIPK4,SLC9A3R1,TNNI1,EPHA2,ST14,HES1,GCNT3,PDX1,RALA,IFT172,SERPINB5,IHH,VDR,PKP2,SRC,CAMSAP3,DSP,ZFPM1,DLG3,VASP,PAK1,SPINT1,CTNNBIP1,TRIM15,COBL,FOXH1,FZD5,ITGA3,DDR1,CASP3,SMURF1
GO:BP	olefinic compound metabolic process	GO:0120254	0.0286694	1.54258	121	545	11	18117	RDH13,FAAH2,CLCN2,CYP4F11,CYP2J2,DGKQ,FAAH,BCO1,MAPK3,AKR1C4,ACAA1
GO:BP	glutathione biosynthetic process	GO:0006750	0.0294249	1.53128	16	545	4	18117	CNDP2,CHAC1,GGT6,GGT1
GO:BP	hepatocyte differentiation	GO:0070365	0.0294249	1.53128	16	545	4	18117	ITGA2,HNF1B,HNF4A,PCK2
GO:BP	negative regulation of ERBB signaling pathway	GO:1901185	0.0295792	1.52901	54	545	7	18117	GPRC5A,PTPN3,PTPN18,TGFA,EPN1,ERBB2,MVP
GO:BP	ceramide metabolic process	GO:0006672	0.030461	1.51626	104	545	10	18117	FUT3,SMPD2,SPHK2,GAL3ST1,CERS6,DEGS2,PRKCD,GBA2,FUT6,PLPP2
GO:BP	cellular response to osmotic stress	GO:0071470	0.030461	1.51626	40	545	6	18117	LETM1,MICU1,LRRC8E,CLN3,TSPO,CASP3
GO:BP	secretion by cell	GO:0032940	0.0309198	1.50976	1364	545	61	18117	MLEC,HMOX2,HNF1A,C1QTNF12,SDC4,CANT1,GSDMD,TCF7L2,NAGPA,SYT8,LCN2,MON1A,AACS,TMBIM1,CAPN1,COPG1,EXPH5,TMEM63A,ALDH3B1,SPHK2,AOC1,PDX1,PRSS2,RALA,C2CD2L,SLC17A9,RAB25,EZR,LRG1,TOR4A,ITPR3,SLPI,STXBP2,VAMP8,STX3,SDC1,PRKCD,CPT1A,CFTR,DIAPH1,PICK1,PFKFB2,DSP,AGPAT2,RAB11A,HNF1B,HNF4A,PAK1,LLGL2,STEAP3,JUP,PCK2,FOXA2,ACAA1,MVP,RPH3AL,PFKL,ICA1,IDH1,CD55,ANXA2
GO:BP	regulation of cell growth	GO:0001558	0.0312945	1.50453	426	545	25	18117	TRIM40,MAP3K13,CIB1,SPHK2,NEDD4L,PRSS2,MFSD2A,SFN,ADIPOR2,RPS6KA1,ZFYVE27,ACVR1B,SGK2,RAB11A,DNM2,HNF4A,PAK1,SEMA4B,SEMA4G,ERBB2,CXCL16,PPARA,DDR1,CTTN,SMURF1
GO:BP	response to glucose	GO:0009749	0.0313707	1.50348	202	545	15	18117	TXN2,HNF1A,C1QTNF12,TCF7L2,SLC37A4,AACS,PDX1,C2CD2L,CFTR,PFKFB2,HNF4A,PCK2,FOXA2,PFKL,CASP3
GO:BP	regulation of catalytic activity	GO:0050790	0.033186	1.47905	2545	545	102	18117	SLC27A4,RIN1,VIL1,LPAR2,SDC4,ITGA2,ARHGEF16,MAP3K13,SLC37A4,SLC9A3R1,GPRC5A,CIB1,PI3,TMBIM6,MON1A,EPHA2,DNMBP,TMBIM1,CAPN1,SPR,CEBPA,MMP15,ARHGAP32,DHCR24,SPHK2,CARD10,PLEKHG6,PPP1R11,PPP1R16A,RAPGEFL1,TRAF4,RIPK3,SIPA1L3,SH2D3A,PRSS22,PIP4K2C,SPRED2,DGKQ,SERPINB5,NOXA1,MYO1D,SFN,NGEF,FARP2,SERINC2,DAP,SLPI,CLDN4,VDR,MAPK3,SRC,TGFA,PRKCD,PRKCZ,MAP2K3,RPS6KA1,CAMSAP3,FGFR3,PFKFB2,EPHA10,ALS2CL,DLG…
GO:BP	regulation of cellular component biogenesis	GO:0044087	0.0345924	1.46102	990	545	47	18117	CAPG,VIL1,SDC4,SMPD2,EPHA2,SPIRE2,CHMP4C,SPHK2,CARMIL1,ARFIP2,RALA,ARPC1A,KLF5,PIP4K2C,EZR,PLEK2,RAB17,FARP2,MYO10,SRC,SDC1,PRKCD,PRKCZ,GBA2,CAMSAP3,PICK1,CDC42EP1,BAIAP2L1,SH3YL1,F11R,VASP,DNM2,ID1,PAK1,S100A10,CTNNBIP1,ARHGEF5,COBL,TICAM1,CPTP,EPS8L3,FNBP1L,FZD5,OCLN,HIP1R,CTTN,INPP5J
GO:BP	cell morphogenesis involved in neuron differentiation	GO:0048667	0.0355751	1.44885	602	545	32	18117	EFNB1,TPRN,MAP3K13,SLC9A3R1,IGSF9,EPHA2,HES1,NEDD4L,LZTS3,DOK4,ITPKA,MFSD2A,EZR,TSKU,NGEF,MAPK3,SRC,ZFYVE27,EPHA10,VASP,RAB11A,DNM2,ID1,PAK1,TNIK,SEMA4B,SEMA4G,ERBB2,COBL,MINK1,LAMC2,CTTN
GO:BP	anatomical structure development	GO:0048856	0.0357954	1.44617	6106	545	217	18117	RND1,EFNB1,SLC27A4,CNNM4,CAPG,SEC61A1,HNF1A,RDH13,VIL1,SDC4,TPRN,FLNB,ITGA2,NR2F6,ZC3H12A,TCF7L2,MAP3K13,CCHCR1,KDF1,TMEM41B,SLC37A4,RIPK4,SLC9A3R1,RAB11FIP4,AMN,CIB1,RSPH1,COL9A2,CLCN2,IQCE,TNNI1,PI3,IGSF9,AACS,EPHA2,TNFRSF21,ST14,TCTA,BARX2,DNMBP,ADM2,TMBIM1,CAPN1,HES1,CHMP4C,EXPH5,GCNT3,BPNT1,CEBPA,PTPN3,MMP15,MACO1,PLCD3,DHCR24,MYO6,SPHK2,PEX7,GAL3ST1,KRT19,NEDD4L,KMT5C,LZTS3,CALR,CARMIL1,ZBT…
GO:BP	short-chain fatty acid metabolic process	GO:0046459	0.0357954	1.44617	17	545	4	18117	ACSS1,ACADS,PCK2,ACSS2
GO:BP	response to organic cyclic compound	GO:0014070	0.0366707	1.43568	967	545	46	18117	TXN2,ITGA2,ZC3H12A,SLC37A4,SLC9A3R1,AACS,CEBPA,MMP15,AOC1,CALR,PDX1,KLF5,CDH1,ESRRA,DGKQ,EZR,IHH,HTR1D,HSD11B2,CLDN4,VDR,MAPK3,SRC,KCNQ1,SDC1,CPT1A,CFTR,DIAPH1,CHKA,LCOR,DNM2,HNF1B,ID1,PPP1R1B,PAK1,GGT1,PLA2G4F,JUP,PCK2,TICAM1,FOXH1,TSPO,PPARA,IDH1,CASP6,CASP3
GO:BP	response to chemical	GO:0042221	0.0369001	1.43297	4781	545	175	18117	TXN2,EFNB1,SLC27A4,TXNDC17,SEC61A1,HNF1A,VIL1,C1QTNF12,TTLL12,ITGA2,IL22RA1,ARHGEF16,ACY3,TOB1,ZC3H12A,TCF7L2,SLC37A4,SYT8,SLC9A3R1,SLC5A1,ACY1,CIB1,LCN2,TMBIM6,IGSF9,AACS,EPHA2,SLC22A5,TNFRSF21,HES1,LETM1,CEBPA,MMP15,MACO1,DHCR24,MYO6,ALDH3B1,S100A16,SPHK2,KRT19,AOC1,NEDD4L,CALR,ZBTB7B,CHAC1,PDX1,ERO1A,CGN,SDF2L1,RALA,CYP2J2,IL1RL2,TRAF4,RIPK3,APPL2,NPAS2,PTPN18,KLF5,CDH1,LPIN3,DOK4,ESRRA,C2CD2L…
GO:BP	cell death	GO:0008219	0.0373769	1.4274	2292	545	93	18117	SLC27A4,VIL1,GSDMD,ARHGEF16,ZC3H12A,TCF7L2,SLC9A3R1,CIB1,LCN2,RNF183,PI3,TMBIM6,EPHA2,TNFRSF21,ST14,TMBIM1,CAPN1,TMEM214,DHCR24,SPHK2,KRT19,RASSF7,CALR,CHAC1,CHCHD10,PDX1,CARD10,ERO1A,SDF2L1,ELMO3,TRAF4,RIPK3,NPAS2,S100A14,IHH,SFN,NGEF,PHLPP1,DAP,KDELR1,KRT7,VDAC1,VDR,PKP2,MAPK3,PKP3,SRC,TGFA,PRKCD,PRKCZ,RPS6KA1,FGFR3,BCL2L14,DSP,ACVR1B,GSDMB,TRAF3IP2,KRT8,PYCR1,DNM2,ID1,PAK1,CLN3,STEAP3,ERBB3,JU…
GO:BP	vesicle-mediated transport between endosomal compartments	GO:0098927	0.037514	1.42581	42	545	6	18117	FAM160A2,HOOK1,EZR,MYO1D,MAPK3,SRC
GO:BP	regulation of cell-matrix adhesion	GO:0001952	0.0392418	1.40625	127	545	11	18117	SDC4,CIB1,TSTA3,ONECUT2,SRC,PRKCZ,CAMSAP3,S100A10,JUP,MINK1,DDR1
GO:BP	regulation of protein secretion	GO:0050708	0.0392981	1.40563	295	545	19	18117	C1QTNF12,TCF7L2,AACS,EXPH5,PDX1,C2CD2L,EZR,ITPR3,CPT1A,CFTR,PICK1,PFKFB2,HNF4A,LLGL2,PCK2,FOXA2,RPH3AL,PFKL,ICA1
GO:BP	transmembrane transport	GO:0055085	0.0398838	1.3992	1635	545	70	18117	ZFAND2B,C15ORF48,SLC27A4,CNNM4,SEC61A1,HNF1A,C1QTNF12,SLC37A4,SLC35C1,SLC9A3R1,SLC5A1,SLC17A5,CLCN2,TMC7,SLC22A5,CAPN1,SLC35D2,LETM1,PTPN3,MFSD3,TMEM63A,TMEM63B,SPHK2,PEX7,MFSD9,NEDD4L,ERO1A,SLC12A7,SLC16A5,APPL2,SFXN5,SLC17A9,MFSD2A,AZGP1,GJB1,MICU1,ITPR3,CLDN4,VDAC1,ADIPOR2,SLC22A18,KCNK6,KCNQ1,PEX16,LASP1,NIPAL1,CPT1A,CFTR,DIAPH1,COX4I1,SGK2,DLG3,SLC50A1,SLC39A7,SLC39A4,DNM2,GPR35,ATP7B,LRRC8E…
GO:BP	glycerolipid metabolic process	GO:0046486	0.0404876	1.39268	436	545	25	18117	INPP1,SLC37A4,PLBD1,BPNT1,PLCB3,GAL3ST1,PIGG,LPIN3,ITPKA,PIP4K2C,MFSD2A,DGKQ,PGAP3,FAAH,SERINC2,CPT1A,CHKA,SH3YL1,MTMR11,AGPAT2,PLA2G4F,CLN3,PCYT2,PCK2,INPP5J
GO:BP	steroid metabolic process	GO:0008202	0.0408051	1.38929	342	545	21	18117	HNF1A,SLC37A4,CLCN2,CEBPA,STARD4,DHCR24,DGKQ,TSKU,LDLRAP1,HSD11B2,SREBF2,VDR,GBA2,CFTR,AKR1C4,FDFT1,OSBPL2,ERLIN2,ACAA1,SDR42E1,TSPO
GO:BP	negative regulation of molecular function	GO:0044092	0.0412907	1.38415	1219	545	55	18117	TRIM40,SLC27A4,VIL1,ZC3H12A,TCF7L2,NDFIP2,SLC9A3R1,GPRC5A,CIB1,PI3,TMBIM6,TMBIM1,HES1,CEBPA,DHCR24,SPHK2,NEDD4L,PPP1R11,PIP4K2C,SPRED2,SERPINB5,MYO1D,SFN,DAP,SLPI,MAPK3,SRC,KCNQ1,PRKCD,PRKCZ,RPS6KA1,CAMSAP3,ZFPM1,DLG3,F11R,MGAT5,GPR35,ID1,PPP1R1B,CLN3,WWP2,SPINT1,CTNNBIP1,PTK6,ATP5IF1,FOXH1,FOXA2,MVP,PRDX5,ARL6IP1,PPARA,CASP3,PTPRF,ANO9,ANXA2
GO:BP	renal absorption	GO:0070293	0.0422547	1.37413	18	545	4	18117	HNF1A,SLC9A3R1,CLDN4,KCNQ1
GO:BP	nonribosomal peptide biosynthetic process	GO:0019184	0.0422547	1.37413	18	545	4	18117	CNDP2,CHAC1,GGT6,GGT1
GO:BP	cell-substrate adhesion	GO:0031589	0.0422547	1.37413	367	545	22	18117	SDC4,ITGA2,CIB1,TSTA3,CALR,CARMIL1,ONECUT2,SRC,PRKCZ,CAMSAP3,MUC4,COL17A1,DNM2,MICALL2,ID1,S100A10,JUP,MINK1,LAMB3,ITGA3,DDR1,CTTN
GO:BP	regulation of Notch signaling pathway	GO:0008593	0.0422547	1.37413	110	545	10	18117	SLC35C1,HES1,CHAC1,ELF3,TSPAN15,SREBF2,SRC,LFNG,WWP2,LLGL2
GO:BP	epithelial cell-cell adhesion	GO:0090136	0.0422547	1.37413	18	545	4	18117	IHH,CAMSAP3,DSP,JUP
GO:BP	regulation of plasma membrane bounded cell projection assembly	GO:0120032	0.0443212	1.35339	190	545	14	18117	EPHA2,RALA,KLF5,PLEK2,RAB17,MYO10,PRKCD,CDC42EP1,SH3YL1,DNM2,COBL,EPS8L3,FNBP1L,OCLN
GO:BP	neurogenesis	GO:0022008	0.0457576	1.33954	1675	545	71	18117	RND1,EFNB1,RDH13,SDC4,TPRN,NR2F6,MAP3K13,SLC9A3R1,CIB1,IGSF9,EPHA2,TNFRSF21,HES1,MYO6,PEX7,NEDD4L,LZTS3,CALR,CHAC1,APPL2,CDH1,DOK4,ITPKA,IFT172,MFSD2A,EZR,TSKU,IHH,NGEF,RAB17,FARP2,MAPK3,STX3,ONECUT2,SRC,PRKCZ,GBA2,CAMSAP3,ZFYVE27,PICK1,EPHA10,VASP,RAB11A,DNM2,MICALL2,USH1C,ID1,PAK1,TNIK,SEMA4B,SEMA4G,ERBB3,ERBB2,SPINT1,PTK6,COBL,LTK,STK24,MINK1,FOXA2,LAMC2,FZD5,TSPO,ITGA3,DDR1,GPRIN2,CASP3,PTPRF…
GO:BP	mammary gland involution	GO:0060056	0.0464649	1.33288	9	545	3	18117	CAPN1,ELF3,VDR
GO:BP	keratinocyte development	GO:0003334	0.0464649	1.33288	9	545	3	18117	KDF1,EXPH5,SFN
GO:BP	fatty acid beta-oxidation	GO:0006635	0.0464976	1.33257	76	545	8	18117	PEX7,ACOX3,DECR2,MFSD2A,ACADS,CPT1A,ACAA1,PPARA
GO:BP	cholesterol transport	GO:0030301	0.0470985	1.32699	112	545	10	18117	HNF1A,STARD4,STARD5,TSKU,LDLRAP1,SREBF2,CFTR,OSBPL2,TSPO,ANXA2
GO:BP	positive regulation of cell growth	GO:0030307	0.0470985	1.32699	171	545	13	18117	MAP3K13,CIB1,NEDD4L,PRSS2,MFSD2A,SFN,RPS6KA1,ZFYVE27,RAB11A,PAK1,ERBB2,CXCL16,SMURF1
GO:BP	regulation of biological quality	GO:0065008	0.047282	1.3253	4131	545	153	18117	MUC13,RND1,TXN2,CNNM4,CAPG,HMOX2,HNF1A,RDH13,VIL1,LPAR2,C1QTNF12,ITGA2,KISS1,ZC3H12A,TCF7L2,MAP3K13,KDF1,SLC37A4,SYT8,SLC9A3R1,CLCN2,LCN2,TMBIM6,IGSF9,AACS,SLC22A5,DNMBP,ADM2,SPIRE2,LETM1,PLCB3,CEBPA,STARD4,PTPN3,CYP4F11,NEDD4L,LZTS3,CALR,CARMIL1,ZBTB7B,CHCHD10,PDX1,ACOX3,ERO1A,ARFIP2,HKDC1,SLC12A7,ARPC1A,RIPK3,APPL2,ITPKA,C2CD2L,S100A14,MFSD2A,DGKQ,EZR,AZGP1,TSKU,IHH,HTR1D,SFN,MICU1,LDLRAP1,NGEF…
GO:BP	cell-matrix adhesion	GO:0007160	0.047282	1.3253	235	545	16	18117	SDC4,ITGA2,CIB1,TSTA3,ONECUT2,SRC,PRKCZ,CAMSAP3,MUC4,COL17A1,S100A10,JUP,MINK1,ITGA3,DDR1,CTTN
GO:BP	cell-cell junction assembly	GO:0007043	0.047282	1.3253	151	545	12	18117	EPHA2,POF1B,GJB1,CLDN4,PKP2,PKP3,F11R,MICALL2,JUP,MARVELD3,FZD5,OCLN
GO:BP	organonitrogen compound metabolic process	GO:1901564	0.047282	1.3253	6792	545	237	18117	MUC13,FUT3,TRIM40,ZFAND2B,ASB13,TXN2,HECTD3,ABO,HMOX2,HNF1A,VIL1,SDC4,TTLL12,CANT1,ITGA2,TOB1,DOLPP1,SMPD2,ZC3H12A,TCF7L2,MAP3K13,NAGPA,NDFIP2,ZDHHC5,RIPK4,SLC35C1,SLC9A3R1,GPRC5A,ACY1,AMN,CIB1,SEPHS2,PRSS16,CDC42BPG,RNF183,PI3,EPHA2,ST14,ADM2,CAPN1,SPR,SLC35D2,PLBD1,HES1,VPS37B,CHMP4C,GCNT3,RAB40C,BPNT1,GLCE,CEBPA,PTPN3,MMP15,DHCR24,CNDP2,ALDH3B1,SPHK2,GAL3ST1,INO80C,AOC1,NEDD4L,KMT5C,CALR,ZBTB7…
GO:BP	mammary gland morphogenesis	GO:0060443	0.0483237	1.31584	45	545	6	18117	EPHA2,CAPN1,ELF3,VDR,SRC,DDR1
GO:BP	regulation of autophagy of mitochondrion	GO:1903146	0.0483237	1.31584	31	545	5	18117	VDAC1,SREBF2,FZD5,TSPO,CTTN
GO:BP	intermembrane lipid transfer	GO:0120009	0.0483237	1.31584	45	545	6	18117	STARD4,C2CD2L,STARD5,OSBPL2,CPTP,PRELID2
GO:BP	actin filament-based movement	GO:0030048	0.0483237	1.31584	152	545	12	18117	VIL1,TNNI1,MYO6,NEDD4L,MYO1D,PKP2,KCNQ1,DSP,MYH14,JUP,DSC2,FNBP1L
GO:BP	regulation of actin polymerization or depolymerization	GO:0008064	0.0483237	1.31584	193	545	14	18117	CAPG,VIL1,SPIRE2,CARMIL1,ARFIP2,ARPC1A,PRKCD,GBA2,PICK1,CDC42EP1,BAIAP2L1,VASP,HIP1R,CTTN
GO:BP	ameboidal-type cell migration	GO:0001667	0.0483237	1.31584	494	545	27	18117	EFNB1,VIL1,SDC4,ITGA2,ZC3H12A,CIB1,TSTA3,EPHA2,CALR,CARD10,APPL2,FGFBP1,RAB25,ADIPOR2,SRC,MAP2K3,ACVR1B,RAB11A,ID1,PAK1,CLN3,SEMA4B,SEMA4G,EPB41L4B,JUP,MARVELD3,ITGA3
GO:BP	Notch signaling pathway	GO:0007219	0.0483237	1.31584	193	545	14	18117	WWC1,SLC35C1,HES1,CEBPA,KRT19,CHAC1,ELF3,IFT172,TSPAN15,SREBF2,SRC,LFNG,WWP2,LLGL2
GO:BP	regulation of anatomical structure morphogenesis	GO:0022603	0.0487686	1.31186	1042	545	48	18117	RND1,VIL1,ZC3H12A,MAP3K13,SLC9A3R1,CIB1,EPHA2,DNMBP,ADM2,TMBIM1,HES1,NEDD4L,LZTS3,CALR,CARMIL1,ITPKA,CEMIP2,MFSD2A,EZR,LRG1,NGEF,CLDN4,MYO10,SRC,DIAPH1,ZFYVE27,CDC42EP1,F11R,EPN1,RAB11A,DNM2,ID1,HNF4A,PAK1,S100A10,LFNG,INF2,TNIK,SEMA4B,SEMA4G,MYH14,ERBB2,JUP,DDAH1,ZDHHC6,FOXA2,FZD5,SMURF1
GO:BP	cell growth	GO:0016049	0.0490635	1.30924	495	545	27	18117	TRIM40,MAP3K13,CIB1,SPHK2,NEDD4L,PRSS2,MFSD2A,SFN,ADIPOR2,PRKCZ,RPS6KA1,ZFYVE27,ACVR1B,SGK2,RAB11A,DNM2,HNF4A,PAK1,SEMA4B,SEMA4G,ERBB2,COBL,CXCL16,PPARA,DDR1,CTTN,SMURF1
GO:BP	primary alcohol metabolic process	GO:0034308	0.0490635	1.30924	95	545	9	18117	RDH13,CLCN2,ALDH3B1,ACSS1,DGKQ,BCO1,CHKA,AKR1C4,ACSS2
GO:BP	regulation of actin filament length	GO:0030832	0.0495184	1.30523	194	545	14	18117	CAPG,VIL1,SPIRE2,CARMIL1,ARFIP2,ARPC1A,PRKCD,GBA2,PICK1,CDC42EP1,BAIAP2L1,VASP,HIP1R,CTTN
KEGG	Metabolic pathways	KEGG:01100	1.8338e-05	4.73665	1490	277	88	8001	FUT3,ABO,HMOX2,RDH13,CANT1,INPP1,GALM,SMPD2,DCXR,ACY1,SEPHS2,TSTA3,AACS,SPR,GCNT3,BPNT1,PLCB3,GLCE,PLCD3,DHCR24,CNDP2,ALDH3B1,SPHK2,GAL3ST1,AOC1,RBKS,KMT5C,CHAC1,ACOX3,SDSL,ACSS1,HKDC1,CYP2J2,CERS6,DEGS2,LPIN3,ITPKA,NADSYN1,PIP4K2C,GGT6,DGKQ,ETHE1,ACADS,B3GNT3,CA13,HSD11B2,BCO1,PANK3,DDC,ALAS1,GSTZ1,GBA2,PMM2,BDH1,PFKFB2,COX4I1,ENTPD2,ENTPD6,CHKA,MGAT5,MGAT3,GDA,AGPAT2,FAHD1,GSR,PANK1,PYCR1,NT5C3…
KEGG	Tight junction	KEGG:04530	4.7252e-05	4.32558	169	277	21	8001	SLC9A3R1,NEDD4L,CGN,ARPC1A,EZR,CLDN4,SRC,PRKCZ,CFTR,TJP2,DLG3,F11R,VASP,MICALL2,LLGL2,EPB41L4B,MYH14,ERBB2,MARVELD3,OCLN,CTTN
KEGG	Maturity onset diabetes of the young	KEGG:04950	0.0204311	1.68971	26	277	6	8001	HNF1A,HES1,PDX1,HNF1B,HNF4A,FOXA2
KEGG	Pathogenic Escherichia coli infection	KEGG:05130	0.0318348	1.4971	196	277	17	8001	LPAR2,SLC9A3R1,TMBIM6,MYO6,ARPC1A,EZR,MYO1D,CLDN4,MYO10,MAPK3,SRC,BAIAP2L1,PAK1,MYH14,OCLN,CASP3,CTTN
KEGG	Adherens junction	KEGG:04520	0.0400869	1.397	71	277	9	8001	TCF7L2,NECTIN4,LMO7,CDH1,FARP2,MAPK3,SRC,ERBB2,PTPRF
KEGG	Fructose and mannose metabolism	KEGG:00051	0.0400869	1.397	33	277	6	8001	TSTA3,HKDC1,PMM2,PFKFB2,PFKL,GMPPB
REAC	Metabolism	REAC:R-HSA-1430728	0.000687662	3.16262	2070	357	108	10543	FUT3,TXN2,HMOX2,SDC4,INPP1,ACY3,SMPD2,FAAH2,DCXR,PXMP2,ACY1,AMN,SEPHS2,AACS,SLC22A5,TNFRSF21,SPR,SLC35D2,PLBD1,BPNT1,PLCB3,GLCE,STARD4,CYP4F11,PLCD3,DHCR24,CNDP2,ALDH3B1,SPHK2,AOC1,RBKS,CHAC1,TPMT,ACOX3,SDSL,ACSS1,CYP2J2,NPAS2,CERS6,DEGS2,LPIN3,ESRRA,ITPKA,NADSYN1,DECR2,STARD5,PIP4K2C,MED18,GGT6,MFSD2A,ETHE1,ACADS,B3GNT3,CA13,FAAH,HSD11B2,BCO1,ITPR3,SERINC2,VDAC1,PANK3,SREBF2,ADIPOR2,DDC,VDR,ALAS…
REAC	Metabolism of lipids	REAC:R-HSA-556833	0.00131163	2.88219	730	357	49	10543	SMPD2,FAAH2,AACS,SLC22A5,TNFRSF21,PLBD1,STARD4,CYP4F11,DHCR24,ALDH3B1,SPHK2,ACOX3,CYP2J2,NPAS2,CERS6,DEGS2,LPIN3,ESRRA,DECR2,STARD5,PIP4K2C,MED18,MFSD2A,ACADS,FAAH,HSD11B2,SREBF2,VDR,ALAS1,GBA2,CPT1A,BDH1,CHKA,AGPAT2,AKR1C4,GGT1,PLA2G4F,PLPP2,PCYT2,ACOT11,FDFT1,OSBPL2,HACD2,ACAA1,CPTP,ACSL5,TSPO,PPARA,INPP5J
REAC	Apoptotic cleavage of cell adhesion proteins	REAC:R-HSA-351906	0.00536352	2.27055	11	357	5	10543	CDH1,DSP,TJP2,OCLN,CASP3
REAC	Apoptotic cleavage of cellular proteins	REAC:R-HSA-111465	0.00620827	2.20703	37	357	8	10543	CDH1,PRKCD,DSP,TJP2,STK24,OCLN,CASP6,CASP3
REAC	Asparagine N-linked glycosylation	REAC:R-HSA-446203	0.045146	1.34538	304	357	23	10543	FUT3,MLEC,DOLPP1,SLC35C1,SLC17A5,TSTA3,COPG1,TMED3,CALR,LMAN2,COG2,KDELR1,TGFA,DHDDS,PMM2,MGAT5,MGAT3,UGGT1,ALG1,CD55,MPDU1,MGAT4B,GMPPB
REAC	Apoptotic execution phase	REAC:R-HSA-75153	0.045146	1.34538	51	357	8	10543	CDH1,PRKCD,DSP,TJP2,STK24,OCLN,CASP6,CASP3

## Sheet: Table S5
Table S5. Functional enrichment analyses for genes in the blue module.
source	term_name	term_id	adjusted_p_value	negative_log10_of_adjusted_p_value	term_size	query_size	intersection_size	effective_domain_size	intersections
GO:BP	cellular nitrogen compound metabolic process	GO:0034641	3.69927e-95	94.4319	6563	2183	1245	18117	CDT1,TGS1,HDAC8,CWF19L1,SMC1A,PDHX,APEX2,POLD1,ACTR5,CDC5L,NUP160,CSTF2,DUS1L,TEX10,ELK1,MED6,TMED2,DCLRE1B,METTL3,FANCI,SARS2,RPF1,GTF2E1,ZMPSTE24,ADAT1,ACTR3,POLR2J,TSEN54,MVD,GFM1,ZC3H8,AHCY,ABT1,DRG1,EIF4E,POLR2K,PRPF6,USP39,DNAJC3,CLP1,PDE12,LACTB2,TRIP4,ZBTB41,SHMT2,SRM,CENPJ,SLIRP,METTL6,DNAJA3,LRPPRC,SOD1,STOML2,GEMIN5,MRPS10,RPF2,DHTKD1,TCF3,DLD,MED4,MRPL50,GTF2E2,SSU72,NOA1,SPCS1,EIF2S3…
GO:BP	RNA processing	GO:0006396	3.34858e-84	83.4751	964	2183	346	18117	TGS1,CWF19L1,CDC5L,CSTF2,DUS1L,TEX10,METTL3,RPF1,ZMPSTE24,ADAT1,POLR2J,TSEN54,ABT1,POLR2K,PRPF6,USP39,CLP1,PDE12,METTL6,GEMIN5,RPF2,SSU72,RBM15,EIF4A3,LCMT2,HNRNPF,C1QBP,KIN,RBM42,DKC1,THUMPD3,TRMT10C,PIH1D1,LSM6,NSUN3,REXO4,LSM7,DDX56,THOC6,NAF1,POP7,NSUN2,HENMT1,BYSL,RPUSD1,RRP15,INTS2,COIL,NOL11,SF3B5,POLR2H,MRM3,MRTO4,RRP9,SNRPB2,TRMT112,SMNDC1,MAP2K1,WDR18,RPP25,AGO2,POP4,SRSF2,BUD23,PRPF4,E…
GO:BP	heterocycle metabolic process	GO:0046483	3.60368e-77	76.4433	5904	2183	1113	18117	CDT1,TGS1,HDAC8,CWF19L1,SMC1A,PDHX,APEX2,POLD1,ACTR5,CDC5L,NUP160,CSTF2,DUS1L,TEX10,ELK1,MED6,DCLRE1B,METTL3,FANCI,SARS2,RPF1,GTF2E1,ZMPSTE24,ADAT1,ACTR3,POLR2J,TSEN54,MVD,ZC3H8,AHCY,ABT1,DRG1,POLR2K,PRPF6,USP39,CLP1,PDE12,LACTB2,TRIP4,ZBTB41,SHMT2,CENPJ,SLIRP,METTL6,DNAJA3,LRPPRC,STOML2,GEMIN5,RPF2,DHTKD1,TCF3,DLD,MED4,GTF2E2,SSU72,PSMB6,SLC25A19,RBM15,EIF4A3,PRPS1,LCMT2,HNRNPF,C1QBP,ZNF823,NAA1…
GO:BP	nucleobase-containing compound metabolic process	GO:0006139	5.16136e-75	74.2872	5746	2183	1086	18117	CDT1,TGS1,HDAC8,CWF19L1,SMC1A,PDHX,APEX2,POLD1,ACTR5,CDC5L,NUP160,CSTF2,DUS1L,TEX10,ELK1,MED6,DCLRE1B,METTL3,FANCI,SARS2,RPF1,GTF2E1,ZMPSTE24,ADAT1,ACTR3,POLR2J,TSEN54,MVD,ZC3H8,AHCY,ABT1,DRG1,POLR2K,PRPF6,USP39,CLP1,PDE12,LACTB2,TRIP4,ZBTB41,SHMT2,CENPJ,SLIRP,METTL6,DNAJA3,LRPPRC,STOML2,GEMIN5,RPF2,DHTKD1,TCF3,DLD,MED4,GTF2E2,SSU72,PSMB6,RBM15,EIF4A3,PRPS1,LCMT2,HNRNPF,C1QBP,ZNF823,NAA15,CUL2,PP…
GO:BP	ribonucleoprotein complex biogenesis	GO:0022613	8.37392e-75	74.0771	446	2183	211	18117	TGS1,TEX10,RPF1,ABT1,PRPF6,USP39,CLP1,GEMIN5,RPF2,EIF2S3,EIF4A3,C1QBP,DKC1,EIF3I,HSP90AB1,PIH1D1,LSM6,NSUN3,REXO4,DDX56,NAF1,POP7,BYSL,RPUSD1,EIF3H,RRP15,COIL,NOL11,RIOX2,MRM3,MRTO4,RRP9,TRMT112,WDR18,RPP25,AGO2,POP4,URB2,BUD23,EXOSC2,NOP9,AATF,NAT10,LSG1,GEMIN6,RPS5,HELB,SART3,NSUN4,ERAL1,FBL,PTGES3,EIF6,NOP2,RSL1D1,RPUSD2,RPUSD4,STRAP,TFB1M,DDX21,UTP15,MALSU1,EIF3D,MDN1,WDR77,PWP1,CEBPZ,DCAF13,…
GO:BP	cellular aromatic compound metabolic process	GO:0006725	1.01857e-73	72.992	5956	2183	1110	18117	CDT1,TGS1,HDAC8,CWF19L1,SMC1A,PDHX,APEX2,POLD1,ACTR5,CDC5L,NUP160,CSTF2,DUS1L,TEX10,ELK1,MED6,DCLRE1B,METTL3,FANCI,SARS2,RPF1,GTF2E1,ZMPSTE24,ADAT1,ACTR3,POLR2J,TSEN54,MVD,ZC3H8,AHCY,ABT1,DRG1,POLR2K,PRPF6,USP39,CLP1,PDE12,LACTB2,TRIP4,ZBTB41,SHMT2,CENPJ,SLIRP,METTL6,DNAJA3,LRPPRC,STOML2,GEMIN5,RPF2,DHTKD1,TCF3,DLD,MED4,GTF2E2,SSU72,PSMB6,SLC25A19,RBM15,EIF4A3,PRPS1,LCMT2,HNRNPF,C1QBP,ZNF823,NAA1…
GO:BP	organic cyclic compound metabolic process	GO:1901360	5.76839e-73	72.2389	6201	2183	1140	18117	CDT1,TGS1,HDAC8,CWF19L1,SMC1A,PDHX,APEX2,POLD1,ACTR5,CDC5L,NUP160,CSTF2,DUS1L,TEX10,ELK1,MED6,DCLRE1B,METTL3,FANCI,SARS2,RPF1,GTF2E1,ZMPSTE24,ADAT1,ACTR3,POLR2J,TSEN54,MVD,ZC3H8,AHCY,ABT1,DRG1,POLR2K,PRPF6,USP39,CLP1,PDE12,LACTB2,TRIP4,ZBTB41,SHMT2,CENPJ,SLIRP,METTL6,DNAJA3,LRPPRC,SOD1,STOML2,GEMIN5,RPF2,DHTKD1,TCF3,DLD,MED4,GTF2E2,SSU72,ACBD3,PSMB6,SLC25A19,RBM15,EIF4A3,PRPS1,LCMT2,HNRNPF,PCSK9,…
GO:BP	cellular metabolic process	GO:0044237	2.50289e-72	71.6016	10871	2183	1691	18117	CDT1,TGS1,HDAC8,UBIAD1,CWF19L1,SMC1A,FN3KRP,PDHX,APEX2,POLD1,ACTR5,CDC5L,NUP160,CSTF2,PITPNM1,DUS1L,TEX10,ZDHHC20,COX6C,ELK1,MED6,TMED2,DCLRE1B,ASB6,KLHL18,METTL3,FANCI,SARS2,RPF1,GTF2E1,GOT1,ZMPSTE24,TIMM17A,ADAT1,ACTR3,SAE1,NUBP2,POLR2J,TSEN54,MVD,GFM1,ZC3H8,AHCY,ABT1,DRG1,EIF4E,POLR2K,SLC2A1,PRPF6,USP39,DNAJC3,CLP1,PDE12,RPN1,LACTB2,CDCA2,TRIP4,ZBTB41,SHMT2,SRM,TBC1D7,CENPJ,SLIRP,METTL6,AGPAT5…
GO:BP	ncRNA metabolic process	GO:0034660	1.27494e-67	66.8945	493	2183	214	18117	CSTF2,DUS1L,TEX10,METTL3,SARS2,RPF1,ADAT1,TSEN54,ABT1,CLP1,METTL6,RPF2,EIF4A3,LCMT2,IARS2,DKC1,THUMPD3,TRMT10C,PIH1D1,LSM6,DARS2,NSUN3,REXO4,DDX56,NAF1,POP7,NSUN2,HENMT1,BYSL,RPUSD1,RRP15,INTS2,NOL11,MRM3,MRTO4,RRP9,TRMT112,WDR18,RPP25,AGO2,POP4,PARS2,BUD23,EXOSC2,NOP9,LARS2,C2ORF49,DTD2,NAT10,HELB,LAGE3,AIMP1,NSUN4,PSTK,ELAC2,INTS7,FBL,EIF6,NOP2,DUS3L,RSL1D1,TRIT1,RPUSD2,RPUSD4,QRSL1,TFB1M,DDX21…
GO:BP	nitrogen compound metabolic process	GO:0006807	2.83258e-65	64.5478	10078	2183	1586	18117	CDT1,TGS1,HDAC8,CWF19L1,SMC1A,FN3KRP,PDHX,APEX2,POLD1,ACTR5,CDC5L,NUP160,CSTF2,DUS1L,TEX10,ZDHHC20,ELK1,MED6,TMED2,DCLRE1B,ASB6,KLHL18,METTL3,FANCI,SARS2,RPF1,GTF2E1,GOT1,ZMPSTE24,TIMM17A,ADAT1,ACTR3,SAE1,POLR2J,TSEN54,MVD,GFM1,ZC3H8,AHCY,ABT1,DRG1,EIF4E,POLR2K,PRPF6,USP39,DNAJC3,CLP1,PDE12,RPN1,LACTB2,CDCA2,TRIP4,ZBTB41,SHMT2,SRM,PFDN6,TBC1D7,CENPJ,SLIRP,METTL6,RANGAP1,DNAJA3,LRPPRC,AP2S1,SOD1,S…
GO:BP	ncRNA processing	GO:0034470	6.14828e-65	64.2112	397	2183	186	18117	CSTF2,DUS1L,TEX10,METTL3,RPF1,ADAT1,TSEN54,ABT1,CLP1,METTL6,RPF2,EIF4A3,LCMT2,DKC1,THUMPD3,TRMT10C,PIH1D1,LSM6,NSUN3,REXO4,DDX56,NAF1,POP7,NSUN2,BYSL,RPUSD1,RRP15,INTS2,NOL11,MRM3,MRTO4,RRP9,TRMT112,WDR18,RPP25,AGO2,POP4,BUD23,EXOSC2,NOP9,C2ORF49,NAT10,HELB,LAGE3,NSUN4,ELAC2,INTS7,FBL,EIF6,NOP2,DUS3L,RSL1D1,TRIT1,RPUSD2,RPUSD4,TFB1M,DDX21,UTP15,METTL2B,MDN1,TRUB1,DCAF13,EXOSC4,NOP58,NOP14,DDX10,O…
GO:BP	primary metabolic process	GO:0044238	7.42189e-63	62.1295	10584	2183	1635	18117	CDT1,TGS1,HDAC8,CWF19L1,SMC1A,FN3KRP,PDHX,APEX2,POLD1,ACTR5,CDC5L,NUP160,CSTF2,PITPNM1,DUS1L,TEX10,ZDHHC20,ELK1,MED6,TMED2,DCLRE1B,ASB6,KLHL18,METTL3,FANCI,SARS2,RPF1,GTF2E1,GOT1,ZMPSTE24,TIMM17A,ADAT1,ACTR3,SAE1,POLR2J,TSEN54,MVD,GFM1,ZC3H8,AHCY,ABT1,DRG1,EIF4E,POLR2K,SLC2A1,PRPF6,USP39,DNAJC3,CLP1,LDAH,PDE12,RPN1,LACTB2,CDCA2,TRIP4,ZBTB41,SHMT2,PFDN6,TBC1D7,CENPJ,SLIRP,METTL6,AGPAT5,RANGAP1,DNA…
GO:BP	mitotic cell cycle process	GO:1903047	8.4109e-63	62.0752	911	2183	300	18117	CDT1,SMC1A,DCLRE1B,KLHL18,ZMPSTE24,NCAPH,DRG1,EIF4E,CENPJ,CDC20,TCF3,NDC80,PPP6C,CDKN3,PSMB6,CUL2,MAD2L2,CDC45,PDS5A,WDR62,PPAT,BRCA2,MCM2,CDCA5,AURKB,TOPBP1,TOP2A,USP37,RFWD3,CDK2AP2,NSMCE2,TAF2,SPDL1,KIF20A,PHB2,GINS1,CCSAP,SAPCD2,KPNB1,NABP2,CNOT11,MYBL2,CDCA8,BLM,WRAP73,PSMD2,KIF20B,ZW10,CCNB1,SSNA1,DSN1,RPA3,EML4,GMNN,RCC2,PSMD5,ANAPC5,TACC3,NUSAP1,ORC1,REEP4,CHAMP1,KNTC1,PPME1,PSMD8,MKI67,K…
GO:BP	mitotic cell cycle	GO:0000278	1.88034e-62	61.7258	1059	2183	329	18117	CDT1,SMC1A,CDC5L,DCLRE1B,KLHL18,ZMPSTE24,NCAPH,DRG1,EIF4E,CENPJ,CDC20,TCF3,NDC80,PPP6C,CDKN3,PSMB6,CUL2,MAD2L2,CDC45,PDS5A,WDR62,PPAT,BRCA2,MCM2,CDCA5,AURKB,TOPBP1,TOP2A,USP37,RFWD3,CDK2AP2,NSMCE2,TAF2,SPDL1,KIF20A,PHB2,TUBGCP3,GINS1,CCSAP,SAPCD2,AATF,KPNB1,NABP2,PKN2,CNOT11,MYBL2,CDCA8,BLM,WRAP73,MYB,PSMD2,KIF20B,ZW10,CCNB1,SSNA1,DSN1,RPA3,EML4,GMNN,RCC2,PSMD5,NEK4,ANAPC5,TACC3,NUSAP1,ORC1,ZNRD2…
GO:BP	nucleic acid metabolic process	GO:0090304	2.13314e-61	60.671	5226	2183	977	18117	CDT1,TGS1,HDAC8,CWF19L1,SMC1A,APEX2,POLD1,ACTR5,CDC5L,CSTF2,DUS1L,TEX10,ELK1,MED6,DCLRE1B,METTL3,FANCI,SARS2,RPF1,GTF2E1,ZMPSTE24,ADAT1,ACTR3,POLR2J,TSEN54,ZC3H8,ABT1,DRG1,POLR2K,PRPF6,USP39,CLP1,PDE12,LACTB2,TRIP4,ZBTB41,CENPJ,SLIRP,METTL6,DNAJA3,LRPPRC,GEMIN5,RPF2,TCF3,MED4,GTF2E2,SSU72,PSMB6,RBM15,EIF4A3,LCMT2,HNRNPF,C1QBP,ZNF823,NAA15,CUL2,PPP1R13L,MAD2L2,NUP85,CHAF1A,CDC45,KIN,RAD51AP1,RBM42…
GO:BP	ribosome biogenesis	GO:0042254	3.16971e-61	60.499	307	2183	157	18117	TEX10,RPF1,ABT1,RPF2,EIF4A3,C1QBP,DKC1,PIH1D1,LSM6,NSUN3,REXO4,DDX56,NAF1,POP7,BYSL,RPUSD1,RRP15,NOL11,RIOX2,MRM3,MRTO4,RRP9,TRMT112,WDR18,RPP25,POP4,URB2,BUD23,EXOSC2,NOP9,AATF,NAT10,LSG1,RPS5,HELB,NSUN4,ERAL1,FBL,EIF6,NOP2,RSL1D1,RPUSD2,RPUSD4,TFB1M,DDX21,UTP15,MALSU1,MDN1,PWP1,CEBPZ,DCAF13,EXOSC4,NOP58,NOP14,DDX10,DDX18,MPV17L2,RAN,GNL2,DDX49,EBNA1BP2,MTG2,LAS1L,NOL10,RPP38,ESF1,SURF6,UTP6,UTP…
GO:BP	DNA metabolic process	GO:0006259	1.34072e-60	59.8727	965	2183	307	18117	CDT1,HDAC8,SMC1A,APEX2,POLD1,ACTR5,CDC5L,DCLRE1B,FANCI,ZMPSTE24,POLR2J,POLR2K,TCF3,MAD2L2,CHAF1A,CDC45,KIN,RAD51AP1,PDS5A,POLG2,DKC1,HSP90AB1,REXO4,BRCA2,CCT2,NAF1,PAXIP1,MCM2,LRWD1,CDCA5,AURKB,TOPBP1,TOP2A,PARP1,RFWD3,ACTR8,POLR2H,ALKBH2,NSMCE2,DOT1L,WRAP53,WDR18,GINS1,RECQL4,KPNB1,PPIA,NABP2,NAT10,CCT5,TTC5,CGAS,HELB,TMEM161A,BLM,UBE2T,TRAIP,CEBPG,RPA3,CCT8,NFRKB,FH,PTGES3,USP10,CHRAC1,CCT6A,RA…
GO:BP	cell cycle	GO:0007049	3.57814e-60	59.4463	1902	2183	477	18117	CDT1,HDAC8,SMC1A,APEX2,POLD1,CDC5L,DCLRE1B,KLHL18,METTL3,FANCI,ZMPSTE24,ACTR3,NCAPH,DRG1,EIF4E,USP39,CDCA2,CENPJ,CDC20,TCF3,NDC80,PPP6C,CDKN3,PSMB6,POC1B,CUL2,MAD2L2,CHAF1A,CDC45,RAD51AP1,CENPQ,PDS5A,WDR62,HSP90AB1,PPAT,SENP5,BRCA2,NSUN2,PAXIP1,MCM2,ESCO1,CDCA5,AURKB,TOPBP1,TOP2A,USP37,RFWD3,ACTR8,CDK2AP2,ITGB3BP,NSMCE2,DOT1L,MAP2K1,TAF2,SPDL1,KIF20A,PHB2,TUBGCP3,GINS1,CCSAP,PPP1CC,SAPCD2,AATF,HJ…
GO:BP	cell cycle process	GO:0022402	3.04296e-56	55.5167	1439	2183	388	18117	CDT1,HDAC8,SMC1A,POLD1,DCLRE1B,KLHL18,ZMPSTE24,ACTR3,NCAPH,DRG1,EIF4E,CENPJ,CDC20,TCF3,NDC80,PPP6C,CDKN3,PSMB6,POC1B,CUL2,MAD2L2,CDC45,RAD51AP1,CENPQ,PDS5A,WDR62,HSP90AB1,PPAT,BRCA2,NSUN2,PAXIP1,MCM2,ESCO1,CDCA5,AURKB,TOPBP1,TOP2A,USP37,RFWD3,CDK2AP2,NSMCE2,MAP2K1,TAF2,SPDL1,KIF20A,PHB2,TUBGCP3,GINS1,CCSAP,SAPCD2,KPNB1,NABP2,NAT10,PKN2,CNOT11,MYBL2,CDCA8,BLM,WRAP73,PSMD2,KIF20B,ZW10,CCNB1,SSNA1,D…
GO:BP	chromosome organization	GO:0051276	1.10224e-53	52.9577	1258	2183	350	18117	CDT1,HDAC8,SMC1A,POLD1,ACTR5,DCLRE1B,ZMPSTE24,NCAPH,CDC20,NDC80,MAD2L2,CHAF1A,CDC45,CENPQ,PDS5A,DKC1,HSP90AB1,PIH1D1,YEATS2,BRCA2,CCT2,NAF1,PAXIP1,MCM2,ESCO1,LRWD1,CDCA5,AURKB,ANP32B,TAF5,ANP32E,TOP2A,PARP1,RFWD3,ACTR8,RIOX2,TRMT112,PRDM4,SMARCD2,ITGB3BP,NSMCE2,DOT1L,WRAP53,SMARCC1,SPDL1,ASF1B,PHB2,RBBP5,BUD23,TWNK,RECQL4,HJURP,KPNB1,NABP2,NAT10,CCT5,HELB,DAXX,CDCA8,BLM,WRAP73,MYB,ZW10,CCNB1,KANS…
GO:BP	organic substance metabolic process	GO:0071704	2.74647e-51	50.5612	11326	2183	1682	18117	CDT1,TGS1,HDAC8,UBIAD1,CWF19L1,SMC1A,FN3KRP,PDHX,APEX2,POLD1,ACTR5,CDC5L,NUP160,CSTF2,PITPNM1,DUS1L,TEX10,ZDHHC20,ELK1,MED6,TMED2,DCLRE1B,ASB6,KLHL18,METTL3,FANCI,SARS2,RPF1,GTF2E1,GOT1,ZMPSTE24,TIMM17A,ADAT1,ACTR3,SAE1,POLR2J,TSEN54,MVD,GFM1,ZC3H8,AHCY,ABT1,DRG1,EIF4E,POLR2K,SLC2A1,PRPF6,USP39,DNAJC3,CLP1,LDAH,PDE12,RPN1,LACTB2,CDCA2,TRIP4,ZBTB41,SHMT2,SRM,PFDN6,TBC1D7,CENPJ,SLIRP,METTL6,AGPAT5,…
GO:BP	metabolic process	GO:0008152	6.97682e-51	50.1563	11827	2183	1734	18117	CDT1,TGS1,HDAC8,UBIAD1,CWF19L1,SMC1A,FN3KRP,PDHX,APEX2,POLD1,ACTR5,CDC5L,NUP160,CSTF2,PITPNM1,DUS1L,TEX10,ZDHHC20,COX6C,ELK1,MED6,TMED2,DCLRE1B,ASB6,KLHL18,METTL3,FANCI,SARS2,RPF1,GTF2E1,GOT1,ZMPSTE24,TIMM17A,ADAT1,ACTR3,SAE1,NUBP2,POLR2J,TSEN54,MVD,GFM1,ZC3H8,AHCY,ABT1,DRG1,EIF4E,POLR2K,SLC2A1,PRPF6,USP39,DNAJC3,CLP1,LDAH,PDE12,RPN1,LACTB2,CDCA2,TRIP4,ZBTB41,SHMT2,SRM,PFDN6,TBC1D7,CENPJ,SLIRP,ME…
GO:BP	rRNA processing	GO:0006364	2.16316e-47	46.6649	224	2183	118	18117	TEX10,RPF1,ABT1,RPF2,EIF4A3,DKC1,PIH1D1,LSM6,NSUN3,REXO4,DDX56,NAF1,POP7,BYSL,RPUSD1,RRP15,NOL11,MRM3,MRTO4,RRP9,TRMT112,WDR18,RPP25,POP4,BUD23,EXOSC2,NOP9,NAT10,HELB,NSUN4,FBL,EIF6,NOP2,RSL1D1,RPUSD2,RPUSD4,TFB1M,DDX21,UTP15,MDN1,DCAF13,EXOSC4,NOP58,NOP14,DDX10,DDX18,DDX49,EBNA1BP2,LAS1L,NOL10,RPP38,ESF1,UTP6,UTP18,MPHOSPH6,RPS19,NIFK,RRP1,MRM1,UTP4,EMG1,DIS3,WDR75,RPP40,FTSJ3,RRP1B,DDX54,RCL1,R…
GO:BP	DNA repair	GO:0006281	1.18574e-46	45.926	576	2183	203	18117	SMC1A,APEX2,POLD1,ACTR5,CDC5L,DCLRE1B,FANCI,ZMPSTE24,POLR2J,POLR2K,MAD2L2,CHAF1A,CDC45,KIN,RAD51AP1,PDS5A,POLG2,REXO4,BRCA2,PAXIP1,MCM2,CDCA5,TOPBP1,PARP1,RFWD3,ACTR8,POLR2H,ALKBH2,NSMCE2,DOT1L,WRAP53,RECQL4,NABP2,TTC5,CGAS,HELB,TMEM161A,BLM,UBE2T,TRAIP,CEBPG,RPA3,NFRKB,FH,USP10,RAD23B,PALB2,GTF2H3,MAGEF1,UCHL5,DCLRE1A,TIMELESS,NUDT16L1,TRIM28,PSMD14,ERCC3,POLQ,CDC7,POLDIP2,PARK7,PPP5C,DEK,POLR2G…
GO:BP	rRNA metabolic process	GO:0016072	1.28021e-46	45.8927	234	2183	120	18117	TEX10,RPF1,ABT1,RPF2,EIF4A3,DKC1,PIH1D1,LSM6,NSUN3,REXO4,DDX56,NAF1,POP7,BYSL,RPUSD1,RRP15,NOL11,MRM3,MRTO4,RRP9,TRMT112,WDR18,RPP25,POP4,BUD23,EXOSC2,NOP9,NAT10,HELB,NSUN4,FBL,EIF6,NOP2,RSL1D1,RPUSD2,RPUSD4,TFB1M,DDX21,UTP15,MDN1,DCAF13,EXOSC4,NOP58,NOP14,DDX10,DDX18,DDX49,DEDD2,EBNA1BP2,LAS1L,NOL10,RPP38,ESF1,UTP6,UTP18,MPHOSPH6,RPS19,NIFK,RRP1,MRM1,UTP4,EMG1,DIS3,WDR75,RPP40,FTSJ3,RRP1B,DDX54,…
GO:BP	DNA replication	GO:0006260	2.18579e-46	45.6604	286	2183	134	18117	CDT1,POLD1,ZMPSTE24,DNAJA3,STOML2,CHAF1A,CDC45,KIN,PDS5A,POLG2,BRCA2,MCM2,ESCO1,LRWD1,TOPBP1,USP37,RFWD3,WDR18,GINS1,TWNK,RECQL4,HELB,BLM,TRAIP,RPA3,GMNN,ORC1,TIMELESS,DDX21,METTL4,POLQ,CDC7,GRWD1,SET,SDE2,RPA2,ZPR1,GINS3,CHTF18,BRIP1,MCMBP,FAM111B,POLB,CENPX,RRM1,POLE2,DTD1,DSCC1,DBF4,DTL,TONSL,SUPT16H,DDX23,POLE3,CDC6,CCNA2,E2F7,MCM6,ATF1,GINS2,FANCM,MCM5,ORC2,BARD1,MGME1,NOC3L,POLA1,SSRP1,FBXO…
GO:BP	mitotic cell cycle phase transition	GO:0044772	2.02709e-45	44.6931	609	2183	208	18117	CDT1,KLHL18,EIF4E,CENPJ,CDC20,TCF3,NDC80,PPP6C,CDKN3,PSMB6,CUL2,MAD2L2,CDC45,PPAT,MCM2,CDCA5,AURKB,TOPBP1,USP37,RFWD3,CDK2AP2,NSMCE2,TAF2,SPDL1,PHB2,NABP2,CNOT11,BLM,PSMD2,ZW10,CCNB1,SSNA1,RPA3,GMNN,RCC2,PSMD5,ANAPC5,TACC3,ORC1,KNTC1,PPME1,PSMD8,PLK1,PSMD14,PSMB4,ANLN,ERCC3,CDC7,ESPL1,CEP131,PSMB3,DLGAP5,RPA2,ZPR1,PSMA5,BORA,PSME4,PSMB2,EIF4EBP1,MTA3,POLE2,DBF4,CDK7,DTL,TUBB4B,CDK5,DHFR,POLE3,CDC…
GO:BP	mitochondrial gene expression	GO:0140053	7.7941e-45	44.1082	167	2183	98	18117	SARS2,GFM1,SHMT2,LRPPRC,MRPS10,MRPL50,NOA1,C1QBP,MRPL13,IARS2,CHCHD1,TRMT10C,MRPS26,DARS2,NSUN3,MRPS15,MRPL49,TACO1,MRPS23,RMND1,LARS2,TWNK,PTCD3,TFAM,ELAC2,ERAL1,MRPS30,TRIT1,RPUSD4,MRPL16,OXA1L,QRSL1,TFB1M,METTL4,TUFM,MALSU1,SUPV3L1,TEFM,GATB,MPV17L2,EARS2,MRPS5,MRPL2,MTG2,MRPL48,MRPL9,UQCC2,MRPL17,MRPL36,MRPS9,MRPS7,MRPL37,FASTKD2,MRPL14,MRPL51,TSFM,MRPL15,TRUB2,MRPL58,MRPS35,MRPS11,MRPS27,MRP…
GO:BP	cellular response to DNA damage stimulus	GO:0006974	8.23408e-45	44.0844	888	2183	263	18117	SMC1A,APEX2,POLD1,ACTR5,CDC5L,DCLRE1B,METTL3,FANCI,ZMPSTE24,POLR2J,POLR2K,MAD2L2,CHAF1A,CDC45,KIN,RAD51AP1,PDS5A,POLG2,DNAJA1,UBA6,MRPS26,REXO4,BRCA2,PAXIP1,MCM2,CDCA5,TOPBP1,TOP2A,PARP1,RFWD3,ACTR8,POLR2H,ALKBH2,NSMCE2,DOT1L,WRAP53,RBBP5,RECQL4,AATF,NABP2,TTC5,CGAS,HELB,TMEM161A,CNOT11,BLM,UBE2T,CCNB1,TRAIP,CEBPG,RPA3,INTS7,NFRKB,FH,USP10,NEK4,SMYD2,RAD23B,PALB2,GTF2H3,MAGEF1,UCHL5,DCLRE1A,TIMEL…
GO:BP	macromolecule metabolic process	GO:0043170	8.35768e-45	44.0779	9796	2183	1491	18117	CDT1,TGS1,HDAC8,CWF19L1,SMC1A,FN3KRP,APEX2,POLD1,ACTR5,CDC5L,NUP160,CSTF2,DUS1L,TEX10,ZDHHC20,ELK1,MED6,TMED2,DCLRE1B,ASB6,KLHL18,METTL3,FANCI,SARS2,RPF1,GTF2E1,ZMPSTE24,TIMM17A,ADAT1,ACTR3,SAE1,POLR2J,TSEN54,MVD,GFM1,ZC3H8,ABT1,DRG1,EIF4E,POLR2K,PRPF6,USP39,DNAJC3,CLP1,PDE12,RPN1,LACTB2,CDCA2,TRIP4,ZBTB41,SHMT2,PFDN6,TBC1D7,CENPJ,SLIRP,METTL6,RANGAP1,DNAJA3,LRPPRC,AP2S1,SOD1,STOML2,GEMIN5,CDC20,…
GO:BP	mRNA metabolic process	GO:0016071	1.25998e-43	42.8996	874	2183	258	18117	TGS1,CWF19L1,CDC5L,CSTF2,METTL3,POLR2J,TSEN54,POLR2K,PRPF6,USP39,CLP1,PDE12,GEMIN5,SSU72,PSMB6,RBM15,EIF4A3,HNRNPF,C1QBP,KIN,RBM42,DKC1,TRMT10C,LSM6,LSM7,THOC6,NSUN2,PATL1,COIL,SF3B5,POLR2H,MRTO4,SNRPB2,SMNDC1,ZNRD1,AGO2,SRSF2,PRPF4,EXOSC2,IGF2BP2,GEMIN6,RPS5,CNOT11,PSMD2,CCNB1,SART3,SNRPA1,CEBPG,PSMD5,SF3B4,GTF2H3,MOV10,YTHDF2,STRAP,PSMD8,CHTOP,SMG9,DDX41,PSMD14,PSMB4,TFCP2,EFTUD2,ERCC3,RAVER1,S…
GO:BP	cellular response to stress	GO:0033554	1.44017e-43	42.8416	2111	2183	471	18117	SMC1A,APEX2,POLD1,ACTR5,CDC5L,NUP160,TMED2,DCLRE1B,METTL3,FANCI,ZMPSTE24,POLR2J,GET3,POLR2K,SLC2A1,DNAJC3,SOD1,STOML2,PSMB6,LTBR,PCSK9,CUL2,MAD2L2,NUP85,PDIA3,CHAF1A,CDC45,KIN,RAD51AP1,FAF2,PDS5A,POLG2,DNAJA1,HSP90AB1,NUP205,UBA6,MRPS26,CHUK,REXO4,BRCA2,HSPA9,GSTP1,PAXIP1,PDIA6,MIOS,MCM2,CDCA5,TOPBP1,TOP2A,PARP1,RFWD3,NCOA7,ACTR8,POLR2H,ALKBH2,TMX1,TRAF2,NSMCE2,DOT1L,WRAP53,MAP2K1,PHB2,RBBP5,PDCL…
GO:BP	cell cycle phase transition	GO:0044770	5.3775e-43	42.2694	658	2183	214	18117	CDT1,KLHL18,EIF4E,CENPJ,CDC20,TCF3,NDC80,PPP6C,CDKN3,PSMB6,CUL2,MAD2L2,CDC45,PPAT,PAXIP1,MCM2,CDCA5,AURKB,TOPBP1,USP37,RFWD3,CDK2AP2,NSMCE2,TAF2,SPDL1,PHB2,NABP2,CNOT11,BLM,PSMD2,ZW10,CCNB1,SSNA1,RPA3,GMNN,RCC2,PSMD5,ANAPC5,TACC3,ORC1,KNTC1,PPME1,PSMD8,TIMELESS,PLK1,PSMD14,PSMB4,ANLN,ERCC3,CDC7,ESPL1,CEP131,PSMB3,DLGAP5,RPA2,ZPR1,PSMA5,BORA,PSME4,PSMB2,EIF4EBP1,MTA3,POLE2,DBF4,CDK7,DTL,TUBB4B,CDK…
GO:BP	cellular component organization or biogenesis	GO:0071840	1.16372e-42	41.9341	6760	2183	1117	18117	CDT1,TGS1,HDAC8,SMC1A,POLD1,ACTR5,PITPNM1,TEX10,TMED2,DCLRE1B,ARPC3,RPF1,GTF2E1,ZMPSTE24,TIMM17A,PRICKLE3,ACTR3,SAE1,NUBP2,GET3,NCAPH,ABT1,DRG1,SLC2A1,PRPF6,USP39,CLP1,SHMT2,PFDN6,TBC1D7,CENPJ,SLIRP,VPS33A,DNAJA3,AP2S1,SOD1,STOML2,GEMIN5,CDC20,MRPS10,RPF2,NDC80,TMEM138,MRPL50,PPP6C,EIF2S3,EIF4A3,POC1B,PCSK9,C1QBP,MIPEP,MAD2L2,NUP85,CHAF1A,CDC45,RAD51AP1,FAF2,CENPQ,GRPEL1,COX10,PDS5A,POLG2,MRPL13,…
GO:BP	mitochondrial translation	GO:0032543	8.78307e-41	40.0564	136	2183	84	18117	SARS2,GFM1,SHMT2,LRPPRC,MRPS10,MRPL50,NOA1,C1QBP,MRPL13,IARS2,CHCHD1,TRMT10C,MRPS26,DARS2,NSUN3,MRPS15,MRPL49,TACO1,MRPS23,RMND1,LARS2,PTCD3,ERAL1,MRPS30,RPUSD4,MRPL16,OXA1L,QRSL1,TUFM,MALSU1,GATB,MPV17L2,EARS2,MRPS5,MRPL2,MTG2,MRPL48,MRPL9,UQCC2,MRPL17,MRPL36,MRPS9,MRPS7,MRPL37,FASTKD2,MRPL14,MRPL51,TSFM,MRPL15,TRUB2,MRPL58,MRPS35,MRPS11,MRPS27,MRPS22,MRPS33,MRPS31,GATC,MRPL3,FASTKD3,GADD45GIP1,…
GO:BP	cellular macromolecule metabolic process	GO:0044260	1.10315e-40	39.9574	8390	2183	1311	18117	CDT1,TGS1,HDAC8,SMC1A,FN3KRP,APEX2,POLD1,ACTR5,CDC5L,NUP160,CSTF2,ZDHHC20,ELK1,MED6,TMED2,DCLRE1B,ASB6,KLHL18,METTL3,FANCI,SARS2,GTF2E1,ZMPSTE24,TIMM17A,ACTR3,SAE1,POLR2J,MVD,GFM1,ZC3H8,ABT1,DRG1,EIF4E,POLR2K,PRPF6,USP39,DNAJC3,CLP1,PDE12,RPN1,CDCA2,TRIP4,ZBTB41,SHMT2,TBC1D7,CENPJ,SLIRP,METTL6,RANGAP1,DNAJA3,LRPPRC,AP2S1,SOD1,STOML2,GEMIN5,CDC20,MRPS10,TCF3,ALG5,DLD,MED4,MRPL50,PPP6C,GTF2E2,SSU72…
GO:BP	organic substance biosynthetic process	GO:1901576	1.43486e-40	39.8432	6248	2183	1044	18117	CDT1,HDAC8,UBIAD1,PDHX,POLD1,ACTR5,CDC5L,CSTF2,PITPNM1,ZDHHC20,ELK1,MED6,TMED2,METTL3,SARS2,GTF2E1,GOT1,ZMPSTE24,ACTR3,POLR2J,MVD,GFM1,ZC3H8,ABT1,DRG1,EIF4E,POLR2K,SLC2A1,PRPF6,DNAJC3,CLP1,RPN1,TRIP4,ZBTB41,SHMT2,SRM,CENPJ,AGPAT5,DNAJA3,LRPPRC,SOD1,STOML2,GEMIN5,MRPS10,SLC25A11,TCF3,ALG5,DLD,MED4,MRPL50,GTF2E2,SSU72,NOA1,EIF2S3,ACBD3,PSMB6,RBM15,EIF4A3,PRPS1,LCMT2,C1QBP,ZNF823,NAA15,CUL2,PPP1R13L…
GO:BP	DNA-dependent DNA replication	GO:0006261	3.71447e-40	39.4301	163	2183	92	18117	CDT1,POLD1,ZMPSTE24,DNAJA3,STOML2,CDC45,POLG2,BRCA2,MCM2,LRWD1,TOPBP1,RFWD3,WDR18,GINS1,TWNK,RECQL4,HELB,BLM,TRAIP,RPA3,GMNN,ORC1,TIMELESS,DDX21,METTL4,POLQ,CDC7,RPA2,ZPR1,GINS3,CHTF18,MCMBP,POLB,CENPX,POLE2,DSCC1,DBF4,TONSL,DDX23,POLE3,CDC6,E2F7,MCM6,GINS2,FANCM,MCM5,ORC2,MGME1,NOC3L,POLA1,FBXO5,ZGRF1,MCM7,MCM9,MCM3,MCM4,CCNE2,CCNE1,DBF4B,WRN,RFC5,RFC3,RFC4,RFC2,DNA2,RAD51,TIPIN,SSBP1,PCNA,POLD3…
GO:BP	biosynthetic process	GO:0009058	5.39889e-39	38.2677	6340	2183	1050	18117	CDT1,HDAC8,UBIAD1,PDHX,POLD1,ACTR5,CDC5L,CSTF2,PITPNM1,ZDHHC20,ELK1,MED6,TMED2,METTL3,SARS2,GTF2E1,GOT1,ZMPSTE24,ACTR3,POLR2J,MVD,GFM1,ZC3H8,ABT1,DRG1,EIF4E,POLR2K,SLC2A1,PRPF6,DNAJC3,CLP1,RPN1,TRIP4,ZBTB41,SHMT2,SRM,CENPJ,AGPAT5,DNAJA3,LRPPRC,SOD1,STOML2,GEMIN5,MRPS10,SLC25A11,TCF3,ALG5,DLD,MED4,MRPL50,GTF2E2,SSU72,NOA1,EIF2S3,ACBD3,PSMB6,RBM15,EIF4A3,PRPS1,LCMT2,C1QBP,ZNF823,NAA15,CUL2,PPP1R13L…
GO:BP	organelle organization	GO:0006996	1.60481e-38	37.7946	4104	2183	750	18117	CDT1,HDAC8,SMC1A,POLD1,ACTR5,TMED2,DCLRE1B,ARPC3,ZMPSTE24,TIMM17A,ACTR3,SAE1,GET3,NCAPH,ABT1,DRG1,TBC1D7,CENPJ,SLIRP,VPS33A,DNAJA3,SOD1,STOML2,CDC20,RPF2,NDC80,TMEM138,PPP6C,POC1B,C1QBP,MIPEP,MAD2L2,CHAF1A,CDC45,RAD51AP1,FAF2,CENPQ,GRPEL1,COX10,PDS5A,POLG2,DKC1,CHCHD3,WDR62,HSP90AB1,NUP205,PIH1D1,TTC26,YEATS2,BRCA2,PFDN2,HSPA9,CCT2,NAF1,PAXIP1,PATL1,MCM2,ESCO1,LRWD1,CDCA5,TOMM40,AURKB,ANP32B,TAF5…
GO:BP	gene expression	GO:0010467	2.15913e-38	37.6657	6179	2183	1027	18117	CDT1,TGS1,HDAC8,CWF19L1,ACTR5,CDC5L,NUP160,CSTF2,DUS1L,TEX10,ELK1,MED6,TMED2,METTL3,SARS2,RPF1,GTF2E1,ZMPSTE24,TIMM17A,ADAT1,ACTR3,POLR2J,TSEN54,GFM1,ZC3H8,ABT1,DRG1,EIF4E,POLR2K,PRPF6,USP39,DNAJC3,CLP1,PDE12,TRIP4,ZBTB41,SHMT2,CENPJ,METTL6,DNAJA3,LRPPRC,SOD1,STOML2,GEMIN5,MRPS10,RPF2,TCF3,MED4,MRPL50,GTF2E2,SSU72,NOA1,SPCS1,EIF2S3,PSMB6,RBM15,EIF4A3,LCMT2,HNRNPF,PCSK9,C1QBP,ZNF823,MIPEP,NAA15,CU…
GO:BP	cellular biosynthetic process	GO:0044249	4.03308e-37	36.3944	6154	2183	1019	18117	CDT1,HDAC8,UBIAD1,PDHX,POLD1,ACTR5,CDC5L,CSTF2,PITPNM1,ZDHHC20,ELK1,MED6,TMED2,METTL3,SARS2,GTF2E1,GOT1,ZMPSTE24,ACTR3,POLR2J,MVD,GFM1,ZC3H8,ABT1,DRG1,EIF4E,POLR2K,SLC2A1,PRPF6,DNAJC3,CLP1,RPN1,TRIP4,ZBTB41,SHMT2,SRM,CENPJ,AGPAT5,DNAJA3,LRPPRC,SOD1,STOML2,GEMIN5,MRPS10,TCF3,ALG5,DLD,MED4,MRPL50,GTF2E2,SSU72,NOA1,EIF2S3,PSMB6,RBM15,EIF4A3,PRPS1,C1QBP,ZNF823,NAA15,CUL2,PPP1R13L,MAD2L2,NUP85,CHAF1A,…
GO:BP	RNA metabolic process	GO:0016070	2.59428e-34	33.586	4710	2183	818	18117	CDT1,TGS1,HDAC8,CWF19L1,ACTR5,CDC5L,CSTF2,DUS1L,TEX10,ELK1,MED6,METTL3,SARS2,RPF1,GTF2E1,ZMPSTE24,ADAT1,ACTR3,POLR2J,TSEN54,ZC3H8,ABT1,DRG1,POLR2K,PRPF6,USP39,CLP1,PDE12,LACTB2,TRIP4,ZBTB41,CENPJ,SLIRP,METTL6,DNAJA3,LRPPRC,GEMIN5,RPF2,TCF3,MED4,GTF2E2,SSU72,PSMB6,RBM15,EIF4A3,LCMT2,HNRNPF,C1QBP,ZNF823,NAA15,CUL2,PPP1R13L,MAD2L2,NUP85,CDC45,KIN,RBM42,IARS2,DKC1,MED30,THUMPD3,TRMT10C,ZBTB33,POLR3F,…
GO:BP	chromosome segregation	GO:0007059	3.83394e-33	32.4164	334	2183	128	18117	CDT1,HDAC8,SMC1A,ACTR3,NCAPH,CDCA2,CDC20,NDC80,MAD2L2,CENPQ,PDS5A,ESCO1,CDCA5,AURKB,TOP2A,NSMCE2,SPDL1,PHB2,HJURP,KPNB1,CDCA8,WRAP73,ZW10,CCNB1,DSN1,EML4,RCC2,ANAPC5,TACC3,NUSAP1,CHAMP1,KNTC1,MKI67,KATNB1,PLK1,SKA3,CENPK,CHMP2B,ESPL1,DLGAP5,NDC1,RAN,BRIP1,MCMBP,CENPX,SFPQ,SKA1,NUP37,SLC25A5,NCAPD2,DSCC1,CIAO2B,CDC6,CTCF,TTK,TRIP13,SRPK1,KIF4A,CDC23,SKA2,KIF14,FANCM,CEP85,ANAPC7,BUB1,NEK2,NEK6,FBX…
GO:BP	cell division	GO:0051301	1.03634e-32	31.9845	622	2183	188	18117	CDT1,SMC1A,KLHL18,ACTR3,NCAPH,USP39,CDCA2,CENPJ,CDC20,NDC80,MAD2L2,PDS5A,SENP5,BRCA2,NSUN2,CDCA5,AURKB,TOP2A,USP37,ACTR8,CDK2AP2,ITGB3BP,NSMCE2,SPDL1,KIF20A,CCSAP,PPP1CC,SAPCD2,AATF,PKN2,CDCA8,BLM,KIF20B,ZW10,CCNB1,DSN1,RCC2,NEK4,ANAPC5,TACC3,NUSAP1,WASHC5,ZNRD2,PIMREG,REEP4,KNTC1,DCLRE1A,TIMELESS,KATNB1,PLK1,SKA3,ANLN,CHMP2B,CDC7,ESPL1,PARD6B,CEP55,SDE2,CDCA4,CLTC,RAN,BRIP1,MCMBP,BORA,CABLES2,HD…
GO:BP	cellular macromolecule biosynthetic process	GO:0034645	4.71008e-32	31.327	5051	2183	855	18117	CDT1,HDAC8,POLD1,ACTR5,CDC5L,CSTF2,ZDHHC20,ELK1,MED6,TMED2,METTL3,SARS2,GTF2E1,ZMPSTE24,ACTR3,POLR2J,MVD,GFM1,ZC3H8,ABT1,DRG1,EIF4E,POLR2K,PRPF6,DNAJC3,CLP1,RPN1,TRIP4,ZBTB41,SHMT2,CENPJ,DNAJA3,LRPPRC,STOML2,GEMIN5,MRPS10,TCF3,ALG5,MED4,MRPL50,GTF2E2,SSU72,NOA1,EIF2S3,PSMB6,RBM15,EIF4A3,C1QBP,ZNF823,NAA15,CUL2,PPP1R13L,MAD2L2,NUP85,CHAF1A,CDC45,KIN,PDS5A,POLG2,MRPL13,IARS2,DKC1,EIF3I,MED30,CHCHD1…
GO:BP	regulation of cell cycle process	GO:0010564	6.01628e-32	31.2207	809	2183	222	18117	CDT1,HDAC8,KLHL18,ZMPSTE24,DRG1,CENPJ,CDC20,TCF3,NDC80,PSMB6,MAD2L2,RAD51AP1,HSP90AB1,BRCA2,PAXIP1,CDCA5,AURKB,TOPBP1,RFWD3,CDK2AP2,NSMCE2,SPDL1,KIF20A,PHB2,CCSAP,NABP2,NAT10,PKN2,CNOT11,BLM,PSMD2,KIF20B,ZW10,CCNB1,SSNA1,RCC2,PSMD5,ANAPC5,TACC3,NUSAP1,ORC1,YTHDF2,KNTC1,PSMD8,MKI67,PLK1,PSMD14,PSMB4,ANLN,ERCC3,CHMP2B,CDC7,ESPL1,CEP131,SDE2,PSMB3,DLGAP5,RPA2,CLTC,PSMA5,BORA,PSME4,PSMB2,RPRD1B,MTA3,…
GO:BP	regulation of cell cycle	GO:0051726	7.64517e-32	31.1166	1236	2183	297	18117	CDT1,HDAC8,CDC5L,DCLRE1B,KLHL18,METTL3,ZMPSTE24,DRG1,EIF4E,CENPJ,CDC20,TCF3,NDC80,CDKN3,PSMB6,MAD2L2,CDC45,RAD51AP1,HSP90AB1,BRCA2,NSUN2,PAXIP1,CDCA5,AURKB,TOPBP1,TOP2A,RFWD3,CDK2AP2,NSMCE2,DOT1L,MAP2K1,SPDL1,KIF20A,PHB2,CCSAP,AATF,NABP2,NAT10,PKN2,CNOT11,MYBL2,BLM,PSMD2,KIF20B,ZW10,CCNB1,SSNA1,RPA3,INTS7,GMNN,RCC2,PSMD5,ANAPC5,TACC3,NUSAP1,ORC1,YTHDF2,KNTC1,PSMD8,MKI67,TIMELESS,PLK1,PSMD14,PSMB4…
GO:BP	macromolecule biosynthetic process	GO:0009059	5.70221e-31	30.244	5114	2183	859	18117	CDT1,HDAC8,POLD1,ACTR5,CDC5L,CSTF2,ZDHHC20,ELK1,MED6,TMED2,METTL3,SARS2,GTF2E1,ZMPSTE24,ACTR3,POLR2J,MVD,GFM1,ZC3H8,ABT1,DRG1,EIF4E,POLR2K,PRPF6,DNAJC3,CLP1,RPN1,TRIP4,ZBTB41,SHMT2,CENPJ,DNAJA3,LRPPRC,STOML2,GEMIN5,MRPS10,TCF3,ALG5,MED4,MRPL50,GTF2E2,SSU72,NOA1,EIF2S3,PSMB6,RBM15,EIF4A3,C1QBP,ZNF823,NAA15,CUL2,PPP1R13L,MAD2L2,NUP85,CHAF1A,CDC45,KIN,PDS5A,POLG2,MRPL13,IARS2,DKC1,EIF3I,MED30,CHCHD1…
GO:BP	tRNA metabolic process	GO:0006399	7.76172e-31	30.11	185	2183	88	18117	CSTF2,DUS1L,SARS2,ADAT1,TSEN54,CLP1,METTL6,LCMT2,IARS2,DKC1,THUMPD3,TRMT10C,LSM6,DARS2,NSUN3,POP7,NSUN2,TRMT112,RPP25,POP4,PARS2,LARS2,C2ORF49,DTD2,NAT10,LAGE3,AIMP1,PSTK,ELAC2,DUS3L,TRIT1,RPUSD4,QRSL1,METTL2B,TRUB1,GATB,OSGEP,EARS2,TP53RK,TRMT6,CARS2,MOCS3,POP1,DTD1,RPP38,DUS4L,PUS7,PUSL1,TYW5,ADAT2,THUMPD2,CDKAL1,NARS2,POLR3K,PPA1,GRSF1,RPP40,PUS10,DDX1,GATC,ELP4,TYW1,HSD17B10,RPP25L,ANKRD16,TR…
GO:BP	sister chromatid segregation	GO:0000819	9.99839e-31	30.0001	193	2183	90	18117	CDT1,HDAC8,SMC1A,NCAPH,CDC20,NDC80,MAD2L2,PDS5A,ESCO1,CDCA5,AURKB,TOP2A,NSMCE2,SPDL1,PHB2,KPNB1,CDCA8,WRAP73,ZW10,CCNB1,DSN1,EML4,ANAPC5,TACC3,NUSAP1,CHAMP1,KNTC1,KATNB1,PLK1,CENPK,CHMP2B,ESPL1,DLGAP5,RAN,MCMBP,SFPQ,NCAPD2,DSCC1,CDC6,CTCF,TTK,TRIP13,KIF4A,CDC23,KIF14,ANAPC7,BUB1,NEK2,NEK6,FBXO5,RACGAP1,TPR,BUB3,NIPBL,MAD2L1,PSRC1,PTTG1,SGO1,SGO2,UBE2C,SEH1L,ANAPC11,ESCO2,NCAPG,ANAPC1,KIF23,MAD2L1…
GO:BP	mRNA processing	GO:0006397	5.12281e-30	29.2905	532	2183	165	18117	TGS1,CWF19L1,CDC5L,CSTF2,METTL3,POLR2J,TSEN54,POLR2K,PRPF6,USP39,CLP1,PDE12,GEMIN5,SSU72,RBM15,EIF4A3,HNRNPF,C1QBP,KIN,RBM42,LSM6,LSM7,THOC6,COIL,SF3B5,POLR2H,SNRPB2,SMNDC1,SRSF2,PRPF4,GEMIN6,CCNB1,SART3,SNRPA1,SF3B4,GTF2H3,STRAP,CHTOP,DDX41,EFTUD2,ERCC3,RAVER1,MTPAP,WDR77,POLR2G,BUD13,ZPR1,SNRNP48,SMU1,ELAVL1,RPRD1B,PHRF1,SNRPD1,CRNKL1,PRPF19,SFPQ,SNRPD2,SF3B2,SRSF7,CDK7,SNRPA,PUF60,DDX23,LSM4,T…
GO:BP	regulation of mitotic cell cycle phase transition	GO:1901990	9.34242e-30	29.0295	451	2183	148	18117	CDT1,KLHL18,CENPJ,CDC20,TCF3,NDC80,PSMB6,MAD2L2,CDCA5,AURKB,TOPBP1,RFWD3,CDK2AP2,NSMCE2,SPDL1,PHB2,NABP2,CNOT11,BLM,PSMD2,ZW10,CCNB1,SSNA1,RCC2,PSMD5,ANAPC5,ORC1,KNTC1,PSMD8,PLK1,PSMD14,PSMB4,ANLN,ERCC3,CDC7,ESPL1,CEP131,PSMB3,DLGAP5,RPA2,PSMA5,PSME4,PSMB2,MTA3,DTL,TUBB4B,CDC6,TTK,PLK4,PSMB1,PSMD3,TRIP13,TPX2,E2F7,CDC23,PSMD11,KIF14,PSMB7,CNOT9,E2F1,PSMA2,CNOT10,CNOT6,ANAPC7,BUB1,CNOT3,YWHAE,BID,…
GO:BP	cellular nitrogen compound biosynthetic process	GO:0044271	3.09083e-29	28.5099	5017	2183	839	18117	CDT1,HDAC8,PDHX,POLD1,ACTR5,CDC5L,CSTF2,ELK1,MED6,TMED2,METTL3,SARS2,GTF2E1,ZMPSTE24,ACTR3,POLR2J,GFM1,ZC3H8,ABT1,DRG1,EIF4E,POLR2K,PRPF6,DNAJC3,CLP1,TRIP4,ZBTB41,SHMT2,SRM,CENPJ,DNAJA3,LRPPRC,STOML2,GEMIN5,MRPS10,TCF3,DLD,MED4,MRPL50,GTF2E2,SSU72,NOA1,EIF2S3,PSMB6,RBM15,EIF4A3,PRPS1,C1QBP,ZNF823,NAA15,CUL2,PPP1R13L,MAD2L2,NUP85,CDC45,COX10,POLG2,MRPL13,IARS2,DKC1,EIF3I,MED30,CHCHD1,TRMT10C,ZBTB3…
GO:BP	RNA splicing	GO:0008380	3.53088e-29	28.4521	456	2183	148	18117	TGS1,CWF19L1,CDC5L,CSTF2,METTL3,POLR2J,TSEN54,POLR2K,PRPF6,USP39,CLP1,GEMIN5,RBM15,EIF4A3,HNRNPF,C1QBP,RBM42,LSM6,LSM7,THOC6,COIL,SF3B5,POLR2H,SNRPB2,SMNDC1,SRSF2,PRPF4,C2ORF49,GEMIN6,SART3,SNRPA1,SF3B4,STRAP,DDX41,METTL4,EFTUD2,RAVER1,WDR77,POLR2G,BUD13,ZPR1,SNRNP48,SMU1,ELAVL1,SNRPD1,CRNKL1,PRPF19,SFPQ,SNRPD2,SF3B2,SRSF7,SNRPA,PUF60,DDX23,LSM4,TXNL4A,HNRNPLL,POLR2D,PAPOLA,SRPK1,SNRNP40,SNRNP25,…
GO:BP	cellular component biogenesis	GO:0044085	4.79207e-29	28.3195	3257	2183	597	18117	CDT1,TGS1,SMC1A,TEX10,TMED2,ARPC3,RPF1,ACTR3,NUBP2,ABT1,DRG1,SLC2A1,PRPF6,USP39,CLP1,SHMT2,PFDN6,TBC1D7,CENPJ,AP2S1,STOML2,GEMIN5,CDC20,RPF2,TMEM138,PPP6C,EIF2S3,EIF4A3,POC1B,C1QBP,NUP85,CHAF1A,CDC45,CENPQ,COX10,DKC1,EIF3I,WDR62,HSP90AB1,NUP205,PIH1D1,LSM6,NSUN3,TTC26,REXO4,HSPA9,CCT2,DDX56,NAF1,MPP6,POP7,PATL1,MCM2,COA6,VMA21,BYSL,RPUSD1,EIF3H,AURKB,ANP32B,TACO1,RRP15,WDR34,PARP1,COIL,NOL11,RIOX…
GO:BP	protein-containing complex subunit organization	GO:0043933	5.04078e-29	28.2975	1963	2183	406	18117	CDT1,TGS1,TMED2,ARPC3,GTF2E1,ZMPSTE24,ACTR3,ABT1,DRG1,SLC2A1,PRPF6,USP39,CLP1,SHMT2,PFDN6,CENPJ,VPS33A,AP2S1,STOML2,GEMIN5,MRPS10,RPF2,MRPL50,PPP6C,EIF2S3,CHAF1A,CDC45,CENPQ,COX10,MRPL13,EIF3I,CHCHD1,HSP90AB1,NUP205,PIH1D1,MRPS26,CCT2,NAF1,MPP6,MRPS15,MRPL49,MCM2,COA6,VMA21,EIF3H,ANP32B,ANP32E,TACO1,PARP1,MRPS23,COIL,MRTO4,SEC23IP,TRMT112,TRAF2,SMARCD2,ITGB3BP,SMARCC1,ASF1B,AGO2,TUBGCP3,RBBP5,FER…
GO:BP	regulation of mitotic cell cycle	GO:0007346	5.43644e-29	28.2647	619	2183	180	18117	CDT1,DCLRE1B,KLHL18,ZMPSTE24,EIF4E,CENPJ,CDC20,TCF3,NDC80,PSMB6,MAD2L2,BRCA2,CDCA5,AURKB,TOPBP1,TOP2A,RFWD3,CDK2AP2,NSMCE2,SPDL1,PHB2,AATF,NABP2,PKN2,CNOT11,BLM,PSMD2,KIF20B,ZW10,CCNB1,SSNA1,RPA3,RCC2,PSMD5,ANAPC5,NUSAP1,ORC1,KNTC1,PSMD8,MKI67,PLK1,PSMD14,PSMB4,ANLN,ERCC3,CDC7,ESPL1,CEP131,POLDIP2,PSMB3,DLGAP5,RPA2,PSMA5,BORA,PSME4,PSMB2,EIF4EBP1,MTA3,DTL,TUBB4B,CDC6,TTK,PLK4,PSMB1,PSMD3,TRIP13,T…
GO:BP	RNA splicing, via transesterification reactions	GO:0000375	6.61002e-29	28.1798	364	2183	128	18117	TGS1,CWF19L1,CDC5L,CSTF2,METTL3,POLR2J,POLR2K,PRPF6,USP39,CLP1,GEMIN5,RBM15,EIF4A3,HNRNPF,C1QBP,RBM42,LSM6,LSM7,COIL,SF3B5,POLR2H,SNRPB2,SMNDC1,SRSF2,PRPF4,GEMIN6,SART3,SNRPA1,SF3B4,STRAP,DDX41,EFTUD2,RAVER1,WDR77,POLR2G,BUD13,SNRNP48,SMU1,ELAVL1,SNRPD1,CRNKL1,PRPF19,SFPQ,SNRPD2,SF3B2,SRSF7,SNRPA,PUF60,DDX23,LSM4,TXNL4A,POLR2D,PAPOLA,SRPK1,SNRNP40,SNRNP25,SF3B3,LSM8,PPIL1,KHDRBS1,CPSF3,POLR2B,HTA…
GO:BP	mitotic nuclear division	GO:0140014	8.38566e-29	28.0765	302	2183	114	18117	CDT1,SMC1A,NCAPH,DRG1,CDC20,NDC80,MAD2L2,PDS5A,CDCA5,AURKB,NSMCE2,SPDL1,PHB2,CCSAP,KPNB1,MYBL2,CDCA8,WRAP73,KIF20B,ZW10,CCNB1,DSN1,EML4,ANAPC5,TACC3,NUSAP1,REEP4,CHAMP1,KNTC1,MKI67,KATNB1,PLK1,CENPK,ANLN,CHMP2B,ESPL1,DLGAP5,AAAS,RAN,BORA,NCAPD2,DSCC1,CDC6,TTK,PPP2R2A,TRIP13,TPX2,KIF4A,CDC23,CCNB2,VRK1,KIF14,CEP85,ANAPC7,BUB1,NEK2,NEK6,FBXO5,RACGAP1,MTBP,TPR,BUB3,NIPBL,RCC1,MAD2L1,BCCIP,BANF1,PSRC…
GO:BP	mRNA splicing, via spliceosome	GO:0000398	1.03098e-28	27.9868	361	2183	127	18117	TGS1,CWF19L1,CDC5L,CSTF2,METTL3,POLR2J,POLR2K,PRPF6,USP39,CLP1,GEMIN5,RBM15,EIF4A3,HNRNPF,C1QBP,RBM42,LSM6,LSM7,COIL,SF3B5,POLR2H,SNRPB2,SMNDC1,SRSF2,PRPF4,GEMIN6,SART3,SNRPA1,SF3B4,STRAP,DDX41,EFTUD2,RAVER1,WDR77,POLR2G,BUD13,SNRNP48,SMU1,ELAVL1,SNRPD1,CRNKL1,PRPF19,SFPQ,SNRPD2,SF3B2,SRSF7,SNRPA,PUF60,DDX23,LSM4,TXNL4A,POLR2D,PAPOLA,SRPK1,SNRNP40,SNRNP25,SF3B3,LSM8,PPIL1,KHDRBS1,CPSF3,POLR2B,HTA…
GO:BP	RNA splicing, via transesterification reactions with bulged adenosine as nucleophile	GO:0000377	1.03098e-28	27.9868	361	2183	127	18117	TGS1,CWF19L1,CDC5L,CSTF2,METTL3,POLR2J,POLR2K,PRPF6,USP39,CLP1,GEMIN5,RBM15,EIF4A3,HNRNPF,C1QBP,RBM42,LSM6,LSM7,COIL,SF3B5,POLR2H,SNRPB2,SMNDC1,SRSF2,PRPF4,GEMIN6,SART3,SNRPA1,SF3B4,STRAP,DDX41,EFTUD2,RAVER1,WDR77,POLR2G,BUD13,SNRNP48,SMU1,ELAVL1,SNRPD1,CRNKL1,PRPF19,SFPQ,SNRPD2,SF3B2,SRSF7,SNRPA,PUF60,DDX23,LSM4,TXNL4A,POLR2D,PAPOLA,SRPK1,SNRNP40,SNRNP25,SF3B3,LSM8,PPIL1,KHDRBS1,CPSF3,POLR2B,HTA…
GO:BP	RNA localization	GO:0006403	3.54712e-28	27.4501	238	2183	98	18117	NUP160,EIF4E,PRPF6,LRPPRC,EIF4A3,NUP85,DKC1,NUP205,PIH1D1,CCT2,THOC6,NAF1,NSUN2,WRAP53,SRSF2,EXOSC2,NOP9,IGF2BP2,LSG1,NUP153,CCT5,NUP188,CCT8,FBL,EIF6,CCT6A,CHTOP,NOP58,NDC1,NUP133,AAAS,NUP62CL,RAN,NXT1,SFPQ,NUP37,CCT4,SRSF7,NXT2,POLR2D,EIF5A,CPSF6,IGF2BP3,NOP10,NUP107,KHDRBS1,CPSF3,RUVBL2,SMG5,SHQ1,NUP93,MAGOH,DHX9,RAE1,NUP98,NUP88,TPR,PNPT1,CPSF2,SEM1,AGFG1,HNRNPA2B1,SEH1L,NUTF2,YY1,RUVBL1,NCBP…
GO:BP	regulation of cell cycle phase transition	GO:1901987	7.67985e-28	27.1146	493	2183	153	18117	CDT1,KLHL18,CENPJ,CDC20,TCF3,NDC80,PSMB6,MAD2L2,PAXIP1,CDCA5,AURKB,TOPBP1,RFWD3,CDK2AP2,NSMCE2,SPDL1,PHB2,NABP2,CNOT11,BLM,PSMD2,ZW10,CCNB1,SSNA1,RCC2,PSMD5,ANAPC5,ORC1,KNTC1,PSMD8,PLK1,PSMD14,PSMB4,ANLN,ERCC3,CDC7,ESPL1,CEP131,PSMB3,DLGAP5,RPA2,PSMA5,PSME4,PSMB2,MTA3,DBF4,DTL,TUBB4B,CDC6,TTK,PLK4,PSMB1,PSMD3,TRIP13,TPX2,DDRGK1,E2F7,CDC23,PSMD11,KIF14,PSMB7,CNOT9,E2F1,PSMA2,CNOT10,CNOT6,ANAPC7,BU…
GO:BP	mitotic sister chromatid segregation	GO:0000070	1.70717e-26	25.7677	164	2183	77	18117	CDT1,SMC1A,NCAPH,CDC20,NDC80,MAD2L2,PDS5A,CDCA5,AURKB,NSMCE2,SPDL1,KPNB1,CDCA8,WRAP73,ZW10,CCNB1,DSN1,EML4,ANAPC5,TACC3,NUSAP1,CHAMP1,KNTC1,KATNB1,PLK1,CENPK,CHMP2B,ESPL1,DLGAP5,RAN,NCAPD2,DSCC1,CDC6,TTK,TRIP13,KIF4A,CDC23,KIF14,ANAPC7,BUB1,NEK2,NEK6,FBXO5,RACGAP1,TPR,BUB3,NIPBL,MAD2L1,PSRC1,PTTG1,SGO1,SGO2,UBE2C,SEH1L,ANAPC11,NCAPG,ANAPC1,KIF23,MAD2L1BP,TUBG1,NCAPH2,NCAPG2,SLF1,PCID2,SMC4,SMC2,K…
GO:BP	tRNA processing	GO:0008033	2.24555e-26	25.6487	132	2183	68	18117	CSTF2,DUS1L,ADAT1,TSEN54,CLP1,METTL6,LCMT2,DKC1,THUMPD3,TRMT10C,LSM6,NSUN3,POP7,NSUN2,TRMT112,RPP25,POP4,C2ORF49,NAT10,LAGE3,ELAC2,DUS3L,TRIT1,RPUSD4,METTL2B,TRUB1,OSGEP,TP53RK,TRMT6,MOCS3,POP1,RPP38,DUS4L,PUS7,PUSL1,TYW5,ADAT2,THUMPD2,CDKAL1,POLR3K,GRSF1,RPP40,PUS10,DDX1,ELP4,TYW1,HSD17B10,RPP25L,ANKRD16,TRMT11,ZBTB8OS,PTCD1,POP5,CDK5RAP1,GTPBP3,MTFMT,WDR4,TPRKB,FTSJ1,QTRT2,METTL2A,ALKBH1,PUS3,P…
GO:BP	translation	GO:0006412	3.12556e-26	25.5051	764	2183	201	18117	TMED2,METTL3,SARS2,GFM1,DRG1,EIF4E,DNAJC3,SHMT2,LRPPRC,GEMIN5,MRPS10,MRPL50,NOA1,EIF2S3,EIF4A3,C1QBP,MRPL13,IARS2,EIF3I,CHCHD1,TRMT10C,MRPS26,DARS2,NSUN3,MRPS15,MRPL49,EIF3H,TACO1,MRPS23,TRMT112,RMND1,AGO2,PARS2,LARS2,IGF2BP2,NAT10,RPS5,CNOT11,EIF2B2,PTCD3,AIMP1,PSTK,EIF1AD,APEH,ERAL1,EIF6,MOV10,MRPS30,RPUSD4,YTHDF2,MRPL16,OXA1L,EEFSEC,QRSL1,EIF4E2,TUFM,MALSU1,EIF2S1,EIF3D,DHX33,POLR2G,PYM1,MCTS1…
GO:BP	nuclear division	GO:0000280	9.99722e-26	25.0001	448	2183	140	18117	CDT1,SMC1A,ACTR3,NCAPH,DRG1,CDC20,NDC80,MAD2L2,RAD51AP1,PDS5A,BRCA2,CDCA5,AURKB,TOP2A,NSMCE2,SPDL1,PHB2,CCSAP,KPNB1,MYBL2,CDCA8,WRAP73,KIF20B,ZW10,CCNB1,DSN1,EML4,ANAPC5,TACC3,NUSAP1,WASHC5,REEP4,CHAMP1,KNTC1,MKI67,KATNB1,PLK1,CENPK,ANLN,CHMP2B,ESPL1,DLGAP5,NDC1,AAAS,RAN,BRIP1,BORA,CENPX,NCAPD2,DSCC1,CDC6,TTK,PPP2R2A,TRIP13,TPX2,KIF4A,CDC23,CCNB2,VRK1,KIF14,FANCM,CEP85,ASPM,ANAPC7,BUB1,NEK2,NEK6,…
GO:BP	peptide biosynthetic process	GO:0043043	1.63658e-25	24.7861	790	2183	204	18117	TMED2,METTL3,SARS2,GFM1,DRG1,EIF4E,DNAJC3,SHMT2,LRPPRC,GEMIN5,MRPS10,MRPL50,NOA1,EIF2S3,EIF4A3,C1QBP,MRPL13,IARS2,EIF3I,CHCHD1,TRMT10C,MRPS26,DARS2,NSUN3,MRPS15,MRPL49,GSS,EIF3H,TACO1,MRPS23,TRMT112,RMND1,AGO2,PARS2,LARS2,IGF2BP2,NAT10,RPS5,CNOT11,EIF2B2,PTCD3,AIMP1,PSTK,EIF1AD,APEH,ERAL1,EIF6,MOV10,MRPS30,RPUSD4,YTHDF2,MRPL16,OXA1L,EEFSEC,QRSL1,EIF4E2,TUFM,MALSU1,EIF2S1,EIF3D,DHX33,POLR2G,PYM1,M…
GO:BP	organelle fission	GO:0048285	7.99889e-25	24.097	497	2183	148	18117	CDT1,SMC1A,ACTR3,NCAPH,DRG1,CDC20,NDC80,MAD2L2,RAD51AP1,COX10,PDS5A,BRCA2,CDCA5,AURKB,TOP2A,NSMCE2,SPDL1,PHB2,CCSAP,KPNB1,MYBL2,CDCA8,WRAP73,KIF20B,ZW10,CCNB1,DSN1,EML4,ANAPC5,TACC3,NUSAP1,WASHC5,REEP4,CHAMP1,KNTC1,MKI67,KATNB1,PLK1,CENPK,ANLN,CHMP2B,ESPL1,DLGAP5,NDC1,AAAS,RAN,BRIP1,BORA,VPS35,CENPX,MTFR1,NCAPD2,DSCC1,CDC6,TTK,PPP2R2A,MIEF1,TRIP13,TPX2,KIF4A,CDC23,CCNB2,VRK1,KIF14,FANCM,CEP85,ASP…
GO:BP	nuclear chromosome segregation	GO:0098813	8.38782e-25	24.0764	272	2183	101	18117	CDT1,HDAC8,SMC1A,ACTR3,NCAPH,CDC20,NDC80,MAD2L2,CENPQ,PDS5A,ESCO1,CDCA5,AURKB,TOP2A,NSMCE2,SPDL1,PHB2,KPNB1,CDCA8,WRAP73,ZW10,CCNB1,DSN1,EML4,RCC2,ANAPC5,TACC3,NUSAP1,CHAMP1,KNTC1,KATNB1,PLK1,CENPK,CHMP2B,ESPL1,DLGAP5,NDC1,RAN,BRIP1,MCMBP,CENPX,SFPQ,NCAPD2,DSCC1,CDC6,CTCF,TTK,TRIP13,KIF4A,CDC23,KIF14,FANCM,ANAPC7,BUB1,NEK2,NEK6,FBXO5,RACGAP1,TPR,KNL1,BUB3,NIPBL,MAD2L1,CCNE2,CCNE1,PSRC1,PTTG1,SGO1…
GO:BP	G2/M transition of mitotic cell cycle	GO:0000086	1.5383e-24	23.813	265	2183	99	18117	CENPJ,PSMB6,AURKB,TOPBP1,TAF2,NABP2,BLM,PSMD2,CCNB1,SSNA1,RCC2,PSMD5,ORC1,PPME1,PSMD8,PLK1,PSMD14,PSMB4,CDC7,CEP131,PSMB3,PSMA5,BORA,PSME4,PSMB2,MTA3,CDK7,DTL,TUBB4B,CDC6,CCNA2,PPP2R2A,PLK4,PSMB1,PSMD3,TPX2,PSMD11,CCNB2,KIF14,PSMB7,PSMA2,KHDRBS1,YWHAE,NEK2,MNAT1,FBXO5,HUS1,SEM1,NEDD1,ENSA,MELK,DBF4B,CEP250,CDC25C,CDC25A,CDC25B,CEP192,CEP152,BRCA1,PSMD10,PSMD12,PSMD13,MASTL,AURKA,MIIP,SKP2,TUBG1,P…
GO:BP	cellular component organization	GO:0016043	1.76769e-24	23.7526	6566	2183	1018	18117	CDT1,TGS1,HDAC8,SMC1A,POLD1,ACTR5,PITPNM1,TMED2,DCLRE1B,ARPC3,GTF2E1,ZMPSTE24,TIMM17A,PRICKLE3,ACTR3,SAE1,NUBP2,GET3,NCAPH,ABT1,DRG1,SLC2A1,PRPF6,USP39,CLP1,SHMT2,PFDN6,TBC1D7,CENPJ,SLIRP,VPS33A,DNAJA3,AP2S1,SOD1,STOML2,GEMIN5,CDC20,MRPS10,RPF2,NDC80,TMEM138,MRPL50,PPP6C,EIF2S3,POC1B,PCSK9,C1QBP,MIPEP,MAD2L2,NUP85,CHAF1A,CDC45,RAD51AP1,FAF2,CENPQ,GRPEL1,COX10,PDS5A,POLG2,MRPL13,DKC1,EIF3I,CHCHD1,…
GO:BP	mitochondrial translational elongation	GO:0070125	3.72751e-24	23.4286	87	2183	52	18117	GFM1,MRPS10,MRPL50,MRPL13,CHCHD1,MRPS26,MRPS15,MRPL49,MRPS23,PTCD3,ERAL1,MRPS30,MRPL16,OXA1L,TUFM,MRPS5,MRPL2,MRPL48,MRPL9,MRPL17,MRPL36,MRPS9,MRPS7,MRPL37,MRPL14,MRPL51,TSFM,MRPL15,MRPL58,MRPS35,MRPS11,MRPS27,MRPS22,MRPS33,MRPS31,MRPL3,GADD45GIP1,DAP3,MRPL18,MRPL11,MRPL27,MRPL23,MRPL24,MRPL21,MRPL22,MRPL39,MRPL35,MRPL32,MRPL42,MRPL47,MRPL52,MRPS18B
GO:BP	ribonucleoprotein complex subunit organization	GO:0071826	4.29695e-24	23.3668	204	2183	84	18117	TGS1,ABT1,PRPF6,USP39,CLP1,GEMIN5,RPF2,EIF2S3,EIF3I,HSP90AB1,PIH1D1,NAF1,EIF3H,COIL,MRTO4,AGO2,GEMIN6,RPS5,SART3,ERAL1,PTGES3,EIF6,NOP2,STRAP,EIF3D,MDN1,WDR77,MCTS1,SNRPD1,CRNKL1,PRPF19,SNRPD2,VCP,PUF60,DDX23,RPS19,LSM4,TXNL4A,POLR2D,CPSF6,PPAN,SRPK1,MRPS7,EIF3J,FASTKD2,XRCC5,RUVBL2,RBMX,DDX1,SHQ1,TARBP2,DHX8,DHX9,MRPS11,PRKDC,RRP7A,RPLP0,GCFC2,PRMT5,CDC73,EIF3M,EIF3B,ZFAND1,SNRPE,SNRPC,SNRPB,SRS…
GO:BP	cellular protein metabolic process	GO:0044267	8.39477e-24	23.076	5229	2183	843	18117	HDAC8,FN3KRP,ACTR5,NUP160,ZDHHC20,MED6,TMED2,ASB6,KLHL18,METTL3,FANCI,SARS2,ZMPSTE24,TIMM17A,SAE1,MVD,GFM1,DRG1,EIF4E,USP39,DNAJC3,RPN1,CDCA2,SHMT2,TBC1D7,RANGAP1,DNAJA3,LRPPRC,AP2S1,SOD1,STOML2,GEMIN5,CDC20,MRPS10,ALG5,DLD,MRPL50,PPP6C,SSU72,MINPP1,NOA1,SPCS1,EIF2S3,CDKN3,PSMB6,EIF4A3,PCSK9,C1QBP,MIPEP,NAA15,CUL2,MAD2L2,ACP1,NUP85,PDIA3,METAP2,FAF2,MRPL13,IARS2,EIF3I,MED30,F12,CHCHD1,DNAJA1,TRMT…
GO:BP	peptide metabolic process	GO:0006518	1.28231e-23	22.892	955	2183	228	18117	TMED2,METTL3,SARS2,GFM1,DRG1,EIF4E,DNAJC3,SHMT2,LRPPRC,SOD1,GEMIN5,MRPS10,MRPL50,NOA1,SPCS1,EIF2S3,EIF4A3,C1QBP,MIPEP,MRPL13,IARS2,EIF3I,CHCHD1,TRMT10C,MRPS26,DARS2,NSUN3,GSTP1,MRPS15,MRPL49,GSS,EIF3H,TACO1,MRPS23,TRMT112,DNPEP,SEC11A,RMND1,AGO2,PARS2,LARS2,GLO1,IGF2BP2,NAT10,RPS5,CNOT11,EIF2B2,PTCD3,AIMP1,PSTK,EIF1AD,APEH,ERAL1,EIF6,MOV10,THOP1,MRPS30,RPUSD4,YTHDF2,MRPL16,OXA1L,EEFSEC,QRSL1,EIF4…
GO:BP	cellular amide metabolic process	GO:0043603	1.89569e-23	22.7222	1241	2183	275	18117	PDHX,TMED2,METTL3,SARS2,MVD,GFM1,DRG1,EIF4E,DNAJC3,SHMT2,LRPPRC,SOD1,GEMIN5,MRPS10,DLD,MRPL50,NOA1,SPCS1,EIF2S3,EIF4A3,C1QBP,MIPEP,MRPL13,IARS2,EIF3I,CHCHD1,TRMT10C,MRPS26,DARS2,NSUN3,GSTP1,MRPS15,MRPL49,SLC25A32,GSS,EIF3H,TACO1,B4GALT5,MRPS23,SCD,TRMT112,DNPEP,SEC11A,RMND1,AGO2,PARS2,SLC19A1,LARS2,GLO1,IGF2BP2,NAT10,DLAT,RPS5,CNOT11,EIF2B2,PTCD3,AIMP1,PSTK,EIF1AD,APEH,ERAL1,EIF6,MOV10,THOP1,MRPS…
GO:BP	cellular macromolecule catabolic process	GO:0044265	2.53693e-23	22.5957	1231	2183	273	18117	METTL3,ZMPSTE24,DNAJC3,PDE12,SLIRP,LRPPRC,AP2S1,CDC20,PSMB6,EIF4A3,PCSK9,CUL2,FAF2,DKC1,HSP90AB1,UBA6,LSM6,REXO4,LSM7,NAF1,NSUN2,PATL1,EIF3H,AURKB,USP37,MRTO4,SMARCC1,AGO2,EXOSC2,IGF2BP2,PDCL3,KPNB1,ATP13A2,RPS5,CNOT11,CLPX,EDEM2,PSMD2,CCNB1,RMND5A,PSMD5,USP10,RAD23B,ANAPC5,MOV10,CLPP,MAGEF1,YTHDF2,ERLIN1,UCHL5,PSMD8,PLK1,SMG9,PSMD14,PSMB4,SET,MTPAP,PARK7,EXOSC4,CTSV,POLR2G,PSMB3,SUPV3L1,FASTKD1,…
GO:BP	cell cycle G2/M phase transition	GO:0044839	2.78135e-23	22.5557	283	2183	101	18117	CENPJ,PSMB6,PAXIP1,AURKB,TOPBP1,TAF2,NABP2,BLM,PSMD2,CCNB1,SSNA1,RCC2,PSMD5,ORC1,PPME1,PSMD8,PLK1,PSMD14,PSMB4,CDC7,CEP131,PSMB3,PSMA5,BORA,PSME4,PSMB2,MTA3,CDK7,DTL,TUBB4B,CDC6,CCNA2,PPP2R2A,PLK4,PSMB1,PSMD3,TPX2,PSMD11,CCNB2,KIF14,PSMB7,PSMA2,KHDRBS1,YWHAE,NEK2,MNAT1,FBXO5,HUS1,SEM1,NEDD1,ENSA,MELK,DBF4B,CEP250,CDC25C,CDC25A,CDC25B,CEP192,CEP152,BRCC3,BRCA1,PSMD10,PSMD12,PSMD13,MASTL,AURKA,MIIP…
GO:BP	amide biosynthetic process	GO:0043604	3.2099e-23	22.4935	932	2183	223	18117	PDHX,TMED2,METTL3,SARS2,GFM1,DRG1,EIF4E,DNAJC3,SHMT2,LRPPRC,GEMIN5,MRPS10,DLD,MRPL50,NOA1,EIF2S3,EIF4A3,C1QBP,MRPL13,IARS2,EIF3I,CHCHD1,TRMT10C,MRPS26,DARS2,NSUN3,MRPS15,MRPL49,GSS,EIF3H,TACO1,B4GALT5,MRPS23,SCD,TRMT112,RMND1,AGO2,PARS2,LARS2,IGF2BP2,NAT10,DLAT,RPS5,CNOT11,EIF2B2,PTCD3,AIMP1,PSTK,EIF1AD,APEH,ERAL1,EIF6,MOV10,MRPS30,RPUSD4,YTHDF2,MRPL16,OXA1L,EEFSEC,QRSL1,EIF4E2,TUFM,MALSU1,EIF2S1…
GO:BP	regulation of chromosome organization	GO:0033044	3.2099e-23	22.4935	279	2183	100	18117	CDT1,HDAC8,CDC20,NDC80,MAD2L2,DKC1,PIH1D1,CCT2,NAF1,PAXIP1,MCM2,CDCA5,AURKB,TOP2A,PARP1,NSMCE2,SPDL1,NABP2,NAT10,CCT5,MYB,ZW10,CCNB1,SART3,CCT8,CCT6A,ANAPC5,TACC3,KNTC1,PLK1,CHTOP,TRIM28,ESPL1,DLGAP5,SFPQ,CCT4,CDC6,CTCF,TTK,UBE2N,TRIP13,CDC23,XRCC5,RUVBL2,SMG5,NAA40,ANAPC7,BUB1,MCRS1,NEK2,NEK6,MNAT1,FBXO5,TPR,BUB3,NIPBL,MAD2L1,RNF40,DNMT3B,PTTG1,HNRNPA2B1,UBE2C,ANAPC11,WDR5,MAPKAPK5,ANAPC1,BRCA1,…
GO:BP	ribonucleoprotein complex assembly	GO:0022618	3.37543e-23	22.4717	197	2183	81	18117	TGS1,ABT1,PRPF6,USP39,CLP1,GEMIN5,RPF2,EIF2S3,EIF3I,HSP90AB1,PIH1D1,NAF1,EIF3H,COIL,MRTO4,AGO2,GEMIN6,RPS5,SART3,ERAL1,PTGES3,EIF6,NOP2,STRAP,EIF3D,MDN1,WDR77,MCTS1,SNRPD1,CRNKL1,PRPF19,SNRPD2,PUF60,DDX23,RPS19,LSM4,TXNL4A,POLR2D,CPSF6,PPAN,SRPK1,MRPS7,EIF3J,FASTKD2,XRCC5,RUVBL2,RBMX,DDX1,SHQ1,TARBP2,DHX9,MRPS11,PRKDC,RRP7A,RPLP0,GCFC2,PRMT5,CDC73,EIF3M,EIF3B,SNRPE,SNRPC,SNRPB,SRSF10,RUVBL1,NLE1,…
GO:BP	mitochondrial translational termination	GO:0070126	7.47413e-23	22.1264	88	2183	51	18117	MRPS10,MRPL50,MRPL13,CHCHD1,MRPS26,MRPS15,MRPL49,MRPS23,PTCD3,ERAL1,MRPS30,MRPL16,OXA1L,MRPS5,MRPL2,MRPL48,MRPL9,MRPL17,MRPL36,MRPS9,MRPS7,MRPL37,MRPL14,MRPL51,MRPL15,MRPL58,MRPS35,MRPS11,MRPS27,MRPS22,MRPS33,MRPS31,MRPL3,GADD45GIP1,GFM2,DAP3,MRPL18,MRPL11,MRPL27,MRPL23,MRPL24,MRPL21,MRPL22,MRPL39,MRPL35,MRPL32,MRPL42,MRPL47,MRPL52,MRPS18B,MRRF
GO:BP	double-strand break repair	GO:0006302	9.65105e-23	22.0154	269	2183	97	18117	ACTR5,DCLRE1B,MAD2L2,CDC45,RAD51AP1,BRCA2,PAXIP1,MCM2,CDCA5,PARP1,RFWD3,ACTR8,NSMCE2,WRAP53,RECQL4,NABP2,CGAS,HELB,BLM,RPA3,PALB2,MAGEF1,DCLRE1A,TIMELESS,NUDT16L1,PSMD14,POLQ,CDC7,DEK,RPA2,BRIP1,POLB,PRPF19,SFPQ,VCP,TONSL,AUNIP,UBE2N,TRIP13,MCM6,GINS2,FANCM,MDC1,MCM5,BARD1,XRCC5,DDX1,PPP4R2,POLA1,MSH2,APTX,HUS1,PRKDC,MCM7,MCM9,MCM3,MCM4,SEM1,NIPBL,UBE2V2,SFR1,RBBP8,WRN,ESCO2,DNA2,FIGNL1,YY1,BRCC3…
GO:BP	DNA conformation change	GO:0071103	1.66386e-22	21.7789	355	2183	115	18117	NCAPH,CHAF1A,CENPQ,MCM2,CDCA5,ANP32B,TOP2A,PARP1,ITGB3BP,ASF1B,TWNK,RECQL4,HJURP,HELB,DAXX,BLM,CCNB1,SART3,RAD23B,GTF2H3,NUSAP1,HDAC1,SPTY2D1,HMGB3,TRIM28,CENPK,ERCC3,POLQ,GRWD1,SET,CENPL,SUPV3L1,CHTF18,BRIP1,PSME4,CENPX,NCAPD2,DSCC1,POLE3,CTCF,NOC2L,MCM6,SRPK1,FANCM,MCM5,XRCC5,RUVBL2,NAA40,DDX1,MNAT1,DHX9,TPR,MCM7,MCM9,MCM3,MCM4,KNL1,NIPBL,BANF1,CHD7,LIN54,CHAF1B,WRN,MIS18A,HNRNPA2B1,RFC5,RFC3,R…
GO:BP	regulation of G2/M transition of mitotic cell cycle	GO:0010389	3.1763e-22	21.4981	207	2183	82	18117	CENPJ,PSMB6,AURKB,TOPBP1,NABP2,BLM,PSMD2,CCNB1,SSNA1,RCC2,PSMD5,ORC1,PSMD8,PLK1,PSMD14,PSMB4,CDC7,CEP131,PSMB3,PSMA5,PSME4,PSMB2,MTA3,DTL,TUBB4B,CDC6,PLK4,PSMB1,PSMD3,TPX2,PSMD11,KIF14,PSMB7,PSMA2,YWHAE,NEK2,FBXO5,HUS1,SEM1,NEDD1,DBF4B,CEP250,CDC25C,CDC25A,CDC25B,CEP192,CEP152,BRCA1,PSMD10,PSMD12,PSMD13,AURKA,MIIP,TUBG1,MRE11,HMMR,DYNLL1,NBN,CHEK1,CENPF,NAE1,ODF2,CEP72,HAUS6,HAUS8,TUBB,CLSPN,PSMD…
GO:BP	cellular protein-containing complex assembly	GO:0034622	4.85466e-22	21.3138	1107	2183	249	18117	CDT1,TGS1,ARPC3,ACTR3,ABT1,DRG1,PRPF6,USP39,CLP1,PFDN6,CENPJ,AP2S1,GEMIN5,RPF2,EIF2S3,CHAF1A,CDC45,CENPQ,COX10,EIF3I,HSP90AB1,NUP205,PIH1D1,CCT2,NAF1,MCM2,COA6,VMA21,EIF3H,ANP32B,TACO1,PARP1,COIL,MRTO4,TRAF2,ITGB3BP,ASF1B,AGO2,TUBGCP3,TBP,UQCRFS1,HJURP,NUP153,GEMIN6,RPS5,DAXX,SART3,MET,TFAM,RPA3,ERAL1,PTGES3,GMNN,PSMD5,EIF6,RAD23B,NOP2,GTF2H3,WASHC5,SPTY2D1,NDUFS1,SCO1,STRAP,OXA1L,COA4,CENPK,GTF2…
GO:BP	telomere maintenance	GO:0000723	1.11187e-21	20.9539	165	2183	71	18117	HDAC8,POLD1,DCLRE1B,DKC1,HSP90AB1,BRCA2,CCT2,NAF1,AURKB,PARP1,NSMCE2,WRAP53,RECQL4,NABP2,NAT10,CCT5,BLM,RPA3,CCT8,PTGES3,CCT6A,DCLRE1A,RPA2,POLE2,CCT4,POLE3,NOP10,XRCC5,SMG5,POLA1,MCRS1,NEK2,HUS1,PRKDC,GAR1,CCNE2,CCNE1,WRN,HNRNPA2B1,RFC5,RFC3,RFC4,RFC2,TPRKB,DNA2,MAPKAPK5,XRCC6,RAD51,RAD51D,APEX1,PCNA,POLD3,SMC6,MRE11,MYC,NBN,EXOSC10,EXO1,HNRNPD,HNRNPC,GNL3,TCP1,PIF1,HSP90AA1,CCT3,CCT7,RPA1,ATR,P…
GO:BP	DNA recombination	GO:0006310	2.88208e-21	20.5403	294	2183	100	18117	APEX2,ACTR5,TCF3,MAD2L2,CDC45,KIN,RAD51AP1,BRCA2,PAXIP1,MCM2,TOP2A,PARP1,RFWD3,ACTR8,NSMCE2,WRAP53,RECQL4,NABP2,CGAS,HELB,BLM,RPA3,NFRKB,PALB2,MAGEF1,UCHL5,HMGB3,TIMELESS,PSMD14,POLQ,CDC7,SUPV3L1,RPA2,BRIP1,POLB,TSN,CENPX,SFPQ,TONSL,AUNIP,UBE2N,TRIP13,MCM6,GINS2,FANCM,MCM5,XRCC5,RUVBL2,PPP4R2,MCRS1,MSH2,HUS1,PRKDC,MCM7,MCM9,MCM3,MCM4,SEM1,NIPBL,ACTL6A,UNG,SFR1,RBBP8,HSPD1,WRN,TPRKB,PSMC3IP,FIGNL1…
GO:BP	translational termination	GO:0006415	3.86475e-21	20.4129	104	2183	54	18117	MRPS10,MRPL50,MRPL13,CHCHD1,MRPS26,MRPS15,MRPL49,MRPS23,TRMT112,PTCD3,APEH,ERAL1,MRPS30,MRPL16,OXA1L,MRPS5,MRPL2,MRPL48,MRPL9,EIF5A,MRPL17,MRPL36,MRPS9,MRPS7,MRPL37,MRPL14,MRPL51,MRPL15,MRPL58,MRPS35,MRPS11,MRPS27,MRPS22,MRPS33,MRPS31,MRPL3,GADD45GIP1,GFM2,DAP3,MRPL18,MRPL11,MRPL27,MRPL23,MRPL24,MRPL21,MRPL22,MRPL39,MRPL35,MRPL32,MRPL42,MRPL47,MRPL52,MRPS18B,MRRF
GO:BP	regulation of cell cycle G2/M phase transition	GO:1902749	4.45836e-21	20.3508	223	2183	84	18117	CENPJ,PSMB6,PAXIP1,AURKB,TOPBP1,NABP2,BLM,PSMD2,CCNB1,SSNA1,RCC2,PSMD5,ORC1,PSMD8,PLK1,PSMD14,PSMB4,CDC7,CEP131,PSMB3,PSMA5,PSME4,PSMB2,MTA3,DTL,TUBB4B,CDC6,PLK4,PSMB1,PSMD3,TPX2,PSMD11,KIF14,PSMB7,PSMA2,YWHAE,NEK2,FBXO5,HUS1,SEM1,NEDD1,DBF4B,CEP250,CDC25C,CDC25A,CDC25B,CEP192,CEP152,BRCC3,BRCA1,PSMD10,PSMD12,PSMD13,AURKA,MIIP,TUBG1,MRE11,HMMR,DYNLL1,NBN,CHEK1,CENPF,NAE1,ODF2,CEP72,HAUS6,HAUS8,TU…
GO:BP	protein export from nucleus	GO:0006611	5.02205e-21	20.2991	185	2183	75	18117	NUP160,EIF4E,RANGAP1,EIF4A3,NUP85,NUP205,HSPA9,THOC6,NSUN2,ANP32B,SRSF2,NOP9,LSG1,NUP153,NUP188,EIF6,CHTOP,PARK7,NDC1,NUP133,XPO6,AAAS,RAN,NXT1,DUSP16,NUP37,SRSF7,GSK3B,CDK5,POLR2D,EIF5A,NUP107,BARD1,CPSF3,SMG5,XPO7,NUP93,MAGOH,YWHAE,RAE1,NUP98,NUP88,TPR,TXN,CPSF2,SEM1,AGFG1,HNRNPA2B1,SEH1L,NUTF2,NCBP1,NCBP2,DESI1,SLBP,SRSF3,PCID2,NUP155,SMG7,WDR33,NOL6,CSE1L,UHMK1,RNPS1,XPO4,XPOT,DDX39A,NUP62,NU…
GO:BP	cell cycle checkpoint	GO:0000075	7.94998e-21	20.0996	216	2183	82	18117	CDT1,CDC5L,DCLRE1B,CDC20,NDC80,MAD2L2,CDC45,NSUN2,AURKB,TOPBP1,TOP2A,RFWD3,DOT1L,SPDL1,NABP2,CNOT11,BLM,ZW10,CCNB1,INTS7,ORC1,KNTC1,TIMELESS,PLK1,RPA2,BRIP1,PRPF19,DTL,CDC6,TTK,USP28,TRIP13,E2F7,ZWILCH,MDC1,CNOT9,E2F1,CNOT10,CNOT6,BUB1,CNOT3,MSH2,RAD1,HUS1,PRKDC,TPR,BUB3,MAD2L1,CNOT7,CNOT1,PRMT1,CDC25C,TFDP1,DNA2,PRCC,BRCC3,BRCA1,AURKA,MAD2L1BP,TIPIN,PCNA,PCID2,ERCC6,MRE11,BCL2L1,NBN,CUL4A,CHEK2,…
GO:BP	DNA geometric change	GO:0032392	8.24358e-21	20.0839	116	2183	57	18117	MCM2,TOP2A,PARP1,TWNK,RECQL4,HELB,BLM,RAD23B,GTF2H3,HMGB3,ERCC3,POLQ,SUPV3L1,CHTF18,BRIP1,DSCC1,MCM6,FANCM,MCM5,XRCC5,RUVBL2,DDX1,MNAT1,DHX9,MCM7,MCM9,MCM3,MCM4,CHD7,WRN,HNRNPA2B1,RFC5,RFC3,RFC4,RFC2,DNA2,RUVBL1,XRCC6,ERCC6L,GTF2F2,RAD51,SSBP1,ERCC6,MRE11,CHTF8,HMGA1,HMGB2,HMGB1,NBN,CUL4A,WRNIP1,DDB1,G3BP1,DDX11,ASCC3,PIF1,RPA1
GO:BP	nuclear export	GO:0051168	1.09162e-20	19.9619	204	2183	79	18117	NUP160,EIF4E,RANGAP1,EIF4A3,NUP85,NUP205,HSPA9,THOC6,NSUN2,ANP32B,SRSF2,NOP9,LSG1,NUP153,NUP188,EIF6,CHTOP,PARK7,NDC1,NUP133,XPO6,AAAS,NUP62CL,RAN,NXT1,DUSP16,NUP37,SRSF7,GSK3B,CDK5,POLR2D,EIF5A,CPSF6,NUP107,BARD1,KHDRBS1,CPSF3,SMG5,XPO7,NUP93,MAGOH,YWHAE,DHX9,RAE1,NUP98,NUP88,TPR,TXN,CPSF2,SEM1,AGFG1,HNRNPA2B1,SEH1L,NUTF2,NCBP1,NCBP2,DESI1,SLBP,SRSF3,PCID2,NUP155,SMG7,WDR33,NOL6,CSE1L,UHMK1,RNPS…
GO:BP	cell cycle DNA replication	GO:0044786	1.14443e-20	19.9414	64	2183	41	18117	CDT1,POLD1,ZMPSTE24,CDC45,BRCA2,MCM2,GINS1,RPA3,GMNN,CDC7,RPA2,ZPR1,GINS3,POLE2,DBF4,POLE3,E2F7,MCM6,MCM5,POLA1,FBXO5,MCM7,MCM3,MCM4,DBF4B,RFC5,RFC3,RFC4,RFC2,DNA2,RAD51,TIPIN,PCNA,POLD3,LIG1,CHEK2,SENP2,DONSON,RPA1,PRIM2,PRIM1
GO:BP	negative regulation of mitotic cell cycle phase transition	GO:1901991	1.19701e-20	19.9219	262	2183	92	18117	CDT1,CDC20,NDC80,PSMB6,MAD2L2,AURKB,TOPBP1,RFWD3,CDK2AP2,SPDL1,NABP2,CNOT11,BLM,PSMD2,ZW10,CCNB1,PSMD5,ORC1,KNTC1,PSMD8,PLK1,PSMD14,PSMB4,PSMB3,RPA2,PSMA5,PSME4,PSMB2,CDC6,TTK,PSMB1,PSMD3,TRIP13,E2F7,PSMD11,PSMB7,CNOT9,E2F1,PSMA2,CNOT10,CNOT6,BUB1,CNOT3,FBXO5,HUS1,PRKDC,TPR,SEM1,RBL1,BUB3,MAD2L1,CNOT7,CNOT1,PRMT1,CDC25C,CDC73,TFDP1,BRCA1,PSMD10,PSMD12,PSMD13,AURKA,MIIP,MAD2L1BP,PCNA,PCID2,MRE11,N…
GO:BP	negative regulation of mitotic cell cycle	GO:0045930	1.2536e-20	19.9018	333	2183	107	18117	CDT1,DCLRE1B,CDC20,NDC80,PSMB6,MAD2L2,AURKB,TOPBP1,TOP2A,RFWD3,CDK2AP2,SPDL1,NABP2,CNOT11,BLM,PSMD2,ZW10,CCNB1,PSMD5,ORC1,KNTC1,PSMD8,PLK1,PSMD14,PSMB4,PSMB3,RPA2,PSMA5,PSME4,PSMB2,CDC6,TTK,PSMB1,PSMD3,TRIP13,E2F7,PSMD11,ZWILCH,MDC1,PSMB7,CNOT9,E2F1,PSMA2,CNOT10,CNOT6,BUB1,CNOT3,MSH2,FBXO5,MTBP,HUS1,PRKDC,TPR,PNPT1,SEM1,RBL1,BUB3,MAD2L1,CNOT7,CNOT1,PRMT1,CDC25C,CDC73,GADD45GIP1,SCRIB,TFDP1,PRCC,B…
GO:BP	RNA modification	GO:0009451	1.96703e-20	19.7062	168	2183	70	18117	TGS1,DUS1L,METTL3,METTL6,RBM15,LCMT2,DKC1,THUMPD3,TRMT10C,NSUN3,NAF1,NSUN2,HENMT1,RPUSD1,MRM3,TRMT112,BUD23,NAT10,NSUN4,FBL,NOP2,DUS3L,TRIT1,RPUSD2,RPUSD4,TFB1M,METTL2B,METTL4,TRUB1,PUS7L,OSGEP,TRMT6,MOCS3,DUS4L,PUS7,PUSL1,TYW5,ADAT2,THUMPD2,CDKAL1,MRM1,EMG1,PUS10,FTSJ3,NOP10,TRUB2,TFB2M,GAR1,ELP4,TYW1,HSD17B10,ANKRD16,CBLL1,TRMT11,CDK5RAP1,GTPBP3,MTFMT,VIRMA,WDR4,TPRKB,FTSJ1,QTRT2,METTL2A,ALKBH1…
GO:BP	translational elongation	GO:0006414	2.78828e-20	19.5547	141	2183	63	18117	GFM1,MRPS10,MRPL50,EIF4A3,MRPL13,CHCHD1,MRPS26,MRPS15,MRPL49,MRPS23,PTCD3,PSTK,ERAL1,MRPS30,MRPL16,OXA1L,EEFSEC,TUFM,MRPS5,MRPL2,MRPL48,MRPL9,EIF5A,MRPL17,MRPL36,MRPS9,MRPS7,MRPL37,MRPL14,MRPL51,TSFM,MRPL15,MRPL58,MRPS35,MRPS11,MRPS27,MRPS22,MRPS33,MRPS31,ELOC,MRPL3,GADD45GIP1,GTPBP2,GFM2,DPH6,ALKBH1,DAP3,EFL1,EEF1B2,MRPL18,MRPL11,MRPL27,MRPL23,MRPL24,MRPL21,MRPL22,MRPL39,MRPL35,MRPL32,MRPL42,MRP…
GO:BP	telomere organization	GO:0032200	3.94288e-20	19.4042	178	2183	72	18117	HDAC8,POLD1,DCLRE1B,DKC1,HSP90AB1,BRCA2,CCT2,NAF1,AURKB,PARP1,NSMCE2,DOT1L,WRAP53,RECQL4,NABP2,NAT10,CCT5,BLM,RPA3,CCT8,PTGES3,CCT6A,DCLRE1A,RPA2,POLE2,CCT4,POLE3,NOP10,XRCC5,SMG5,POLA1,MCRS1,NEK2,HUS1,PRKDC,GAR1,CCNE2,CCNE1,WRN,HNRNPA2B1,RFC5,RFC3,RFC4,RFC2,TPRKB,DNA2,MAPKAPK5,XRCC6,RAD51,RAD51D,APEX1,PCNA,POLD3,SMC6,MRE11,MYC,NBN,EXOSC10,EXO1,HNRNPD,HNRNPC,GNL3,TCP1,PIF1,HSP90AA1,CCT3,CCT7,RPA1…
GO:BP	negative regulation of cell cycle phase transition	GO:1901988	5.2141e-20	19.2828	281	2183	95	18117	CDT1,CDC20,NDC80,PSMB6,MAD2L2,AURKB,TOPBP1,RFWD3,CDK2AP2,SPDL1,NABP2,CNOT11,BLM,PSMD2,ZW10,CCNB1,PSMD5,ORC1,KNTC1,PSMD8,PLK1,PSMD14,PSMB4,PSMB3,RPA2,PSMA5,PSME4,PSMB2,DTL,CDC6,TTK,PSMB1,PSMD3,TRIP13,E2F7,PSMD11,PSMB7,CNOT9,E2F1,PSMA2,CNOT10,CNOT6,BUB1,CNOT3,FBXO5,HUS1,PRKDC,TPR,SEM1,RBL1,BUB3,MAD2L1,MEN1,CNOT7,CNOT1,PRMT1,CDC25C,CDC73,TFDP1,BRCC3,BRCA1,PSMD10,PSMD12,PSMD13,AURKA,MIIP,MAD2L1BP,PCN…
GO:BP	organonitrogen compound biosynthetic process	GO:1901566	8.4687e-20	19.0722	1853	2183	358	18117	PDHX,ZDHHC20,TMED2,METTL3,SARS2,GOT1,MVD,GFM1,DRG1,EIF4E,DNAJC3,RPN1,SHMT2,SRM,LRPPRC,STOML2,GEMIN5,MRPS10,ALG5,DLD,MRPL50,NOA1,EIF2S3,EIF4A3,PRPS1,LCMT2,C1QBP,COX10,MRPL13,IARS2,EIF3I,CHCHD1,TRMT10C,MOCOS,ATIC,PPAT,MRPS26,DARS2,NSUN3,GSTP1,MRPS15,MRPL49,GSS,EIF3H,PGRMC1,TACO1,B4GALT5,PYCR3,PARP1,MRPS23,PTDSS1,SCD,TRMT112,RPN2,RMND1,BCAT2,AGO2,PARS2,LARS2,IGF2BP2,ZDHHC12,AATF,NAT10,IMPDH2,DLAT,AG…
GO:BP	nuclear transport	GO:0051169	1.24343e-19	18.9054	357	2183	110	18117	NUP160,EIF4E,RANGAP1,GEMIN5,EIF4A3,NUP85,HSP90AB1,NUP205,HSPA9,THOC6,NSUN2,ANP32B,PHB2,SRSF2,FERMT1,NOP9,PPP1CC,KPNB1,LSG1,NUP153,GEMIN6,NUP188,EIF6,IPO9,CHTOP,TRIM28,PARK7,NDC1,NUP133,ZPR1,XPO6,AAAS,NUP62CL,RAN,NXT1,DUSP16,ELAVL1,SNRPD1,SNRPD2,NUP37,SRSF7,GSK3B,CDK5,NXT2,POLR2D,EIF5A,CPSF6,NUP107,BARD1,KHDRBS1,CPSF3,SMG5,IPO5,XPO7,NOLC1,NUP93,MAGOH,YWHAE,PRKAG1,MMP12,DHX9,RAE1,NUP98,NUP88,TPR,TX…
GO:BP	RNA catabolic process	GO:0006401	1.51425e-19	18.8198	424	2183	123	18117	METTL3,PDE12,SLIRP,LRPPRC,PSMB6,EIF4A3,DKC1,LSM6,LSM7,NAF1,NSUN2,PATL1,MRTO4,AGO2,EXOSC2,IGF2BP2,RPS5,CNOT11,PSMD2,PSMD5,MOV10,YTHDF2,PSMD8,SMG9,PSMD14,PSMB4,SET,MTPAP,EXOSC4,POLR2G,PSMB3,SUPV3L1,FASTKD1,PYM1,ZPR1,YTHDF1,PSMA5,DDX49,PSME4,PSMB2,ELAVL1,DEDD2,POP1,RPS19,HELZ2,LSM4,PPP2R2A,PSMB1,POLR2D,PSMD3,DIS3,PSMD11,GRSF1,IGF2BP3,SMG8,CARHSP1,PSMB7,CNOT9,E2F1,FASTKD2,PSMA2,CNOT10,SMG5,CNOT6,HNRN…
GO:BP	spindle organization	GO:0007051	2.34089e-19	18.6306	187	2183	73	18117	SMC1A,DRG1,CENPJ,CDC20,NDC80,WDR62,AURKB,TUBGCP3,CCSAP,KPNB1,MYBL2,WRAP73,CCNB1,TACC3,WASHC5,PLK1,CHMP2B,ESPL1,DLGAP5,AAAS,CLTC,RAN,BORA,VCP,AUNIP,TTK,TPX2,KIF4A,CCNB2,ASPM,STIL,NEK2,NEK6,FBXO5,RACGAP1,RAE1,TPR,NTMT1,TUBGCP4,RCC1,BCCIP,PSRC1,CEP192,LIMK2,INTS13,KIF11,KIF23,KIF3B,AURKA,MZT1,TUBG1,RANBP1,SMC3,KNSTRN,KIFC1,GPSM2,CHEK2,INCENP,CENPE,CENPH,CEP72,HAUS6,HAUS8,TUBB,ZNF207,BIRC5,SPC25,NUP6…
GO:BP	regulation of mRNA metabolic process	GO:1903311	3.20238e-19	18.4945	356	2183	109	18117	METTL3,PDE12,PSMB6,RBM15,C1QBP,RBM42,AGO2,SRSF2,EXOSC2,IGF2BP2,PSMD2,CCNB1,SART3,PSMD5,SF3B4,MOV10,YTHDF2,PSMD8,PSMD14,PSMB4,SET,EXOSC4,POLR2G,PSMB3,FASTKD1,YTHDF1,PSMA5,PSME4,PSMB2,SMU1,ELAVL1,PRPF19,SRSF7,SNRPA,PUF60,PSMB1,CPSF6,PSMD3,PAPOLA,SRPK1,DIS3,PSMD11,IGF2BP3,CARHSP1,PSMB7,E2F1,FASTKD2,PSMA2,BARD1,KHDRBS1,RBMX,HNRNPR,MAGOH,HNRNPL,LARP1,DHX9,NUP98,PAIP1,LARP4B,PNPT1,SEM1,YWHAB,YWHAZ,RNF4…
GO:BP	RNA export from nucleus	GO:0006405	3.79542e-19	18.4207	143	2183	62	18117	NUP160,EIF4E,EIF4A3,NUP85,NUP205,THOC6,NSUN2,SRSF2,NOP9,LSG1,NUP153,NUP188,EIF6,CHTOP,NDC1,NUP133,AAAS,NUP62CL,RAN,NXT1,NUP37,SRSF7,POLR2D,EIF5A,CPSF6,NUP107,KHDRBS1,CPSF3,SMG5,NUP93,MAGOH,DHX9,RAE1,NUP98,NUP88,TPR,CPSF2,SEM1,AGFG1,HNRNPA2B1,SEH1L,NCBP1,NCBP2,SLBP,SRSF3,PCID2,NUP155,SMG7,WDR33,NOL6,RNPS1,XPOT,DDX39A,NUP62,NUP50,NUP54,NUP58,NUP42,NUP43,NUP35,POM121,UPF3B
GO:BP	DNA duplex unwinding	GO:0032508	4.19675e-19	18.3771	109	2183	53	18117	MCM2,TOP2A,PARP1,TWNK,RECQL4,HELB,BLM,RAD23B,GTF2H3,ERCC3,POLQ,SUPV3L1,CHTF18,BRIP1,DSCC1,MCM6,FANCM,MCM5,XRCC5,RUVBL2,DDX1,MNAT1,DHX9,MCM7,MCM9,MCM3,MCM4,CHD7,WRN,RFC5,RFC3,RFC4,RFC2,DNA2,RUVBL1,XRCC6,ERCC6L,GTF2F2,RAD51,SSBP1,ERCC6,MRE11,CHTF8,HMGA1,NBN,CUL4A,WRNIP1,DDB1,G3BP1,DDX11,ASCC3,PIF1,RPA1
GO:BP	negative regulation of cell cycle	GO:0045786	4.20443e-19	18.3763	647	2183	163	18117	CDT1,CDC5L,DCLRE1B,CDC20,NDC80,CDKN3,PSMB6,MAD2L2,CDC45,HSP90AB1,NSUN2,AURKB,TOPBP1,TOP2A,RFWD3,CDK2AP2,DOT1L,MAP2K1,SPDL1,NABP2,CNOT11,BLM,PSMD2,KIF20B,ZW10,CCNB1,INTS7,GMNN,PSMD5,ORC1,KNTC1,PSMD8,TIMELESS,PLK1,PSMD14,PSMB4,CDC7,ESPL1,SDE2,PSMB3,RPA2,LAMTOR2,PSMA5,BRIP1,PSME4,PSMB2,PRPF19,SLC38A9,CDK7,DTL,CDK5,CDC6,TTK,PSMB1,MLST8,USP28,PSMD3,TRIP13,E2F7,PSMD11,ZWILCH,MYBBP1A,MDC1,PSMB7,CNOT9,E2…
GO:BP	nucleocytoplasmic transport	GO:0006913	6.39049e-19	18.1945	354	2183	108	18117	NUP160,EIF4E,RANGAP1,GEMIN5,EIF4A3,NUP85,HSP90AB1,NUP205,HSPA9,THOC6,NSUN2,ANP32B,PHB2,SRSF2,FERMT1,NOP9,PPP1CC,KPNB1,LSG1,NUP153,GEMIN6,NUP188,EIF6,IPO9,CHTOP,TRIM28,PARK7,NDC1,NUP133,ZPR1,XPO6,AAAS,NUP62CL,RAN,NXT1,DUSP16,ELAVL1,SNRPD1,SNRPD2,NUP37,SRSF7,GSK3B,CDK5,NXT2,POLR2D,EIF5A,CPSF6,NUP107,BARD1,KHDRBS1,CPSF3,SMG5,IPO5,XPO7,NOLC1,NUP93,MAGOH,YWHAE,PRKAG1,MMP12,DHX9,RAE1,NUP98,NUP88,TPR,TX…
GO:BP	tRNA export from nucleus	GO:0006409	7.6807e-19	18.1146	34	2183	28	18117	NUP160,NUP85,NUP205,NUP153,NUP188,NDC1,NUP133,AAAS,RAN,NUP37,NUP107,NUP93,RAE1,NUP98,NUP88,TPR,SEH1L,NUP155,NOL6,XPOT,NUP62,NUP50,NUP54,NUP58,NUP42,NUP43,NUP35,POM121
GO:BP	tRNA-containing ribonucleoprotein complex export from nucleus	GO:0071431	7.6807e-19	18.1146	34	2183	28	18117	NUP160,NUP85,NUP205,NUP153,NUP188,NDC1,NUP133,AAAS,RAN,NUP37,NUP107,NUP93,RAE1,NUP98,NUP88,TPR,SEH1L,NUP155,NOL6,XPOT,NUP62,NUP50,NUP54,NUP58,NUP42,NUP43,NUP35,POM121
GO:BP	organonitrogen compound metabolic process	GO:1901564	9.35642e-19	18.0289	6792	2183	1017	18117	HDAC8,FN3KRP,PDHX,ACTR5,NUP160,ZDHHC20,MED6,TMED2,ASB6,KLHL18,METTL3,FANCI,SARS2,GOT1,ZMPSTE24,TIMM17A,SAE1,MVD,GFM1,AHCY,DRG1,EIF4E,USP39,DNAJC3,RPN1,CDCA2,SHMT2,SRM,PFDN6,TBC1D7,RANGAP1,DNAJA3,LRPPRC,AP2S1,SOD1,STOML2,GEMIN5,CDC20,MRPS10,DHTKD1,ALG5,DLD,MRPL50,PPP6C,SSU72,MINPP1,NOA1,SPCS1,EIF2S3,CDKN3,PSMB6,SLC25A19,EIF4A3,PRPS1,LCMT2,PCSK9,C1QBP,MIPEP,NAA15,CUL2,MAD2L2,ACP1,NUP85,PDIA3,METAP2…
GO:BP	signal transduction by p53 class mediator	GO:0072331	9.48256e-19	18.0231	268	2183	90	18117	ZMPSTE24,RPF2,PPP1R13L,BRCA2,PAXIP1,AURKB,TAF5,TOPBP1,TAF2,TBP,TTC5,CNOT11,BLM,CCNB1,RPA3,USP10,SMYD2,NOP2,HDAC1,TAF4,RPA2,BRIP1,TP53RK,HDAC2,MTA2,PERP,SUPT16H,CDK5,NOC2L,USP28,TPX2,E2F7,MYBBP1A,HINT1,AEN,CNOT9,E2F1,BARD1,CNOT10,CNOT6,CNOT3,SSRP1,PRKAG1,MSH2,TFAP4,RAD1,HUS1,BCL2L12,TAF12,CNOT7,CNOT1,RNF34,RBBP8,PRMT5,PRMT1,WRN,CDC25C,RFC5,RFC3,RFC4,RFC2,TFDP1,DNA2,MAPKAPK5,BRCA1,PSMD10,AURKA,ING2…
GO:BP	protein localization to chromosome	GO:0034502	1.09224e-18	17.9617	93	2183	48	18117	CDT1,HDAC8,NDC80,CENPQ,DKC1,PIH1D1,BRCA2,CCT2,LRWD1,CDCA5,AURKB,WRAP53,SPDL1,NABP2,CCT5,ZW10,CCT8,RCC2,CCT6A,CHAMP1,PLK1,RPA2,CCT4,VCP,CTCF,TTK,ZWILCH,XRCC5,RUVBL2,MSH2,MTBP,MCM9,KNL1,BUB3,NIPBL,ESCO2,XRCC4,SLF1,PPHLN1,CENPA,GNL3,TCP1,EZH2,CCT3,CCT7,RPA1,CDK1,ATR
GO:BP	nucleic acid phosphodiester bond hydrolysis	GO:0090305	1.11737e-18	17.9518	307	2183	98	18117	APEX2,POLD1,CSTF2,DCLRE1B,ABT1,PDE12,LACTB2,REXO4,POP7,PARP1,ZNRD1,RPP25,AGO2,POP4,EXOSC2,NOP9,KPNB1,RPA3,ELAC2,GTF2H3,MOV10,DCLRE1A,NUDT16L1,ERCC3,POLQ,EXOSC4,NOP14,RPA2,POP1,TSN,LAS1L,RPP38,HELZ2,CPSF6,REXO5,DIS3,POLR3K,RPP40,FANCM,RCL1,AEN,RRP36,CPSF3,ISG20L2,CNOT6,MGME1,DDX1,APTX,RAD1,DROSHA,PNPT1,CPSF2,CNOT7,CNOT1,RBBP8,POP5,WRN,HARBI1,RFC5,RFC3,RFC4,RFC2,DNA2,TATDN1,ERI1,ERI2,ERI3,EXOSC9,EX…
GO:BP	ribonucleoprotein complex export from nucleus	GO:0071426	1.16553e-18	17.9335	130	2183	58	18117	NUP160,EIF4E,EIF4A3,NUP85,NUP205,THOC6,NSUN2,SRSF2,NOP9,LSG1,NUP153,NUP188,EIF6,CHTOP,NDC1,NUP133,AAAS,RAN,NXT1,NUP37,SRSF7,POLR2D,EIF5A,NUP107,CPSF3,SMG5,NUP93,MAGOH,RAE1,NUP98,NUP88,TPR,CPSF2,SEM1,AGFG1,HNRNPA2B1,SEH1L,NCBP1,NCBP2,SLBP,SRSF3,PCID2,NUP155,SMG7,WDR33,NOL6,RNPS1,XPOT,DDX39A,NUP62,NUP50,NUP54,NUP58,NUP42,NUP43,NUP35,POM121,UPF3B
GO:BP	negative regulation of cell cycle process	GO:0010948	1.16824e-18	17.9325	372	2183	111	18117	CDT1,CDC20,NDC80,PSMB6,MAD2L2,HSP90AB1,AURKB,TOPBP1,RFWD3,CDK2AP2,SPDL1,NABP2,CNOT11,BLM,PSMD2,ZW10,CCNB1,PSMD5,ORC1,KNTC1,PSMD8,PLK1,PSMD14,PSMB4,CDC7,ESPL1,PSMB3,RPA2,PSMA5,PSME4,PSMB2,DTL,CDC6,TTK,PSMB1,PSMD3,TRIP13,E2F7,PSMD11,PSMB7,CNOT9,E2F1,PSMA2,CNOT10,CNOT6,BUB1,CNOT3,NEK2,FBXO5,TFAP4,RAD1,ADAM10,RRM2,MTBP,HUS1,PRKDC,TPR,SEM1,RBL1,BUB3,MAD2L1,EED,MEN1,CNOT7,CNOT1,RBBP8,PRMT1,PTTG1,CDC25C…
GO:BP	ribonucleoprotein complex localization	GO:0071166	1.81888e-18	17.7402	131	2183	58	18117	NUP160,EIF4E,EIF4A3,NUP85,NUP205,THOC6,NSUN2,SRSF2,NOP9,LSG1,NUP153,NUP188,EIF6,CHTOP,NDC1,NUP133,AAAS,RAN,NXT1,NUP37,SRSF7,POLR2D,EIF5A,NUP107,CPSF3,SMG5,NUP93,MAGOH,RAE1,NUP98,NUP88,TPR,CPSF2,SEM1,AGFG1,HNRNPA2B1,SEH1L,NCBP1,NCBP2,SLBP,SRSF3,PCID2,NUP155,SMG7,WDR33,NOL6,RNPS1,XPOT,DDX39A,NUP62,NUP50,NUP54,NUP58,NUP42,NUP43,NUP35,POM121,UPF3B
GO:BP	nuclear DNA replication	GO:0033260	3.18506e-18	17.4969	59	2183	37	18117	CDT1,POLD1,ZMPSTE24,CDC45,BRCA2,MCM2,GINS1,RPA3,GMNN,CDC7,RPA2,GINS3,POLE2,DBF4,POLE3,MCM6,MCM5,POLA1,MCM7,MCM3,MCM4,DBF4B,RFC5,RFC3,RFC4,RFC2,DNA2,RAD51,TIPIN,PCNA,POLD3,LIG1,CHEK2,DONSON,RPA1,PRIM2,PRIM1
GO:BP	establishment of RNA localization	GO:0051236	3.77368e-18	17.4232	204	2183	75	18117	NUP160,EIF4E,LRPPRC,EIF4A3,NUP85,NUP205,THOC6,NSUN2,SRSF2,NOP9,IGF2BP2,LSG1,NUP153,NUP188,EIF6,CHTOP,NDC1,NUP133,AAAS,NUP62CL,RAN,NXT1,SFPQ,NUP37,SRSF7,NXT2,POLR2D,EIF5A,CPSF6,IGF2BP3,NUP107,KHDRBS1,CPSF3,SMG5,NUP93,MAGOH,DHX9,RAE1,NUP98,NUP88,TPR,PNPT1,CPSF2,SEM1,AGFG1,HNRNPA2B1,SEH1L,NUTF2,NCBP1,NCBP2,SLBP,SRSF3,PCID2,NUP155,SMG7,WDR33,AHCTF1,NOL6,SENP2,HNRNPA3,RNPS1,XPOT,DDX39A,MRPL18,NUP62,NU…
GO:BP	anaphase-promoting complex-dependent catabolic process	GO:0031145	4.27671e-18	17.3689	85	2183	45	18117	CDC20,PSMB6,AURKB,PSMD2,CCNB1,PSMD5,ANAPC5,PSMD8,PLK1,PSMD14,PSMB4,PSMB3,PSMA5,PSME4,PSMB2,PSMB1,PSMD3,CDC23,PSMD11,PSMB7,PSMA2,ANAPC7,FBXO5,SEM1,BUB3,MAD2L1,PTTG1,UBE2C,ANAPC11,ANAPC1,PSMD10,PSMD12,PSMD13,AURKA,PSMD6,PSMD4,PSMD1,PSME3,PSMF1,PSMA4,PSMA1,PSMB5,PSMC6,CDK2,CDK1
GO:BP	nucleobase-containing compound catabolic process	GO:0034655	5.39135e-18	17.2683	567	2183	146	18117	METTL3,AHCY,PDE12,SLIRP,LRPPRC,PSMB6,EIF4A3,DKC1,LSM6,REXO4,LSM7,NAF1,NSUN2,PATL1,MRTO4,AGO2,EXOSC2,IGF2BP2,KPNB1,RPS5,CNOT11,PSMD2,PSMD5,MOV10,YTHDF2,PSMD8,SMG9,PSMD14,PSMB4,SET,MTPAP,EXOSC4,POLR2G,PSMB3,SUPV3L1,FASTKD1,PYM1,ZPR1,YTHDF1,PSMA5,DDX49,PSME4,PSMB2,ELAVL1,DEDD2,POP1,VCP,RPS19,HELZ2,LSM4,PPP2R2A,PSMB1,POLR2D,PSMD3,DIS3,PSMD11,GRSF1,IGF2BP3,SMG8,HINT1,CARHSP1,DERA,PSMB7,CNOT9,E2F1,FAST…
GO:BP	RNA transport	GO:0050658	5.90049e-18	17.2291	201	2183	74	18117	NUP160,EIF4E,LRPPRC,EIF4A3,NUP85,NUP205,THOC6,NSUN2,SRSF2,NOP9,IGF2BP2,LSG1,NUP153,NUP188,EIF6,CHTOP,NDC1,NUP133,AAAS,NUP62CL,RAN,NXT1,SFPQ,NUP37,SRSF7,NXT2,POLR2D,EIF5A,CPSF6,IGF2BP3,NUP107,KHDRBS1,CPSF3,SMG5,NUP93,MAGOH,DHX9,RAE1,NUP98,NUP88,TPR,PNPT1,CPSF2,SEM1,AGFG1,HNRNPA2B1,SEH1L,NUTF2,NCBP1,NCBP2,SLBP,SRSF3,PCID2,NUP155,SMG7,WDR33,AHCTF1,NOL6,SENP2,HNRNPA3,RNPS1,XPOT,DDX39A,MRPL18,NUP62,NU…
GO:BP	nucleic acid transport	GO:0050657	5.90049e-18	17.2291	201	2183	74	18117	NUP160,EIF4E,LRPPRC,EIF4A3,NUP85,NUP205,THOC6,NSUN2,SRSF2,NOP9,IGF2BP2,LSG1,NUP153,NUP188,EIF6,CHTOP,NDC1,NUP133,AAAS,NUP62CL,RAN,NXT1,SFPQ,NUP37,SRSF7,NXT2,POLR2D,EIF5A,CPSF6,IGF2BP3,NUP107,KHDRBS1,CPSF3,SMG5,NUP93,MAGOH,DHX9,RAE1,NUP98,NUP88,TPR,PNPT1,CPSF2,SEM1,AGFG1,HNRNPA2B1,SEH1L,NUTF2,NCBP1,NCBP2,SLBP,SRSF3,PCID2,NUP155,SMG7,WDR33,AHCTF1,NOL6,SENP2,HNRNPA3,RNPS1,XPOT,DDX39A,MRPL18,NUP62,NU…
GO:BP	protein-containing complex assembly	GO:0065003	6.3711e-18	17.1958	1680	2183	325	18117	CDT1,TGS1,TMED2,ARPC3,ACTR3,ABT1,DRG1,SLC2A1,PRPF6,USP39,CLP1,SHMT2,PFDN6,CENPJ,AP2S1,STOML2,GEMIN5,RPF2,PPP6C,EIF2S3,CHAF1A,CDC45,CENPQ,COX10,EIF3I,HSP90AB1,NUP205,PIH1D1,CCT2,NAF1,MPP6,MCM2,COA6,VMA21,EIF3H,ANP32B,TACO1,PARP1,COIL,MRTO4,SEC23IP,TRAF2,ITGB3BP,ASF1B,AGO2,TUBGCP3,RBBP5,FERMT1,TBP,TWNK,UQCRFS1,HJURP,NUP153,GEMIN6,SLC1A5,RPS5,DAXX,BLM,ZW10,CCNB1,SART3,MET,TFAM,RPA3,CCT8,ERAL1,PTGES3…
GO:BP	ncRNA export from nucleus	GO:0097064	6.78853e-18	17.1682	38	2183	29	18117	NUP160,NUP85,NUP205,NUP153,NUP188,NDC1,NUP133,AAAS,RAN,NUP37,NUP107,NUP93,RAE1,NUP98,NUP88,TPR,SEH1L,NCBP2,NUP155,NOL6,XPOT,NUP62,NUP50,NUP54,NUP58,NUP42,NUP43,NUP35,POM121
GO:BP	mRNA export from nucleus	GO:0006406	1.12521e-17	16.9488	112	2183	52	18117	NUP160,EIF4E,EIF4A3,NUP85,NUP205,THOC6,NSUN2,SRSF2,NUP153,NUP188,CHTOP,NDC1,NUP133,AAAS,NXT1,NUP37,SRSF7,POLR2D,EIF5A,NUP107,CPSF3,SMG5,NUP93,MAGOH,RAE1,NUP98,NUP88,TPR,CPSF2,SEM1,AGFG1,HNRNPA2B1,SEH1L,NCBP1,NCBP2,SLBP,SRSF3,PCID2,NUP155,SMG7,WDR33,RNPS1,DDX39A,NUP62,NUP50,NUP54,NUP58,NUP42,NUP43,NUP35,POM121,UPF3B
GO:BP	mitotic cell cycle checkpoint	GO:0007093	1.12521e-17	16.9488	164	2183	65	18117	CDT1,DCLRE1B,CDC20,NDC80,MAD2L2,AURKB,TOPBP1,TOP2A,RFWD3,SPDL1,NABP2,CNOT11,BLM,ZW10,CCNB1,ORC1,KNTC1,PLK1,RPA2,CDC6,TTK,TRIP13,E2F7,ZWILCH,MDC1,CNOT9,E2F1,CNOT10,CNOT6,BUB1,CNOT3,MSH2,HUS1,PRKDC,TPR,BUB3,MAD2L1,CNOT7,CNOT1,PRMT1,CDC25C,TFDP1,PRCC,BRCA1,AURKA,MAD2L1BP,TIPIN,PCNA,PCID2,MRE11,BCL2L1,NBN,CHEK2,CHEK1,ZWINT,CENPF,NAE1,CLSPN,CASP2,PSMG2,ZNF207,DONSON,CDK2,CDK1,BAX
GO:BP	mRNA-containing ribonucleoprotein complex export from nucleus	GO:0071427	1.12521e-17	16.9488	112	2183	52	18117	NUP160,EIF4E,EIF4A3,NUP85,NUP205,THOC6,NSUN2,SRSF2,NUP153,NUP188,CHTOP,NDC1,NUP133,AAAS,NXT1,NUP37,SRSF7,POLR2D,EIF5A,NUP107,CPSF3,SMG5,NUP93,MAGOH,RAE1,NUP98,NUP88,TPR,CPSF2,SEM1,AGFG1,HNRNPA2B1,SEH1L,NCBP1,NCBP2,SLBP,SRSF3,PCID2,NUP155,SMG7,WDR33,RNPS1,DDX39A,NUP62,NUP50,NUP54,NUP58,NUP42,NUP43,NUP35,POM121,UPF3B
GO:BP	regulation of DNA metabolic process	GO:0051052	1.43507e-17	16.8431	363	2183	107	18117	CDT1,HDAC8,ZMPSTE24,MAD2L2,RAD51AP1,POLG2,DKC1,HSP90AB1,CCT2,NAF1,PAXIP1,AURKB,PARP1,WRAP53,WDR18,NABP2,NAT10,CCT5,CGAS,HELB,TMEM161A,BLM,CEBPG,CCT8,PTGES3,CCT6A,MAGEF1,TIMELESS,NUDT16L1,TRIM28,POLQ,DEK,RPA2,CHTF18,CCT4,DSCC1,KDM1B,AUNIP,UBE2N,GRHL2,XRCC5,SMG5,PPP4R2,MCRS1,NEK2,MSH2,DHX9,PRKDC,FGFR4,UBE2V2,MEN1,PRMT5,WRN,MIS18A,HNRNPA2B1,RFC5,RFC3,RFC4,RFC2,TFDP1,FIGNL1,MAPKAPK5,BRCC3,BRCA1,PARG,…
GO:BP	posttranscriptional regulation of gene expression	GO:0010608	1.60954e-17	16.7933	896	2183	201	18117	NUP160,TMED2,METTL3,ZMPSTE24,POLR2J,EIF4E,POLR2K,DNAJC3,CLP1,PDE12,SHMT2,LRPPRC,GEMIN5,EIF2S3,PSMB6,EIF4A3,C1QBP,NUP85,MRPL13,DKC1,TRMT10C,NUP205,NSUN3,NAF1,NSUN2,HENMT1,EIF3H,TACO1,POLR2H,MAP2K1,RMND1,AGO2,EXOSC2,IGF2BP2,NAT10,NUP153,CNOT11,PSMD2,EIF2B2,PTCD3,NUP188,PSTK,PSMD5,EIF6,MOV10,RPUSD4,YTHDF2,EEFSEC,PSMD8,PSMD14,PSMB4,EIF4E2,MALSU1,EIF2S1,EIF3D,SET,EXOSC4,POLR2G,PSMB3,NDC1,NUP133,FASTKD…
GO:BP	nucleobase-containing compound transport	GO:0015931	1.7723e-17	16.7515	260	2183	86	18117	NUP160,EIF4E,LRPPRC,SLC25A19,EIF4A3,NUP85,NUP205,THOC6,NSUN2,SLC25A32,SRSF2,NOP9,SLC19A1,IGF2BP2,SLC33A1,LSG1,NUP153,NUP188,EIF6,SLC35B1,SLC29A2,CHTOP,SLC25A17,NDC1,NUP133,AAAS,NUP62CL,RAN,NXT1,SFPQ,NUP37,SLC25A5,SRSF7,NXT2,SLC35B2,POLR2D,EIF5A,CPSF6,IGF2BP3,NUP107,KHDRBS1,CPSF3,SMG5,NUP93,MAGOH,DHX9,RAE1,NUP98,NUP88,TPR,SLC35A2,PNPT1,CPSF2,SEM1,AGFG1,HNRNPA2B1,SEH1L,NUTF2,NCBP1,NCBP2,SLBP,SRSF3,…
GO:BP	microtubule cytoskeleton organization involved in mitosis	GO:1902850	2.09267e-17	16.6793	149	2183	61	18117	SMC1A,DRG1,CDC20,NDC80,WDR62,AURKB,SPDL1,CCSAP,SAPCD2,KPNB1,MYBL2,WRAP73,ZW10,CCNB1,TACC3,NUSAP1,PLK1,CHMP2B,ESPL1,DLGAP5,AAAS,CLTC,RAN,BORA,VCP,TTK,TPX2,KIF4A,STIL,NEK2,RACGAP1,RAE1,TPR,RCC1,MAD2L1,BCCIP,PSRC1,CEP192,INTS13,KIF11,KIF23,KIF3B,AURKA,MZT1,NSFL1C,TUBG1,SMC3,KIFC1,GPSM2,CHEK2,CENPA,CENPE,CENPH,ZNF207,BIRC5,SPC25,NUP62,STMN1,NUF2,SPAST,CKAP5
GO:BP	mitotic sister chromatid separation	GO:0051306	2.94157e-17	16.5314	65	2183	38	18117	CDT1,CDC20,NDC80,MAD2L2,AURKB,NSMCE2,SPDL1,ZW10,CCNB1,ANAPC5,TACC3,KNTC1,PLK1,ESPL1,DLGAP5,CDC6,TTK,TRIP13,CDC23,ANAPC7,BUB1,NEK6,FBXO5,TPR,BUB3,MAD2L1,PTTG1,UBE2C,ANAPC11,ANAPC1,MAD2L1BP,NCAPH2,PCID2,ZWINT,CENPE,CENPF,PSMG2,ZNF207
GO:BP	macromolecule catabolic process	GO:0009057	3.94128e-17	16.4044	1468	2183	290	18117	METTL3,ZMPSTE24,DNAJC3,PDE12,SLIRP,LRPPRC,AP2S1,CDC20,PSMB6,EIF4A3,PCSK9,CUL2,MAD2L2,FAF2,DKC1,PGM2,HSP90AB1,UBA6,LSM6,REXO4,LSM7,NAF1,NSUN2,PATL1,EIF3H,AURKB,USP37,MRTO4,TRAF2,SMARCC1,AGO2,EXOSC2,IGF2BP2,PDCL3,KPNB1,ATP13A2,RPS5,CNOT11,CLPX,EDEM2,PSMD2,CCNB1,RMND5A,PSMD5,USP10,RAD23B,ANAPC5,MOV10,CLPP,MAGEF1,YTHDF2,ERLIN1,UCHL5,PSMD8,PLK1,SMG9,PSMD14,PSMB4,SET,MTPAP,PARK7,EXOSC4,CTSV,POLR2G,ODC1…
GO:BP	tRNA transport	GO:0051031	4.03971e-17	16.3936	37	2183	28	18117	NUP160,NUP85,NUP205,NUP153,NUP188,NDC1,NUP133,AAAS,RAN,NUP37,NUP107,NUP93,RAE1,NUP98,NUP88,TPR,SEH1L,NUP155,NOL6,XPOT,NUP62,NUP50,NUP54,NUP58,NUP42,NUP43,NUP35,POM121
GO:BP	protein modification by small protein conjugation or removal	GO:0070647	4.07876e-17	16.3895	1184	2183	246	18117	HDAC8,ACTR5,NUP160,MED6,ASB6,KLHL18,FANCI,SAE1,USP39,SHMT2,TBC1D7,RANGAP1,DNAJA3,CDC20,PSMB6,CUL2,MAD2L2,NUP85,MED30,DNAJA1,HSP90AB1,NUP205,UBA6,SENP5,PAXIP1,G2E3,SPATA2,USP37,RFWD3,ACTR8,TRAF2,NSMCE2,PPIA,NUP153,MED10,DAXX,UBE2T,PSMD2,RMND5A,SART3,NUP188,TRAIP,TRIM11,NFRKB,PSMD5,USP10,RAD23B,ANAPC5,CBX4,SUMO3,THOP1,MAGEF1,UCHL5,PSMD8,PLK1,TRIM28,PSMD14,PSMB4,RNFT2,TRIM26,UBA2,RUSC1,DCAF13,PARK7,…
GO:BP	DNA replication initiation	GO:0006270	4.88012e-17	16.3116	45	2183	31	18117	CDT1,CDC45,MCM2,LRWD1,TOPBP1,WDR18,ORC1,GINS3,POLE2,POLE3,CDC6,MCM6,MCM5,ORC2,NOC3L,POLA1,MCM7,MCM9,MCM3,MCM4,CCNE2,CCNE1,ORC5,ORC4,ORC6,MCM10,NBN,WRNIP1,CDK2,PRIM2,PRIM1
GO:BP	viral process	GO:0016032	5.11386e-17	16.2913	942	2183	207	18117	NUP160,GTF2E1,POLR2J,EIF4E,POLR2K,PDE12,AP2S1,SPCS1,ACBD3,PSMB6,RBM15,LTBR,C1QBP,CUL2,NUP85,KIN,SLC20A1,HSP90AB1,NUP205,TAF5,TOP2A,POLR2H,WRAP53,LY6E,PHB2,PDZD8,TBP,COPB1,AHSA1,KPNB1,PPIA,VPS29,NUP153,CGAS,PKN2,SLC1A5,RPS5,DAXX,NUP188,TRIM11,MOV10,HDAC1,YTHDF2,TRIM28,TAF4,GTF2B,PSMB4,TUFM,TRIM26,EIF3D,ERCC3,CHMP2B,SET,RCOR1,DEK,POLR2G,PSMB3,NDC1,NUP133,MCTS1,AAAS,RAN,FADD,VPS35,PSMB2,SMU1,IDE,TME…
GO:BP	DNA biosynthetic process	GO:0071897	5.96901e-17	16.2241	195	2183	71	18117	POLD1,MAD2L2,POLG2,DKC1,HSP90AB1,CCT2,NAF1,AURKB,WRAP53,PPIA,NAT10,CCT5,RPA3,CCT8,PTGES3,USP10,CHRAC1,CCT6A,POLQ,POLDIP2,RPA2,CHTF18,POLB,POLE2,CCT4,DSCC1,VCP,DTL,POLE3,TK1,NOP10,GRHL2,XRCC5,SMG5,LIN9,POLA1,MCRS1,NEK2,GAR1,FGFR4,MEN1,WRN,HNRNPA2B1,RFC5,RFC3,RFC4,RFC2,TFDP1,MAPKAPK5,PCNA,POLD3,MRE11,CHTF8,LIG1,LIG3,MYC,WRNIP1,EXOSC10,CENPF,UFD1,HNRNPD,HNRNPC,TCP1,PIF1,HSP90AA1,CCT3,CCT7,RPA1,SPRTN…
GO:BP	mRNA transport	GO:0051028	6.45396e-17	16.1902	152	2183	61	18117	NUP160,EIF4E,LRPPRC,EIF4A3,NUP85,NUP205,THOC6,NSUN2,SRSF2,IGF2BP2,NUP153,NUP188,CHTOP,NDC1,NUP133,AAAS,NXT1,NUP37,SRSF7,NXT2,POLR2D,EIF5A,IGF2BP3,NUP107,CPSF3,SMG5,NUP93,MAGOH,DHX9,RAE1,NUP98,NUP88,TPR,CPSF2,SEM1,AGFG1,HNRNPA2B1,SEH1L,NUTF2,NCBP1,NCBP2,SLBP,SRSF3,PCID2,NUP155,SMG7,WDR33,AHCTF1,SENP2,HNRNPA3,RNPS1,DDX39A,NUP62,NUP50,NUP54,NUP58,NUP42,NUP43,NUP35,POM121,UPF3B
GO:BP	regulation of mitotic sister chromatid separation	GO:0010965	6.53668e-17	16.1846	63	2183	37	18117	CDT1,CDC20,NDC80,MAD2L2,AURKB,NSMCE2,SPDL1,ZW10,CCNB1,ANAPC5,TACC3,KNTC1,PLK1,ESPL1,DLGAP5,CDC6,TTK,TRIP13,CDC23,ANAPC7,BUB1,NEK6,FBXO5,TPR,BUB3,MAD2L1,PTTG1,UBE2C,ANAPC11,ANAPC1,MAD2L1BP,PCID2,ZWINT,CENPE,CENPF,PSMG2,ZNF207
GO:BP	biological process involved in symbiotic interaction	GO:0044403	7.58276e-17	16.1202	1001	2183	216	18117	NUP160,GTF2E1,POLR2J,EIF4E,POLR2K,PDE12,AP2S1,SPCS1,ACBD3,PSMB6,RBM15,LTBR,C1QBP,CUL2,NUP85,KIN,SLC20A1,HSP90AB1,NUP205,THOC6,TAF5,TOP2A,POLR2H,WRAP53,LY6E,PHB2,PDZD8,TBP,COPB1,AHSA1,KPNB1,PPIA,VPS29,NUP153,CGAS,PKN2,SLC1A5,RPS5,DAXX,MET,NUP188,TRIM11,MOV10,HDAC1,YTHDF2,TRIM28,TAF4,GTF2B,PSMB4,TUFM,TRIM26,EIF3D,ERCC3,CHMP2B,SET,RCOR1,DEK,POLR2G,PSMB3,NDC1,NUP133,MCTS1,AAAS,RAN,FADD,VPS35,PSMB2,SM…
GO:BP	macromolecule modification	GO:0043412	7.99039e-17	16.0974	4257	2183	680	18117	TGS1,HDAC8,FN3KRP,ACTR5,NUP160,DUS1L,ZDHHC20,MED6,TMED2,ASB6,KLHL18,METTL3,FANCI,ZMPSTE24,SAE1,MVD,USP39,DNAJC3,RPN1,CDCA2,SHMT2,TBC1D7,METTL6,RANGAP1,DNAJA3,SOD1,CDC20,ALG5,DLD,PPP6C,SSU72,MINPP1,CDKN3,PSMB6,RBM15,LCMT2,PCSK9,NAA15,CUL2,MAD2L2,ACP1,NUP85,PDIA3,METAP2,DKC1,MED30,THUMPD3,DNAJA1,TRMT10C,HSP90AB1,NUP205,UBA6,PIH1D1,SENP5,IBTK,NSUN3,YEATS2,CHUK,BRCA2,PPP1R26,GSTP1,NAF1,NSUN2,PAXIP1,P…
GO:BP	metaphase/anaphase transition of mitotic cell cycle	GO:0007091	1.50354e-16	15.8229	61	2183	36	18117	CDT1,CDC20,NDC80,MAD2L2,AURKB,NSMCE2,SPDL1,ZW10,CCNB1,ANAPC5,TACC3,KNTC1,PLK1,ESPL1,DLGAP5,CDC6,TTK,TRIP13,CDC23,ANAPC7,BUB1,NEK6,FBXO5,TPR,BUB3,MAD2L1,UBE2C,ANAPC11,ANAPC1,MAD2L1BP,PCID2,ZWINT,CENPE,CENPF,PSMG2,ZNF207
GO:BP	G1/S transition of mitotic cell cycle	GO:0000082	1.53315e-16	15.8144	283	2183	89	18117	CDT1,EIF4E,TCF3,PPP6C,CDKN3,CUL2,CDC45,PPAT,MCM2,USP37,RFWD3,CDK2AP2,CNOT11,CCNB1,RPA3,GMNN,ORC1,CDC7,RPA2,ZPR1,EIF4EBP1,POLE2,DBF4,CDK7,CDK5,DHFR,POLE3,CDC6,CACUL1,E2F7,MCM6,KIF14,MCM5,CNOT9,E2F1,ORC2,KHDRBS1,CNOT10,CNOT6,POLA1,CNOT3,BID,MNAT1,FBXO5,RRM2,MTBP,PRKDC,MCM7,MCM3,MCM4,RBL1,RCC1,CCNE2,CCNE1,CNOT7,CNOT1,EIF4G1,RBBP8,PRMT1,CDC25C,CDC25A,CDC73,TFDP1,AURKA,SKP2,APEX1,PCNA,ORC5,ORC4,ORC6,M…
GO:BP	mitotic spindle organization	GO:0007052	1.76731e-16	15.7527	122	2183	53	18117	SMC1A,DRG1,CDC20,NDC80,WDR62,AURKB,CCSAP,KPNB1,MYBL2,WRAP73,CCNB1,TACC3,PLK1,CHMP2B,DLGAP5,AAAS,CLTC,RAN,BORA,VCP,TTK,TPX2,KIF4A,STIL,NEK2,RACGAP1,RAE1,TPR,RCC1,BCCIP,PSRC1,CEP192,INTS13,KIF11,KIF23,KIF3B,AURKA,MZT1,TUBG1,SMC3,KIFC1,GPSM2,CHEK2,CENPE,CENPH,ZNF207,BIRC5,SPC25,NUP62,STMN1,NUF2,SPAST,CKAP5
GO:BP	protein metabolic process	GO:0019538	3.51654e-16	15.4539	5808	2183	878	18117	HDAC8,FN3KRP,ACTR5,NUP160,ZDHHC20,MED6,TMED2,ASB6,KLHL18,METTL3,FANCI,SARS2,ZMPSTE24,TIMM17A,SAE1,MVD,GFM1,DRG1,EIF4E,USP39,DNAJC3,RPN1,CDCA2,SHMT2,PFDN6,TBC1D7,RANGAP1,DNAJA3,LRPPRC,AP2S1,SOD1,STOML2,GEMIN5,CDC20,MRPS10,ALG5,DLD,MRPL50,PPP6C,SSU72,MINPP1,NOA1,SPCS1,EIF2S3,CDKN3,PSMB6,EIF4A3,PCSK9,C1QBP,MIPEP,NAA15,CUL2,MAD2L2,ACP1,NUP85,PDIA3,METAP2,FAF2,MRPL13,IARS2,EIF3I,MED30,F12,CHCHD1,DNAJA…
GO:BP	mRNA catabolic process	GO:0006402	3.83774e-16	15.4159	384	2183	108	18117	METTL3,PDE12,PSMB6,EIF4A3,LSM6,LSM7,PATL1,MRTO4,AGO2,EXOSC2,IGF2BP2,RPS5,CNOT11,PSMD2,PSMD5,MOV10,YTHDF2,PSMD8,SMG9,PSMD14,PSMB4,SET,MTPAP,EXOSC4,POLR2G,PSMB3,SUPV3L1,FASTKD1,PYM1,YTHDF1,PSMA5,PSME4,PSMB2,ELAVL1,RPS19,HELZ2,LSM4,PPP2R2A,PSMB1,POLR2D,PSMD3,DIS3,PSMD11,IGF2BP3,SMG8,CARHSP1,PSMB7,CNOT9,E2F1,FASTKD2,PSMA2,CNOT10,SMG5,CNOT6,HNRNPR,CNOT3,MAGOH,LARP1,DHX9,PAIP1,LARP4B,PNPT1,SEM1,RPLP0,Y…
GO:BP	regulation of chromosome segregation	GO:0051983	3.94105e-16	15.4044	86	2183	43	18117	CDT1,CDC20,NDC80,MAD2L2,AURKB,NSMCE2,SPDL1,ZW10,CCNB1,RCC2,ANAPC5,TACC3,KNTC1,MKI67,PLK1,ESPL1,DLGAP5,CDC6,TTK,TRIP13,CDC23,ANAPC7,BUB1,NEK6,FBXO5,TPR,BUB3,MAD2L1,PTTG1,UBE2C,ANAPC11,ANAPC1,MAD2L1BP,RAD18,PCID2,SMC6,CSNK2A1,ZWINT,RMI2,CENPE,CENPF,PSMG2,ZNF207
GO:BP	cell cycle G1/S phase transition	GO:0044843	6.52683e-16	15.1853	309	2183	93	18117	CDT1,EIF4E,TCF3,PPP6C,CDKN3,CUL2,CDC45,PPAT,MCM2,USP37,RFWD3,CDK2AP2,PHB2,CNOT11,CCNB1,RPA3,GMNN,ORC1,CDC7,RPA2,ZPR1,EIF4EBP1,POLE2,DBF4,CDK7,CDK5,DHFR,POLE3,CDC6,CCNA2,CACUL1,DDRGK1,E2F7,MCM6,KIF14,MCM5,CNOT9,E2F1,ORC2,KHDRBS1,CNOT10,CNOT6,POLA1,CNOT3,BID,MNAT1,FBXO5,RRM2,MTBP,PRKDC,MCM7,MCM3,MCM4,RBL1,RCC1,CCNE2,CCNE1,MEN1,CNOT7,CNOT1,EIF4G1,RBBP8,PRMT1,CDC25C,CDC25A,CDC73,TFDP1,AURKA,SKP2,APEX…
GO:BP	positive regulation of DNA metabolic process	GO:0051054	6.95374e-16	15.1578	203	2183	71	18117	MAD2L2,RAD51AP1,POLG2,DKC1,HSP90AB1,CCT2,NAF1,PAXIP1,AURKB,PARP1,WRAP53,NABP2,CCT5,TMEM161A,CEBPG,CCT8,PTGES3,CCT6A,TIMELESS,TRIM28,CHTF18,CCT4,DSCC1,UBE2N,GRHL2,XRCC5,NEK2,MSH2,DHX9,PRKDC,FGFR4,UBE2V2,WRN,HNRNPA2B1,RFC5,RFC3,RFC4,RFC2,MAPKAPK5,BRCC3,BRCA1,RAD51,SLF1,PCNA,ERCC6,MRE11,HMCES,FANCB,CHTF8,FOXM1,HMGB1,MYC,NBN,OTUD4,RNF8,EYA3,DDX11,HNRNPD,GNL3,TCP1,NSD2,CBX8,HSP90AA1,CCT3,CCT7,RPS3,TIG…
GO:BP	regulation of chromosome separation	GO:1905818	8.35326e-16	15.0781	70	2183	38	18117	CDT1,CDC20,NDC80,MAD2L2,AURKB,NSMCE2,SPDL1,ZW10,CCNB1,ANAPC5,TACC3,KNTC1,PLK1,ESPL1,DLGAP5,CDC6,TTK,TRIP13,CDC23,ANAPC7,BUB1,NEK6,FBXO5,TPR,BUB3,MAD2L1,PTTG1,UBE2C,ANAPC11,ANAPC1,MAD2L1BP,PCID2,CSNK2A1,ZWINT,CENPE,CENPF,PSMG2,ZNF207
GO:BP	regulation of sister chromatid segregation	GO:0033045	8.35326e-16	15.0781	70	2183	38	18117	CDT1,CDC20,NDC80,MAD2L2,AURKB,NSMCE2,SPDL1,ZW10,CCNB1,ANAPC5,TACC3,KNTC1,PLK1,ESPL1,DLGAP5,CDC6,TTK,TRIP13,CDC23,ANAPC7,BUB1,NEK6,FBXO5,TPR,BUB3,MAD2L1,PTTG1,UBE2C,ANAPC11,ANAPC1,MAD2L1BP,PCID2,ZWINT,RMI2,CENPE,CENPF,PSMG2,ZNF207
GO:BP	double-strand break repair via homologous recombination	GO:0000724	8.42125e-16	15.0746	138	2183	56	18117	MAD2L2,CDC45,RAD51AP1,BRCA2,MCM2,PARP1,RFWD3,NSMCE2,WRAP53,RECQL4,NABP2,CGAS,HELB,BLM,RPA3,PALB2,MAGEF1,TIMELESS,PSMD14,POLQ,CDC7,RPA2,SFPQ,TONSL,AUNIP,UBE2N,MCM6,GINS2,FANCM,MCM5,PPP4R2,HUS1,MCM7,MCM9,MCM3,MCM4,SEM1,NIPBL,SFR1,RBBP8,WRN,FIGNL1,YY1,BRCA1,RAD51,RAD51D,ERCC6,MRE11,FANCB,LIG3,PARPBP,NBN,CHEK1,RMI2,RMI1,RPA1
GO:BP	ribosomal small subunit biogenesis	GO:0042274	1.21943e-15	14.9138	74	2183	39	18117	ABT1,LSM6,BYSL,NOL11,NOP9,NAT10,RPS5,HELB,ERAL1,DCAF13,NOP14,NOL10,SURF6,UTP6,RPS19,UTP4,EMG1,RPP40,MRPS7,RCL1,RRP36,XRCC5,WDR46,MRPS11,PRKDC,RRP7A,NGDN,FAM207A,SNU13,NOM1,HEATR1,UTP25,UTP23,UTP20,RIOK1,TBL3,TSR1,DDX52,RPSA
GO:BP	metaphase/anaphase transition of cell cycle	GO:0044784	1.22445e-15	14.9121	64	2183	36	18117	CDT1,CDC20,NDC80,MAD2L2,AURKB,NSMCE2,SPDL1,ZW10,CCNB1,ANAPC5,TACC3,KNTC1,PLK1,ESPL1,DLGAP5,CDC6,TTK,TRIP13,CDC23,ANAPC7,BUB1,NEK6,FBXO5,TPR,BUB3,MAD2L1,UBE2C,ANAPC11,ANAPC1,MAD2L1BP,PCID2,ZWINT,CENPE,CENPF,PSMG2,ZNF207
GO:BP	heterocycle catabolic process	GO:0046700	1.35844e-15	14.867	602	2183	146	18117	METTL3,AHCY,PDE12,SLIRP,LRPPRC,PSMB6,EIF4A3,DKC1,LSM6,REXO4,LSM7,NAF1,NSUN2,PATL1,MRTO4,AGO2,EXOSC2,IGF2BP2,KPNB1,RPS5,CNOT11,PSMD2,PSMD5,MOV10,YTHDF2,PSMD8,SMG9,PSMD14,PSMB4,SET,MTPAP,EXOSC4,POLR2G,PSMB3,SUPV3L1,FASTKD1,PYM1,ZPR1,YTHDF1,PSMA5,DDX49,PSME4,PSMB2,ELAVL1,DEDD2,POP1,VCP,RPS19,HELZ2,LSM4,PPP2R2A,PSMB1,POLR2D,PSMD3,DIS3,PSMD11,GRSF1,IGF2BP3,SMG8,HINT1,CARHSP1,DERA,PSMB7,CNOT9,E2F1,FAST…
GO:BP	regulation of DNA replication	GO:0006275	1.3619e-15	14.8659	111	2183	49	18117	CDT1,ZMPSTE24,STOML2,PDS5A,POLG2,BRCA2,ESCO1,USP37,WDR18,BLM,GMNN,TIMELESS,METTL4,CDC7,CHTF18,DSCC1,DBF4,CDC6,CCNA2,E2F7,ATF1,FBXO5,DHX9,CACYBP,FAF1,DBF4B,GTPBP4,RFC5,RFC3,RFC4,RFC2,ESCO2,DNA2,TIPIN,PCNA,SMC3,ORC5,CHTF8,PPP2CA,LIG3,NBN,CHEK2,WRNIP1,SENP2,HRAS,DONSON,CDK2,CDK1,ATR
GO:BP	recombinational repair	GO:0000725	1.78149e-15	14.7492	140	2183	56	18117	MAD2L2,CDC45,RAD51AP1,BRCA2,MCM2,PARP1,RFWD3,NSMCE2,WRAP53,RECQL4,NABP2,CGAS,HELB,BLM,RPA3,PALB2,MAGEF1,TIMELESS,PSMD14,POLQ,CDC7,RPA2,SFPQ,TONSL,AUNIP,UBE2N,MCM6,GINS2,FANCM,MCM5,PPP4R2,HUS1,MCM7,MCM9,MCM3,MCM4,SEM1,NIPBL,SFR1,RBBP8,WRN,FIGNL1,YY1,BRCA1,RAD51,RAD51D,ERCC6,MRE11,FANCB,LIG3,PARPBP,NBN,CHEK1,RMI2,RMI1,RPA1
GO:BP	tRNA modification	GO:0006400	3.22245e-15	14.4918	90	2183	43	18117	DUS1L,METTL6,LCMT2,THUMPD3,TRMT10C,NSUN3,NSUN2,TRMT112,NAT10,DUS3L,TRIT1,METTL2B,TRUB1,OSGEP,TRMT6,MOCS3,DUS4L,PUS7,PUSL1,TYW5,ADAT2,THUMPD2,CDKAL1,PUS10,ELP4,TYW1,HSD17B10,ANKRD16,TRMT11,CDK5RAP1,GTPBP3,MTFMT,WDR4,TPRKB,FTSJ1,QTRT2,METTL2A,ALKBH1,PUS3,PUS1,TRMU,METTL1,CTU2
GO:BP	regulation of mitotic metaphase/anaphase transition	GO:0030071	3.29856e-15	14.4817	59	2183	34	18117	CDT1,CDC20,NDC80,MAD2L2,AURKB,NSMCE2,SPDL1,ZW10,CCNB1,ANAPC5,KNTC1,PLK1,ESPL1,DLGAP5,CDC6,TTK,TRIP13,CDC23,ANAPC7,BUB1,NEK6,FBXO5,TPR,BUB3,MAD2L1,UBE2C,ANAPC11,MAD2L1BP,PCID2,ZWINT,CENPE,CENPF,PSMG2,ZNF207
GO:BP	cellular nitrogen compound catabolic process	GO:0044270	3.31523e-15	14.4795	608	2183	146	18117	METTL3,AHCY,PDE12,SLIRP,LRPPRC,PSMB6,EIF4A3,DKC1,LSM6,REXO4,LSM7,NAF1,NSUN2,PATL1,MRTO4,AGO2,EXOSC2,IGF2BP2,KPNB1,RPS5,CNOT11,PSMD2,PSMD5,MOV10,YTHDF2,PSMD8,SMG9,PSMD14,PSMB4,SET,MTPAP,EXOSC4,POLR2G,PSMB3,SUPV3L1,FASTKD1,PYM1,ZPR1,YTHDF1,PSMA5,DDX49,PSME4,PSMB2,ELAVL1,DEDD2,POP1,VCP,RPS19,HELZ2,LSM4,PPP2R2A,PSMB1,POLR2D,PSMD3,DIS3,PSMD11,GRSF1,IGF2BP3,SMG8,HINT1,CARHSP1,DERA,PSMB7,CNOT9,E2F1,FAST…
GO:BP	regulation of DNA-dependent DNA replication	GO:0090329	4.07321e-15	14.3901	50	2183	31	18117	CDT1,ZMPSTE24,STOML2,POLG2,BRCA2,WDR18,BLM,GMNN,TIMELESS,METTL4,CDC7,CHTF18,DSCC1,DBF4,E2F7,FBXO5,DBF4B,RFC5,RFC3,RFC4,RFC2,TIPIN,PCNA,CHTF8,LIG3,NBN,CHEK2,WRNIP1,SENP2,DONSON,CDK2
GO:BP	aromatic compound catabolic process	GO:0019439	5.41866e-15	14.2661	623	2183	148	18117	METTL3,AHCY,PDE12,SLIRP,LRPPRC,PSMB6,EIF4A3,DKC1,LSM6,REXO4,LSM7,NAF1,NSUN2,PATL1,MRTO4,AGO2,EXOSC2,IGF2BP2,KPNB1,RPS5,CNOT11,PSMD2,PSMD5,MOV10,YTHDF2,PSMD8,SMG9,PSMD14,PSMB4,SET,MTPAP,EXOSC4,POLR2G,PSMB3,SUPV3L1,FASTKD1,PYM1,ZPR1,YTHDF1,PSMA5,DDX49,PSME4,PSMB2,ELAVL1,DEDD2,POP1,VCP,RPS19,HELZ2,LSM4,PPP2R2A,PSMB1,POLR2D,PSMD3,DIS3,PSMD11,GRSF1,IGF2BP3,SMG8,HINT1,CARHSP1,DERA,PSMB7,CNOT9,E2F1,FAST…
GO:BP	regulation of RNA stability	GO:0043487	5.60681e-15	14.2513	201	2183	69	18117	METTL3,PDE12,PSMB6,DKC1,NAF1,NSUN2,EXOSC2,IGF2BP2,PSMD2,PSMD5,MOV10,YTHDF2,PSMD8,PSMD14,PSMB4,SET,EXOSC4,PSMB3,FASTKD1,YTHDF1,PSMA5,DDX49,PSME4,PSMB2,ELAVL1,PSMB1,PSMD3,DIS3,PSMD11,IGF2BP3,CARHSP1,PSMB7,E2F1,FASTKD2,PSMA2,HNRNPR,LARP1,DHX9,PAIP1,LARP4B,SEM1,YWHAB,YWHAZ,EIF4G1,FASTKD3,HSPA8,PABPC1,EXOSC9,EXOSC1,PSMD10,PSMD12,PSMD13,RIDA,APEX1,PCID2,HNRNPM,HNRNPD,HNRNPC,TBRG4,PSMD6,PSMD4,PSMD1,PSME…
GO:BP	protein modification by small protein conjugation	GO:0032446	8.17137e-15	14.0877	973	2183	205	18117	HDAC8,NUP160,MED6,ASB6,KLHL18,FANCI,SAE1,TBC1D7,RANGAP1,DNAJA3,CDC20,PSMB6,CUL2,MAD2L2,NUP85,MED30,DNAJA1,HSP90AB1,NUP205,UBA6,SENP5,PAXIP1,G2E3,RFWD3,TRAF2,NSMCE2,PPIA,NUP153,MED10,DAXX,UBE2T,PSMD2,RMND5A,NUP188,TRAIP,TRIM11,PSMD5,ANAPC5,CBX4,SUMO3,THOP1,MAGEF1,PSMD8,PLK1,TRIM28,PSMD14,PSMB4,RNFT2,TRIM26,UBA2,RUSC1,DCAF13,PARK7,SDE2,PSMB3,NDC1,NUP133,AAAS,PCGF1,RIPK2,PSMA5,PSME4,PEX14,PSMB2,MOCS…
GO:BP	chromosome separation	GO:0051304	9.61912e-15	14.0169	96	2183	44	18117	CDT1,CDC20,NDC80,MAD2L2,AURKB,TOP2A,NSMCE2,SPDL1,ZW10,CCNB1,ANAPC5,TACC3,KNTC1,PLK1,ESPL1,DLGAP5,CENPX,NCAPD2,CDC6,TTK,TRIP13,CDC23,FANCM,ANAPC7,BUB1,NEK6,FBXO5,TPR,BUB3,MAD2L1,PTTG1,UBE2C,ANAPC11,ANAPC1,MAD2L1BP,NCAPH2,PCID2,CSNK2A1,ZWINT,RMI1,CENPE,CENPF,PSMG2,ZNF207
GO:BP	protein localization to organelle	GO:0033365	1.6104e-14	13.7931	1017	2183	211	18117	CDT1,HDAC8,TIMM17A,SAE1,GET3,RANGAP1,RPF2,NDC80,SPCS1,MIPEP,NUP85,CENPQ,GRPEL1,DKC1,DNAJA1,HSP90AB1,PIH1D1,TTC26,BRCA2,CCT2,LRWD1,BYSL,CDCA5,TOMM40,SRP72,AURKB,PARP1,WRAP53,SPDL1,PHB2,FERMT1,PITRM1,SLC27A2,KPNB1,ATP13A2,NABP2,NUP153,CCT5,RPS5,WRAP73,KIF20B,ZW10,TOMM22,NUP188,CCT8,RCC2,TOMM34,CCT6A,EMC8,IPO9,HACL1,TOR1B,SUMO3,TIMM29,PMPCB,CHAMP1,OXA1L,PLK1,TRIM28,TIMM8B,CEP131,PARK7,PEX1,NUP133,TI…
GO:BP	negative regulation of cell cycle G2/M phase transition	GO:1902750	1.76744e-14	13.7527	113	2183	48	18117	PSMB6,AURKB,TOPBP1,NABP2,BLM,PSMD2,PSMD5,ORC1,PSMD8,PLK1,PSMD14,PSMB4,PSMB3,PSMA5,PSME4,PSMB2,DTL,CDC6,PSMB1,PSMD3,PSMD11,PSMB7,PSMA2,HUS1,SEM1,BRCC3,BRCA1,PSMD10,PSMD12,PSMD13,AURKA,MIIP,MRE11,NBN,CHEK1,NAE1,CLSPN,PSMD6,PSMD4,PSMD1,PSME3,PSMF1,PSMA4,PSMA1,PSMB5,PSMC6,DONSON,CDK1
GO:BP	regulation of cellular response to heat	GO:1900034	2.06656e-14	13.6848	79	2183	39	18117	NUP160,NUP85,HSP90AB1,NUP205,NUP153,HSPH1,NUP188,RPA3,PTGES3,NDC1,NUP133,RPA2,AAAS,NUP37,GSK3B,MLST8,NUP107,NUP93,YWHAE,RAE1,NUP98,NUP88,TPR,HSPA8,SEH1L,NUP155,DNAJC7,CHORDC1,HSP90AA1,RPA1,NUP62,NUP50,NUP54,NUP58,NUP42,NUP43,NUP35,POM121,ATR
GO:BP	regulation of metaphase/anaphase transition of cell cycle	GO:1902099	2.48657e-14	13.6044	62	2183	34	18117	CDT1,CDC20,NDC80,MAD2L2,AURKB,NSMCE2,SPDL1,ZW10,CCNB1,ANAPC5,KNTC1,PLK1,ESPL1,DLGAP5,CDC6,TTK,TRIP13,CDC23,ANAPC7,BUB1,NEK6,FBXO5,TPR,BUB3,MAD2L1,UBE2C,ANAPC11,MAD2L1BP,PCID2,ZWINT,CENPE,CENPF,PSMG2,ZNF207
GO:BP	negative regulation of G2/M transition of mitotic cell cycle	GO:0010972	2.56308e-14	13.5912	102	2183	45	18117	PSMB6,AURKB,TOPBP1,NABP2,BLM,PSMD2,PSMD5,ORC1,PSMD8,PSMD14,PSMB4,PSMB3,PSMA5,PSME4,PSMB2,CDC6,PSMB1,PSMD3,PSMD11,PSMB7,PSMA2,HUS1,SEM1,BRCA1,PSMD10,PSMD12,PSMD13,AURKA,MIIP,MRE11,NBN,CHEK1,NAE1,CLSPN,PSMD6,PSMD4,PSMD1,PSME3,PSMF1,PSMA4,PSMA1,PSMB5,PSMC6,DONSON,CDK1
GO:BP	cellular response to heat	GO:0034605	2.57606e-14	13.589	118	2183	49	18117	NUP160,NUP85,HSP90AB1,NUP205,PDCL3,NUP153,DAXX,HSPH1,NUP188,RPA3,PTGES3,EIF2S1,SLC52A3,NDC1,NUP133,RPA2,AAAS,HDAC2,NUP37,VCP,GSK3B,MLST8,POLR2D,NUP107,NUP93,YWHAE,IRAK1,RAE1,NUP98,NUP88,TPR,HSPA8,HSPD1,SEH1L,CLPB,NUP155,DNAJC7,CHORDC1,HSP90AA1,RPA1,NUP62,NUP50,NUP54,NUP58,NUP42,NUP43,NUP35,POM121,ATR
GO:BP	regulation of mRNA catabolic process	GO:0061013	4.25857e-14	13.3707	213	2183	70	18117	METTL3,PDE12,PSMB6,AGO2,EXOSC2,IGF2BP2,PSMD2,PSMD5,MOV10,YTHDF2,PSMD8,PSMD14,PSMB4,SET,EXOSC4,POLR2G,PSMB3,FASTKD1,YTHDF1,PSMA5,PSME4,PSMB2,ELAVL1,PSMB1,PSMD3,DIS3,PSMD11,IGF2BP3,CARHSP1,PSMB7,E2F1,FASTKD2,PSMA2,HNRNPR,LARP1,DHX9,PAIP1,LARP4B,PNPT1,SEM1,YWHAB,YWHAZ,CNOT7,CNOT1,EIF4G1,FASTKD3,HSPA8,PABPC1,EXOSC9,EXOSC1,PSMD10,PSMD12,PSMD13,RIDA,APEX1,PCID2,HNRNPM,HNRNPD,HNRNPC,TBRG4,PSMD6,PSMD4,PS…
GO:BP	organic cyclic compound catabolic process	GO:1901361	5.25236e-14	13.2796	651	2183	150	18117	METTL3,AHCY,PDE12,SLIRP,LRPPRC,PSMB6,EIF4A3,DKC1,LSM6,REXO4,LSM7,NAF1,NSUN2,PATL1,MRTO4,AGO2,EXOSC2,IGF2BP2,KPNB1,RPS5,CNOT11,PSMD2,PSMD5,MOV10,YTHDF2,PSMD8,SMG9,PSMD14,PSMB4,CYP27B1,SET,MTPAP,EXOSC4,POLR2G,PSMB3,SUPV3L1,FASTKD1,PYM1,ZPR1,YTHDF1,PSMA5,DDX49,PSME4,PSMB2,ELAVL1,DEDD2,POP1,VCP,RPS19,HELZ2,LSM4,PPP2R2A,PSMB1,POLR2D,SRD5A1,PSMD3,DIS3,PSMD11,GRSF1,IGF2BP3,SMG8,HINT1,CARHSP1,DERA,PSMB7,…
GO:BP	protein sumoylation	GO:0016925	5.88186e-14	13.2305	81	2183	39	18117	NUP160,SAE1,RANGAP1,NUP85,NUP205,SENP5,NSMCE2,NUP153,NUP188,CBX4,SUMO3,TRIM28,UBA2,PARK7,NDC1,NUP133,AAAS,NUP37,NUP107,SENP1,NUP93,RAE1,NUP98,NUP88,TPR,UBE2I,SEH1L,NUP155,SENP2,GNL3,NUP62,NUP50,NUP54,NUP58,NUP42,NUP43,NUP35,POM121,CTNNB1
GO:BP	regulation of mRNA stability	GO:0043488	6.55392e-14	13.1835	191	2183	65	18117	METTL3,PDE12,PSMB6,EXOSC2,IGF2BP2,PSMD2,PSMD5,MOV10,YTHDF2,PSMD8,PSMD14,PSMB4,SET,EXOSC4,PSMB3,FASTKD1,YTHDF1,PSMA5,PSME4,PSMB2,ELAVL1,PSMB1,PSMD3,DIS3,PSMD11,IGF2BP3,CARHSP1,PSMB7,E2F1,FASTKD2,PSMA2,HNRNPR,LARP1,DHX9,PAIP1,LARP4B,SEM1,YWHAB,YWHAZ,EIF4G1,FASTKD3,HSPA8,PABPC1,EXOSC9,EXOSC1,PSMD10,PSMD12,PSMD13,RIDA,APEX1,PCID2,HNRNPM,HNRNPD,HNRNPC,TBRG4,PSMD6,PSMD4,PSMD1,PSME3,PSMF1,PSMA4,PSMA1,PS…
GO:BP	regulation of mitochondrial translation	GO:0070129	7.76165e-14	13.11	26	2183	21	18117	SHMT2,LRPPRC,C1QBP,TRMT10C,NSUN3,TACO1,RMND1,RPUSD4,MALSU1,MPV17L2,MTG2,UQCC2,FASTKD2,TSFM,TRUB2,MRPS27,FASTKD3,CDK5RAP1,ALKBH1,UQCC1,RCC1L
GO:BP	regulation of hematopoietic stem cell differentiation	GO:1902036	1.14739e-13	12.9403	75	2183	37	18117	METTL3,TCF3,PSMB6,HSPA9,MYB,PSMD2,PSMD5,YTHDF2,PSMD8,PSMD14,PSMB4,PSMB3,PSMA5,PSME4,PSMB2,PUS7,PSMB1,PSMD3,PSMD11,PSMB7,PSMA2,PRKDC,SEM1,PSMD10,PSMD12,PSMD13,ITCH,CBFB,PSMD6,PSMD4,PSMD1,PSME3,PSMF1,PSMA4,PSMA1,PSMB5,PSMC6
GO:BP	organic substance catabolic process	GO:1901575	1.39897e-13	12.8542	2267	2183	392	18117	NUP160,METTL3,GOT1,ZMPSTE24,AHCY,DNAJC3,LDAH,PDE12,SHMT2,SLIRP,LRPPRC,AP2S1,CDC20,DHTKD1,DLD,PSMB6,EIF4A3,PCSK9,CUL2,MAD2L2,NUP85,FAF2,DKC1,PGM2,HSP90AB1,NUP205,PPAT,UBA6,LSM6,REXO4,LSM7,NAF1,NSUN2,PATL1,EIF3H,AURKB,USP37,MRTO4,TRAF2,SMARCC1,BCAT2,AGO2,EXOSC2,SLC27A2,IGF2BP2,PDCL3,KPNB1,ATP13A2,NUP153,RPS5,CNOT11,CLPX,ENO1,EDEM2,PSMD2,CCNB1,RMND5A,NUP188,ECHS1,PSMD5,USP10,EIF6,RAD23B,ANAPC5,HACL1…
GO:BP	RNA 3'-end processing	GO:0031123	1.40245e-13	12.8531	157	2183	57	18117	CSTF2,CLP1,SSU72,EIF4A3,DKC1,TRMT10C,THOC6,INTS2,SRSF2,EXOSC2,CCNB1,ELAC2,INTS7,FBL,CHTOP,MTPAP,EXOSC4,SUPV3L1,RPRD1B,SRSF7,SNRPA,POLR2D,CPSF6,INTS5,PAPOLA,POLR3K,GRSF1,BARD1,CPSF3,MAGOH,PNPT1,CPSF2,HSD17B10,RNF40,PTCD1,CDC73,PABPC1,VIRMA,ERI1,ERI2,ERI3,INTS14,EXOSC9,NCBP1,NCBP2,SLBP,SRSF3,WDR33,CSTF3,CSTF1,ZNF473,EXOSC10,NUDT21,RNPS1,DDX39A,CTR9,UPF3B
GO:BP	intracellular protein transport	GO:0006886	2.50631e-13	12.601	1186	2183	233	18117	NUP160,ZDHHC20,TMED2,TIMM17A,SAE1,GET3,EIF4E,RANGAP1,VPS33A,AP2S1,SPCS1,EIF4A3,MIPEP,NUP85,FAF2,GRPEL1,HSP90AB1,NUP205,TTC26,HSPA9,THOC6,NSUN2,ARF3,TOMM40,SRP72,ANP32B,COPB2,WDR34,SEC23IP,PHB2,SRSF2,FERMT1,PITRM1,NOP9,COPB1,ARCN1,SLC27A2,ZDHHC12,KPNB1,ATP13A2,VPS29,LSG1,NUP153,RPS5,RAB20,EDEM2,KIF20B,TOMM22,NUP188,SSNA1,SSX2IP,TOMM34,EIF6,IPO9,HACL1,PRKCI,TIMM29,COPZ1,PMPCB,OXA1L,RUNDC1,KATNB1,CH…
GO:BP	peptidyl-lysine modification	GO:0018205	3.89395e-13	12.4096	405	2183	105	18117	NUP160,ZMPSTE24,SAE1,RANGAP1,NUP85,NUP205,PIH1D1,SENP5,YEATS2,BRCA2,PAXIP1,ESCO1,TAF5,TRMT112,NSMCE2,DOT1L,RBBP5,NUP153,MYB,KANSL2,NUP188,SMYD2,CBX4,SUMO3,TRIM28,GTF2B,CAMKMT,SET,UBA2,PWP1,PARK7,NDC1,NUP133,AAAS,HDAC2,NUP37,PLOD3,DOHH,POLE3,CTCF,NOC2L,YEATS4,NUP107,SENP1,RUVBL2,NAA40,NDUFAB1,NUP93,MCRS1,RAE1,NUP98,NUP88,TPR,CTH,ACTL6A,SIRT5,TAF5L,EED,TAF12,GCSH,MEN1,TADA1,DNMT3B,UBE2I,SEH1L,WDR5,…
GO:BP	organic cyclic compound biosynthetic process	GO:1901362	4.42085e-13	12.3545	4439	2183	683	18117	CDT1,HDAC8,PDHX,POLD1,ACTR5,CDC5L,CSTF2,ELK1,MED6,SARS2,GTF2E1,ZMPSTE24,ACTR3,POLR2J,MVD,ZC3H8,ABT1,DRG1,POLR2K,PRPF6,CLP1,TRIP4,ZBTB41,SHMT2,CENPJ,DNAJA3,SOD1,STOML2,TCF3,DLD,MED4,GTF2E2,SSU72,ACBD3,PSMB6,RBM15,PRPS1,C1QBP,ZNF823,NAA15,CUL2,PPP1R13L,MAD2L2,NUP85,CDC45,COX10,POLG2,DKC1,MED30,ZBTB33,MOCOS,HSP90AB1,POLR3F,ATIC,PPAT,PIH1D1,YEATS2,CHUK,REXO4,BRCA2,CCT2,NAF1,PAXIP1,AURKB,PGRMC1,TAF5,P…
GO:BP	maturation of SSU-rRNA	GO:0030490	4.42085e-13	12.3545	50	2183	29	18117	ABT1,LSM6,BYSL,NOL11,NOP9,NAT10,HELB,DCAF13,NOP14,NOL10,UTP6,RPS19,UTP4,RPP40,RCL1,RRP36,WDR46,MRPS11,NGDN,FAM207A,SNU13,HEATR1,UTP25,UTP23,UTP20,RIOK1,TBL3,TSR1,DDX52
GO:BP	ATP metabolic process	GO:0046034	4.5982e-13	12.3374	314	2183	88	18117	NUP160,COX6C,PDE12,SHMT2,STOML2,DHTKD1,DLD,NUP85,COX10,NUP205,COA6,PARP1,UQCRFS1,COX5A,NUP153,CLPX,ENO1,ATP6V1A,CCNB1,NUP188,EIF6,GHITM,NDUFS1,PARK7,NDC1,TEFM,NUP133,AAAS,NDUFA8,ATP5MC3,NUP37,ATP5F1B,VCP,NDUFS2,UQCC2,LDHA,PPIF,CYC1,NUP107,NDUFAB1,NUP93,PRKAG1,BID,MSH2,GAPDH,RAE1,SDHC,NUP98,NUP88,TPR,OLA1,ALDOA,HSPA8,DMAC2L,SEH1L,ATP5PB,ATP5MF,HK2,FIGNL1,PGAM1,BEND3,PSEN1,PARG,NIPSNAP2,NUP155,TPI1…
GO:BP	intracellular transport	GO:0046907	5.06045e-13	12.2958	1767	2183	318	18117	BORCS5,NUP160,ZDHHC20,TMED2,ZMPSTE24,TIMM17A,SAE1,GET3,EIF4E,RANGAP1,VPS33A,LRPPRC,AP2S1,SOD1,STOML2,GEMIN5,PPP6C,SPCS1,EIF4A3,PCSK9,MIPEP,NUP85,FAF2,GRPEL1,HSP90AB1,NUP205,TTC26,HSPA9,THOC6,NSUN2,ARF3,TOMM40,SRP72,ANP32B,COPB2,WDR34,VAMP7,SEC23IP,TEX261,MAP2K1,YKT6,PHB2,SRSF2,FERMT1,PITRM1,NOP9,COPB1,ARCN1,SLC27A2,PPP1CC,ZDHHC12,KPNB1,ATP13A2,VPS29,LSG1,NUP153,GEMIN6,RPS5,RAB20,EDEM2,SCYL2,KIF20…
GO:BP	regulation of mitochondrial gene expression	GO:0062125	5.43198e-13	12.265	30	2183	22	18117	SHMT2,LRPPRC,C1QBP,TRMT10C,NSUN3,TACO1,RMND1,RPUSD4,METTL4,MALSU1,MPV17L2,MTG2,UQCC2,FASTKD2,TSFM,TRUB2,MRPS27,FASTKD3,CDK5RAP1,ALKBH1,UQCC1,RCC1L
GO:BP	regulation of signal transduction by p53 class mediator	GO:1901796	5.68031e-13	12.2456	180	2183	61	18117	ZMPSTE24,RPF2,PPP1R13L,AURKB,TAF5,TOPBP1,TAF2,TBP,TTC5,BLM,RPA3,SMYD2,NOP2,HDAC1,TAF4,RPA2,BRIP1,TP53RK,HDAC2,MTA2,SUPT16H,CDK5,NOC2L,TPX2,BARD1,SSRP1,PRKAG1,RAD1,HUS1,BCL2L12,TAF12,RNF34,RBBP8,PRMT5,WRN,RFC5,RFC3,RFC4,RFC2,DNA2,MAPKAPK5,BRCA1,PSMD10,AURKA,ING2,TRIM24,MRE11,CSNK2A1,TAF9,NBN,CHEK2,CHEK1,RMI2,RMI1,EXO1,PAK1IP1,EEF1E1,HNRNPK,RPA1,CDK2,ATR
GO:BP	RNA phosphodiester bond hydrolysis	GO:0090501	5.68031e-13	12.2456	157	2183	56	18117	CSTF2,ABT1,PDE12,LACTB2,POP7,ZNRD1,RPP25,AGO2,POP4,EXOSC2,NOP9,ELAC2,MOV10,NUDT16L1,EXOSC4,NOP14,POP1,TSN,RPP38,HELZ2,CPSF6,DIS3,POLR3K,RPP40,RCL1,RRP36,CPSF3,ISG20L2,CNOT6,DROSHA,PNPT1,CPSF2,CNOT7,CNOT1,POP5,ERI1,ERI2,ERI3,EXOSC9,EXOSC1,NCBP1,NCBP2,RIDA,APEX1,PPP1R8,CSTF3,SND1,UTP23,UTP20,TSEN34,TBL3,EXOSC10,NUDT21,TSR1,EXO1,XRN2
GO:BP	mitochondrion organization	GO:0007005	1.16479e-12	11.9338	561	2183	131	18117	TIMM17A,SAE1,SLIRP,DNAJA3,STOML2,MIPEP,GRPEL1,COX10,POLG2,CHCHD3,HSPA9,TOMM40,TACO1,PARP1,PHB2,PITRM1,TWNK,UQCRFS1,ATP13A2,TOMM22,TFAM,TOMM34,TIMM29,GHITM,PMPCB,NDUFS1,SCO1,OXA1L,COA4,TFB1M,CAMKMT,TIMM8B,POLDIP2,PARK7,DNAJC11,SUPV3L1,TIMM50,HEBP2,FANCG,NDUFA8,VPS35,FOXRED1,PMPCA,TIMM10,LONP1,ATP5MC3,BIK,CLUH,ATP5F1B,AGK,MTFR1,SLC25A5,GSK3B,CDK5,IMMT,TIMM44,TMEM14A,NDUFS2,UQCC2,MIEF1,MAIP1,ROMO1,P…
GO:BP	DNA integrity checkpoint	GO:0031570	1.19329e-12	11.9233	164	2183	57	18117	CDT1,CDC5L,CDC45,TOPBP1,TOP2A,RFWD3,DOT1L,CNOT11,BLM,CCNB1,INTS7,ORC1,TIMELESS,PLK1,RPA2,BRIP1,PRPF19,DTL,CDC6,USP28,E2F7,MDC1,CNOT9,E2F1,CNOT10,CNOT6,CNOT3,MSH2,RAD1,HUS1,PRKDC,CNOT7,CNOT1,PRMT1,CDC25C,TFDP1,DNA2,BRCC3,BRCA1,AURKA,TIPIN,PCNA,ERCC6,MRE11,NBN,CUL4A,CHEK2,CHEK1,NAE1,CLSPN,CASP2,DONSON,HINFP,CDK2,CDK1,ATR,BAX
GO:BP	regulation of hematopoietic progenitor cell differentiation	GO:1901532	2.65045e-12	11.5767	89	2183	39	18117	METTL3,TCF3,PSMB6,HSPA9,MYB,PSMD2,PSMD5,YTHDF2,PSMD8,PSMD14,PSMB4,PSMB3,PSMA5,PSME4,PSMB2,PUS7,PSMB1,PSMD3,PSMD11,PSMB7,PSMA2,PDCD2,PRKDC,SEM1,PSMD10,PSMD12,PSMD13,NUDT21,ITCH,CBFB,PSMD6,PSMD4,PSMD1,PSME3,PSMF1,PSMA4,PSMA1,PSMB5,PSMC6
GO:BP	heterocycle biosynthetic process	GO:0018130	2.70681e-12	11.5675	4269	2183	656	18117	CDT1,HDAC8,PDHX,POLD1,ACTR5,CDC5L,CSTF2,ELK1,MED6,SARS2,GTF2E1,ZMPSTE24,ACTR3,POLR2J,ZC3H8,ABT1,DRG1,POLR2K,PRPF6,CLP1,TRIP4,ZBTB41,SHMT2,CENPJ,DNAJA3,STOML2,TCF3,DLD,MED4,GTF2E2,SSU72,PSMB6,RBM15,PRPS1,C1QBP,ZNF823,NAA15,CUL2,PPP1R13L,MAD2L2,NUP85,CDC45,COX10,POLG2,DKC1,MED30,ZBTB33,MOCOS,HSP90AB1,POLR3F,ATIC,PPAT,PIH1D1,YEATS2,CHUK,REXO4,BRCA2,CCT2,NAF1,PAXIP1,AURKB,PGRMC1,TAF5,POLR3D,TOP2A,PYC…
GO:BP	generation of precursor metabolites and energy	GO:0006091	2.87849e-12	11.5408	538	2183	126	18117	NUP160,COX6C,PDE12,SHMT2,STOML2,DHTKD1,DLD,NOA1,SDHB,NUP85,COX10,POLG2,PGM2,NUP205,COA6,CYB5B,TACO1,SLC25A22,PHB2,UQCRFS1,PPP1CC,COX5A,NUP153,DLAT,ENO1,CCNB1,RPIA,NUP188,FH,PTGES3,EIF6,GHITM,NDUFS1,OXA1L,CIAPIN1,TKT,PARK7,NDC1,TEFM,NUP133,AAAS,NDUFA8,IDE,ATP5MC3,NUP37,ATP5F1B,PDHA1,MTFR1,VCP,GSK3B,SUCLG1,GNPDA1,NDUFS2,UQCC2,SRD5A1,PGD,MYBBP1A,LDHA,PPIF,DERA,CYC1,NUP107,MDH2,GPD2,NDUFAB1,NUP93,FDX…
GO:BP	ncRNA transcription	GO:0098781	3.49733e-12	11.4563	110	2183	44	18117	GTF2E1,POLR2J,ZC3H8,POLR2K,GTF2E2,PIH1D1,TAF5,INTS2,NOL11,POLR2H,TBP,NABP2,INTS7,GTF3C5,IPPK,GTF2B,PWP1,POLR2G,RPRD1B,CDK7,NIFK,GTF3C3,POLR2D,INTS5,POLR2B,NPM3,TAF1B,POU2F1,TCOF1,GTF3C2,GTF3C4,INTS13,INTS14,NCBP1,NCBP2,GTF2F2,INTS4,TAF9,SMARCB1,DDX11,POLR2C,POLR2F,SRRT,CCNK
GO:BP	regulation of mitotic nuclear division	GO:0007088	5.09919e-12	11.2925	111	2183	44	18117	CDT1,CDC20,NDC80,MAD2L2,AURKB,NSMCE2,SPDL1,KIF20B,ZW10,CCNB1,ANAPC5,NUSAP1,KNTC1,MKI67,PLK1,ESPL1,DLGAP5,BORA,TTK,TRIP13,CDC23,ANAPC7,BUB1,NEK2,FBXO5,MTBP,TPR,BUB3,RCC1,MAD2L1,PRMT5,CDC25C,ANAPC11,AURKA,MAD2L1BP,NME6,PKMYT1,PCID2,CHEK1,ZWINT,CENPF,PSMG2,ZNF207,NUP62
GO:BP	aromatic compound biosynthetic process	GO:0019438	8.96985e-12	11.0472	4278	2183	654	18117	CDT1,HDAC8,PDHX,POLD1,ACTR5,CDC5L,CSTF2,ELK1,MED6,SARS2,GTF2E1,ZMPSTE24,ACTR3,POLR2J,ZC3H8,ABT1,DRG1,POLR2K,PRPF6,CLP1,TRIP4,ZBTB41,SHMT2,CENPJ,DNAJA3,STOML2,TCF3,DLD,MED4,GTF2E2,SSU72,PSMB6,RBM15,PRPS1,C1QBP,ZNF823,NAA15,CUL2,PPP1R13L,MAD2L2,NUP85,CDC45,COX10,POLG2,DKC1,MED30,ZBTB33,HSP90AB1,POLR3F,ATIC,PPAT,PIH1D1,YEATS2,CHUK,REXO4,BRCA2,CCT2,NAF1,PAXIP1,AURKB,PGRMC1,TAF5,POLR3D,TOP2A,INTS2,PAR…
GO:BP	chromatin organization	GO:0006325	1.0812e-11	10.9661	824	2183	171	18117	HDAC8,ACTR5,ZMPSTE24,CHAF1A,CDC45,CENPQ,PIH1D1,YEATS2,BRCA2,PAXIP1,MCM2,LRWD1,AURKB,ANP32B,TAF5,ANP32E,ACTR8,RIOX2,TRMT112,PRDM4,SMARCD2,ITGB3BP,DOT1L,SMARCC1,ASF1B,RBBP5,BUD23,HJURP,DAXX,MYB,CCNB1,KANSL2,SART3,BRMS1,FBL,SMYD2,CHRAC1,CBX4,HDAC1,SPTY2D1,MKI67,CHTOP,TRIM28,CENPK,GTF2B,METTL4,GRWD1,SET,CENPL,PWP1,RCOR1,PARK7,PPP5C,DEK,SUPV3L1,CDCA4,SUDS3,PCGF1,PSME4,HDAC2,MTA3,CENPX,SFPQ,MTA2,SUPT16…
GO:BP	DNA-templated transcription, termination	GO:0006353	1.39327e-11	10.856	81	2183	36	18117	CSTF2,ZMPSTE24,POLR2K,CLP1,SSU72,POLR2H,ZNRD1,TBP,GTF2H3,ERCC3,CDK7,POLR1A,PAPOLA,POLR3K,TTF2,CPSF3,MNAT1,DHX9,CPSF2,TAF1B,TAF1A,PRMT5,SNRPE,SNRPB,NCBP1,NCBP2,SLBP,WDR33,CSTF3,CSTF1,ZNF473,NUDT21,POLR1C,POLR1D,POLR2F,XRN2
GO:BP	hematopoietic stem cell differentiation	GO:0060218	1.4558e-11	10.8369	89	2183	38	18117	METTL3,TCF3,PSMB6,HSPA9,MYB,PSMD2,PSMD5,YTHDF2,PSMD8,PSMD14,PSMB4,PSMB3,PSMA5,PSME4,PSMB2,PUS7,PSMB1,PSMD3,PSMD11,PSMB7,PSMA2,XRCC5,PRKDC,SEM1,PSMD10,PSMD12,PSMD13,ITCH,CBFB,PSMD6,PSMD4,PSMD1,PSME3,PSMF1,PSMA4,PSMA1,PSMB5,PSMC6
GO:BP	response to heat	GO:0009408	1.58506e-11	10.8	159	2183	54	18117	NUP160,DNAJA3,SOD1,NUP85,DNAJA1,HSP90AB1,NUP205,PDCL3,NUP153,DAXX,HSPH1,EIF2B2,NUP188,RPA3,PTGES3,EIF2S1,SLC52A3,NDC1,NUP133,RPA2,AAAS,HDAC2,NUP37,VCP,GSK3B,MLST8,POLR2D,NUP107,NUP93,YWHAE,IRAK1,RAE1,NUP98,NUP88,TPR,HSPA8,HSPD1,SEH1L,CLPB,NUP155,DNAJC7,CHORDC1,TRPM2,HSP90AA1,RPA1,NUP62,NUP50,NUP54,NUP58,NUP42,NUP43,NUP35,POM121,ATR
GO:BP	ribose phosphate metabolic process	GO:0019693	2.09812e-11	10.6782	441	2183	107	18117	PDHX,NUP160,MVD,STOML2,DHTKD1,DLD,PRPS1,NUP85,NUP205,ATIC,PPAT,PARP1,SCD,IMPDH2,NUP153,DLAT,ENO1,ATP6V1A,RPIA,NUP188,EIF6,TKT,NDC1,NUP133,AAAS,PFAS,RAN,UMPS,PRPSAP1,UCK2,MCCC2,ATP5MC3,NUP37,ATP5F1B,PDHA1,VCP,SLC35B2,HMGCS1,LDHA,HINT1,CAD,SLC25A1,CYC1,NUP107,UCKL1,ACOT13,NUP93,PRKAG1,GAPDH,APRT,RAE1,NUP98,NUP88,GART,TPR,DBI,COASY,ALDOA,FAR2,MFN1,PRPS2,DMAC2L,SEH1L,PANK2,ATP5PB,ATP5MF,HK2,PGAM1,G6P…
GO:BP	positive regulation of DNA biosynthetic process	GO:2000573	2.42303e-11	10.6156	67	2183	32	18117	POLG2,DKC1,HSP90AB1,CCT2,NAF1,AURKB,WRAP53,CCT5,CCT8,PTGES3,CCT6A,CHTF18,CCT4,DSCC1,GRHL2,XRCC5,NEK2,FGFR4,RFC5,RFC3,RFC4,RFC2,MAPKAPK5,PCNA,CHTF8,MYC,TCP1,HSP90AA1,CCT3,CCT7,ATR,CTNNB1
GO:BP	regulation of cellular response to stress	GO:0080135	2.5108e-11	10.6002	725	2183	154	18117	NUP160,TMED2,ZMPSTE24,DNAJC3,SOD1,LTBR,MAD2L2,NUP85,RAD51AP1,DNAJA1,HSP90AB1,NUP205,GSTP1,PAXIP1,PARP1,RFWD3,NCOA7,TRAF2,WRAP53,MAP2K1,PPIA,NUP153,CGAS,HELB,TMEM161A,ENO1,HSPH1,MET,NUP188,CEBPG,RPA3,PTGES3,NEK4,SMYD2,RSL1D1,MAGEF1,TIMELESS,NUDT16L1,TRIM28,RTN4R,POLQ,PARK7,DEK,NDC1,NUP133,RPA2,AAAS,RIPK2,AQP11,SFPQ,NUP37,GSK3B,DHFR,AUNIP,MLST8,UBE2N,DDRGK1,BCAP31,NUP107,C12ORF49,MANF,PPP4R2,NUP93,…
GO:BP	maturation of SSU-rRNA from tricistronic rRNA transcript (SSU-rRNA, 5.8S rRNA, LSU-rRNA)	GO:0000462	2.98514e-11	10.525	37	2183	23	18117	ABT1,BYSL,NOP9,HELB,DCAF13,NOP14,NOL10,UTP6,RPS19,UTP4,RPP40,RCL1,RRP36,WDR46,MRPS11,NGDN,FAM207A,HEATR1,UTP25,UTP23,UTP20,TBL3,TSR1
GO:BP	regulation of cellular amino acid metabolic process	GO:0006521	3.40601e-11	10.4678	64	2183	31	18117	PSMB6,PSMD2,PSMD5,PSMD8,PSMD14,PSMB4,PARK7,ODC1,PSMB3,PSMA5,PSME4,PSMB2,PSMB1,PSMD3,PSMD11,PSMB7,PSMA2,SEM1,PSMD10,PSMD12,PSMD13,PSMD6,PSMD4,PSMD1,PSME3,PSMF1,PSMA4,PSMA1,PSMB5,PSMC6,AZIN1
GO:BP	proteasomal protein catabolic process	GO:0010498	3.43498e-11	10.4641	491	2183	115	18117	CDC20,PSMB6,CUL2,FAF2,HSP90AB1,EIF3H,AURKB,SMARCC1,EDEM2,PSMD2,CCNB1,RMND5A,PSMD5,RAD23B,ANAPC5,ERLIN1,UCHL5,PSMD8,PLK1,PSMD14,PSMB4,PARK7,PSMB3,GID8,PSMA5,AQP11,PSME4,PSMB2,PRPF19,VCP,GSK3B,UBXN4,PITHD1,TRIB3,PSMB1,PSMD3,DDRGK1,TBL1XR1,CDC23,PSMD11,SEC61B,CCDC47,TOR1A,KIF14,BCAP31,PSMB7,PSMA2,HSP90B1,STT3B,ANAPC7,DERL1,FBXO22,FBXO5,PLAA,SEM1,BUB3,UBE2J2,MAD2L1,UBE2V2,RNF126,RNF40,RNF34,UBAC2,FAF…
GO:BP	protein modification by small protein removal	GO:0070646	3.57865e-11	10.4463	310	2183	83	18117	ACTR5,USP39,SHMT2,CDC20,PSMB6,SENP5,SPATA2,USP37,ACTR8,TRAF2,PSMD2,SART3,NFRKB,PSMD5,USP10,RAD23B,UCHL5,PSMD8,PSMD14,PSMB4,PARK7,PSMB3,SUDS3,PSMA5,PSME4,PSMB2,STAM,POLB,COPS3,VCP,KDM1B,CCNA2,PSMB1,OTULIN,USP28,PSMD3,PSMD11,TOR1A,PSMB7,PSMA2,BARD1,SENP1,SHMT1,MCRS1,SEM1,ACTL6A,RCE1,CDC25A,YY1,RUVBL1,BRCC3,BRCA1,PSMD10,PSMD12,PSMD13,SKP2,DESI1,USP1,YOD1,FOXK2,MYC,SENP2,OTUD6B,UFD1,ITCH,OTUD4,OTUB1,…
GO:BP	cellular process	GO:0009987	3.65622e-11	10.437	17171	2183	2132	18117	CDT1,BORCS5,TGS1,HDAC8,UBIAD1,CWF19L1,SMC1A,FN3KRP,PDHX,APEX2,POLD1,ACTR5,CDC5L,NUP160,CSTF2,AAMP,PITPNM1,DUS1L,TEX10,TEDC1,ZDHHC20,COX6C,ELK1,MED6,TMED2,DCLRE1B,ASB6,ARPC3,KLHL18,THAP12,METTL3,FANCI,SARS2,RPF1,GTF2E1,GOT1,ZMPSTE24,TEDC2,TIMM17A,PRICKLE3,ADAT1,ACTR3,SAE1,CCL20,NUBP2,POLR2J,TSEN54,MVD,GET3,NCAPH,GFM1,FIBP,ZC3H8,AHCY,ABT1,DRG1,EIF4E,POLR2K,SLC2A1,PRPF6,USP39,DNAJC3,CLP1,PDE12,RPN1,…
GO:BP	intracellular transport of virus	GO:0075733	3.69502e-11	10.4324	57	2183	29	18117	NUP160,NUP85,NUP205,KPNB1,NUP153,NUP188,NDC1,NUP133,AAAS,RAN,NUP37,NUP107,NUP93,RAE1,NUP98,NUP88,TPR,SEH1L,TSG101,NUP155,KPNA2,NUP62,NUP50,NUP54,NUP58,NUP42,NUP43,NUP35,POM121
GO:BP	protein-containing complex localization	GO:0031503	3.91466e-11	10.4073	289	2183	79	18117	NUP160,EIF4E,EIF4A3,NUP85,NUP205,TTC26,THOC6,NSUN2,MIOS,WDR34,SRSF2,NOP9,LSG1,NUP153,NUP188,SSNA1,RCC2,SSX2IP,EIF6,WASHC5,CHTOP,CEP131,NDC1,NUP133,AAAS,RAN,NXT1,VPS35,SFPQ,NUP37,SRSF7,POLR2D,EIF5A,NUP107,CPSF3,SMG5,NUP93,MAGOH,RAE1,ADAM10,NUP98,NUP88,TPR,CPSF2,SEM1,AGFG1,HNRNPA2B1,SCRIB,SEH1L,AP2B1,KIF3B,NCBP1,NCBP2,MZT1,SLBP,SRSF3,PCID2,NUP155,SMG7,WDR33,NOL6,DYNLL1,CEP72,RNPS1,HRAS,XPOT,DDX39A,…
GO:BP	protein-containing complex disassembly	GO:0032984	4.34495e-11	10.362	333	2183	87	18117	ZMPSTE24,VPS33A,MRPS10,MRPL50,MRPL13,CHCHD1,MRPS26,MRPS15,MRPL49,MRPS23,TRMT112,SMARCD2,SMARCC1,CCSAP,PTCD3,APEH,ERAL1,MRPS30,MRPL16,OXA1L,KATNB1,CHMP2B,GRWD1,SET,PYM1,MRPS5,MRPL2,PEX14,TMEM39A,MRPL48,MRPL9,VCP,GSK3B,SUPT16H,EIF5A,TPX2,MRPL17,MRPL36,MRPS9,MRPS7,MRPL37,MRPL14,MRPL51,MRPL15,MRPL58,MRPS35,DHX8,MRPS11,MRPS27,MRPS22,MRPS33,MRPS31,MRPL3,HSPA8,GADD45GIP1,ZFAND1,GFM2,KIF24,VTA1,UBQLN1,TM…
GO:BP	RNA localization to nucleus	GO:0090685	4.89796e-11	10.31	19	2183	16	18117	DKC1,CCT2,NAF1,WRAP53,CCT5,CCT8,CCT6A,CCT4,NOP10,RUVBL2,SHQ1,RUVBL1,EXOSC10,TCP1,CCT3,CCT7
GO:BP	telomerase RNA localization to Cajal body	GO:0090671	4.89796e-11	10.31	19	2183	16	18117	DKC1,CCT2,NAF1,WRAP53,CCT5,CCT8,CCT6A,CCT4,NOP10,RUVBL2,SHQ1,RUVBL1,EXOSC10,TCP1,CCT3,CCT7
GO:BP	telomerase RNA localization	GO:0090672	4.89796e-11	10.31	19	2183	16	18117	DKC1,CCT2,NAF1,WRAP53,CCT5,CCT8,CCT6A,CCT4,NOP10,RUVBL2,SHQ1,RUVBL1,EXOSC10,TCP1,CCT3,CCT7
GO:BP	regulation of catabolic process	GO:0009894	4.89796e-11	10.31	1033	2183	201	18117	NUP160,METTL3,ZMPSTE24,PDE12,SLIRP,LRPPRC,CDC20,PSMB6,PCSK9,MAD2L2,NUP85,DKC1,HSP90AB1,NUP205,NAF1,NSUN2,EIF3H,SMARCC1,AGO2,PHB2,EXOSC2,IGF2BP2,PDCL3,ATP13A2,NUP153,ATP6V1A,PSMD2,MET,NUP188,PSMD5,USP10,EIF6,RAD23B,DAGLB,MOV10,MAGEF1,YTHDF2,UCHL5,PSMD8,PLK1,PSMD14,PSMB4,SET,PAFAH1B2,POLDIP2,PARK7,EXOSC4,POLR2G,ODC1,PSMB3,NDC1,SUPV3L1,NUP133,FASTKD1,YTHDF1,AAAS,LAMTOR2,RIPK2,SNX12,PSMA5,VPS35,DDX49…
GO:BP	RNA localization to Cajal body	GO:0090670	4.89796e-11	10.31	19	2183	16	18117	DKC1,CCT2,NAF1,WRAP53,CCT5,CCT8,CCT6A,CCT4,NOP10,RUVBL2,SHQ1,RUVBL1,EXOSC10,TCP1,CCT3,CCT7
GO:BP	cellular macromolecule localization	GO:0070727	5.80657e-11	10.2361	2024	2183	345	18117	CDT1,HDAC8,NUP160,ZDHHC20,TMED2,TIMM17A,SAE1,GET3,EIF4E,RANGAP1,VPS33A,DNAJA3,AP2S1,RPF2,NDC80,SPCS1,EIF4A3,MIPEP,NUP85,FAF2,CENPQ,GRPEL1,DKC1,DNAJA1,HSP90AB1,NUP205,PIH1D1,TTC26,BRCA2,HSPA9,CCT2,THOC6,NSUN2,MIOS,LRWD1,BYSL,ARF3,CDCA5,TOMM40,SRP72,AURKB,ANP32B,COPB2,WDR34,PARP1,SEC23IP,WRAP53,SPDL1,PHB2,SRSF2,FERMT1,EXOSC2,PITRM1,NOP9,COPB1,ARCN1,SLC27A2,SAPCD2,ZDHHC12,KPNB1,ATP13A2,VPS29,NABP2,L…
GO:BP	positive regulation of telomerase RNA localization to Cajal body	GO:1904874	6.65627e-11	10.1768	15	2183	14	18117	DKC1,CCT2,NAF1,CCT5,CCT8,CCT6A,CCT4,NOP10,RUVBL2,SHQ1,RUVBL1,TCP1,CCT3,CCT7
GO:BP	nucleobase-containing compound biosynthetic process	GO:0034654	6.70929e-11	10.1733	4199	2183	638	18117	CDT1,HDAC8,PDHX,POLD1,ACTR5,CDC5L,CSTF2,ELK1,MED6,SARS2,GTF2E1,ZMPSTE24,ACTR3,POLR2J,ZC3H8,ABT1,DRG1,POLR2K,PRPF6,CLP1,TRIP4,ZBTB41,CENPJ,DNAJA3,STOML2,TCF3,DLD,MED4,GTF2E2,SSU72,PSMB6,RBM15,PRPS1,C1QBP,ZNF823,NAA15,CUL2,PPP1R13L,MAD2L2,NUP85,CDC45,POLG2,DKC1,MED30,ZBTB33,HSP90AB1,POLR3F,ATIC,PPAT,PIH1D1,YEATS2,CHUK,REXO4,BRCA2,CCT2,NAF1,PAXIP1,AURKB,TAF5,POLR3D,TOP2A,INTS2,PARP1,NCOA7,ZBTB9,NOL1…
GO:BP	cellular protein localization	GO:0034613	7.58401e-11	10.1201	2014	2183	343	18117	CDT1,HDAC8,NUP160,ZDHHC20,TMED2,TIMM17A,SAE1,GET3,EIF4E,RANGAP1,VPS33A,DNAJA3,AP2S1,RPF2,NDC80,SPCS1,EIF4A3,MIPEP,NUP85,FAF2,CENPQ,GRPEL1,DKC1,DNAJA1,HSP90AB1,NUP205,PIH1D1,TTC26,BRCA2,HSPA9,CCT2,THOC6,NSUN2,MIOS,LRWD1,BYSL,ARF3,CDCA5,TOMM40,SRP72,AURKB,ANP32B,COPB2,WDR34,PARP1,SEC23IP,WRAP53,SPDL1,PHB2,SRSF2,FERMT1,PITRM1,NOP9,COPB1,ARCN1,SLC27A2,SAPCD2,ZDHHC12,KPNB1,ATP13A2,VPS29,NABP2,LSG1,NUP…
GO:BP	regulation of translation	GO:0006417	7.84881e-11	10.1052	462	2183	109	18117	TMED2,METTL3,EIF4E,DNAJC3,SHMT2,LRPPRC,GEMIN5,EIF2S3,EIF4A3,C1QBP,MRPL13,TRMT10C,NSUN3,EIF3H,TACO1,RMND1,AGO2,IGF2BP2,NAT10,CNOT11,EIF2B2,PTCD3,PSTK,EIF6,MOV10,RPUSD4,YTHDF2,EEFSEC,EIF4E2,MALSU1,EIF2S1,EIF3D,POLR2G,PYM1,YTHDF1,MPV17L2,ELAVL1,EIF4EBP1,MTG2,LSM14B,PUS7,DHFR,UQCC2,HNRNPLL,POLR2D,EIF5A,IGF2BP3,CNOT9,FASTKD2,KHDRBS1,CNOT10,TSFM,TRUB2,CNOT6,HNRNPR,DDX1,NOLC1,CNOT3,MAGOH,HNRNPL,SHMT1,LA…
GO:BP	negative regulation of mitotic nuclear division	GO:0045839	7.86065e-11	10.1045	48	2183	26	18117	CDT1,CDC20,NDC80,MAD2L2,AURKB,SPDL1,ZW10,CCNB1,KNTC1,PLK1,TTK,TRIP13,BUB1,FBXO5,MTBP,TPR,BUB3,MAD2L1,MAD2L1BP,NME6,PCID2,CHEK1,ZWINT,CENPF,PSMG2,ZNF207
GO:BP	proteasome-mediated ubiquitin-dependent protein catabolic process	GO:0043161	9.17274e-11	10.0375	434	2183	104	18117	CDC20,PSMB6,CUL2,FAF2,HSP90AB1,EIF3H,AURKB,SMARCC1,EDEM2,PSMD2,CCNB1,RMND5A,PSMD5,RAD23B,ANAPC5,ERLIN1,UCHL5,PSMD8,PLK1,PSMD14,PSMB4,PARK7,PSMB3,GID8,PSMA5,PSME4,PSMB2,VCP,GSK3B,UBXN4,TRIB3,PSMB1,PSMD3,DDRGK1,TBL1XR1,CDC23,PSMD11,SEC61B,CCDC47,KIF14,BCAP31,PSMB7,PSMA2,HSP90B1,STT3B,ANAPC7,DERL1,FBXO22,FBXO5,PLAA,SEM1,BUB3,UBE2J2,MAD2L1,UBE2V2,RNF126,RNF34,FAF1,PTTG1,SGTA,UBE3D,UBE2C,UBE2A,UBE2K,A…
GO:BP	RNA methylation	GO:0001510	1.11538e-10	9.95258	82	2183	35	18117	TGS1,METTL3,METTL6,RBM15,LCMT2,THUMPD3,TRMT10C,NSUN3,NSUN2,HENMT1,MRM3,TRMT112,BUD23,NSUN4,FBL,NOP2,TFB1M,METTL2B,METTL4,TRMT6,THUMPD2,MRM1,EMG1,FTSJ3,TFB2M,HSD17B10,CBLL1,TRMT11,GTPBP3,VIRMA,WDR4,FTSJ1,METTL2A,METTL1,METTL5
GO:BP	negative regulation of sister chromatid segregation	GO:0033046	1.14194e-10	9.94236	42	2183	24	18117	CDT1,CDC20,NDC80,MAD2L2,AURKB,SPDL1,ZW10,CCNB1,KNTC1,PLK1,TTK,TRIP13,BUB1,FBXO5,TPR,BUB3,MAD2L1,PTTG1,MAD2L1BP,PCID2,ZWINT,CENPF,PSMG2,ZNF207
GO:BP	negative regulation of mitotic sister chromatid separation	GO:2000816	1.14194e-10	9.94236	42	2183	24	18117	CDT1,CDC20,NDC80,MAD2L2,AURKB,SPDL1,ZW10,CCNB1,KNTC1,PLK1,TTK,TRIP13,BUB1,FBXO5,TPR,BUB3,MAD2L1,PTTG1,MAD2L1BP,PCID2,ZWINT,CENPF,PSMG2,ZNF207
GO:BP	negative regulation of mitotic sister chromatid segregation	GO:0033048	1.14194e-10	9.94236	42	2183	24	18117	CDT1,CDC20,NDC80,MAD2L2,AURKB,SPDL1,ZW10,CCNB1,KNTC1,PLK1,TTK,TRIP13,BUB1,FBXO5,TPR,BUB3,MAD2L1,PTTG1,MAD2L1BP,PCID2,ZWINT,CENPF,PSMG2,ZNF207
GO:BP	maturation of 5.8S rRNA	GO:0000460	1.39461e-10	9.85555	36	2183	22	18117	RPF1,ABT1,RRP15,EXOSC2,NOP9,EIF6,EXOSC4,NOP14,LAS1L,MPHOSPH6,RPP40,FTSJ3,RCL1,PRKDC,ERI1,ERI2,ERI3,EXOSC9,WDR12,UTP20,EXOSC10,MAK16
GO:BP	regulation of DNA biosynthetic process	GO:2000278	1.39461e-10	9.85555	112	2183	42	18117	POLG2,DKC1,HSP90AB1,CCT2,NAF1,AURKB,WRAP53,NAT10,CCT5,CCT8,PTGES3,CCT6A,CHTF18,CCT4,DSCC1,GRHL2,XRCC5,SMG5,MCRS1,NEK2,FGFR4,MEN1,HNRNPA2B1,RFC5,RFC3,RFC4,RFC2,TFDP1,MAPKAPK5,PCNA,CHTF8,MYC,EXOSC10,HNRNPD,HNRNPC,TCP1,PIF1,HSP90AA1,CCT3,CCT7,ATR,CTNNB1
GO:BP	purine-containing compound metabolic process	GO:0072521	1.57689e-10	9.8022	473	2183	110	18117	PDHX,NUP160,MVD,AHCY,SHMT2,STOML2,DHTKD1,DLD,PRPS1,NUP85,NUP205,ATIC,PPAT,PARP1,SCD,IMPDH2,NUP153,DLAT,ENO1,ATP6V1A,NUP188,EIF6,NDC1,NUP133,AAAS,PFAS,RAN,PRPSAP1,MCCC2,ATP5MC3,NUP37,ATP5F1B,PDHA1,VCP,SLC35B2,HMGCS1,LDHA,HINT1,SLC25A1,CYC1,NUP107,ACOT13,NUP93,SHMT1,PRKAG1,GAPDH,APRT,RAE1,NUP98,NUP88,GART,TPR,DBI,DCK,OARD1,COASY,ALDOA,FAR2,MFN1,PRPS2,NUDT1,DMAC2L,SEH1L,PANK2,ATP5PB,ATP5MF,HK2,PGAM1…
GO:BP	cellular protein catabolic process	GO:0044257	1.70534e-10	9.76819	813	2183	165	18117	ZMPSTE24,DNAJC3,AP2S1,CDC20,PSMB6,PCSK9,CUL2,FAF2,HSP90AB1,UBA6,EIF3H,AURKB,USP37,SMARCC1,PDCL3,ATP13A2,CLPX,EDEM2,PSMD2,CCNB1,RMND5A,PSMD5,USP10,RAD23B,ANAPC5,CLPP,MAGEF1,ERLIN1,UCHL5,PSMD8,PLK1,PSMD14,PSMB4,PARK7,CTSV,PSMB3,GID8,CLTC,PSMA5,VPS35,AQP11,PSME4,PSMB2,STAM,LONP1,PRPF19,IDE,COPS3,VCP,GSK3B,DTL,UBXN4,CCDC22,PITHD1,TRIB3,PSMB1,UQCC2,CACUL1,UBE2N,USP28,PSMD3,DDRGK1,TBL1XR1,CDC23,PSMD11,…
GO:BP	establishment of protein localization to organelle	GO:0072594	2.28644e-10	9.64084	584	2183	128	18117	TIMM17A,SAE1,GET3,SPCS1,MIPEP,NUP85,GRPEL1,DKC1,DNAJA1,HSP90AB1,PIH1D1,BRCA2,CCT2,LRWD1,TOMM40,SRP72,WRAP53,PHB2,FERMT1,PITRM1,SLC27A2,KPNB1,NABP2,NUP153,CCT5,RPS5,TOMM22,NUP188,CCT8,TOMM34,CCT6A,IPO9,HACL1,TIMM29,PMPCB,OXA1L,TRIM28,TIMM8B,PEX1,NUP133,TIMM50,ZPR1,NUP62CL,RAN,NXT1,PEX14,PMPCA,ELAVL1,TIMM10,STAM,IDE,AGK,CCT4,TIMM44,RPS19,NXT2,RAB10,MAIP1,ROMO1,SEC61B,SSR3,BCAP31,TIMM17B,CHCHD4,NUP1…
GO:BP	methylation	GO:0032259	2.56406e-10	9.59107	372	2183	92	18117	TGS1,METTL3,ZMPSTE24,AHCY,SHMT2,METTL6,SMYD5,RBM15,LCMT2,THUMPD3,TRMT10C,PIH1D1,NSUN3,NSUN2,PAXIP1,HENMT1,PARP1,MRM3,TRMT112,PRDM4,DOT1L,RBBP5,BUD23,MYB,NSUN4,FBL,SMYD2,NOP2,TFB1M,METTL2B,CHTOP,TRIM28,CAMKMT,METTL4,PWP1,TRMT6,COQ5,MTA2,KDM1B,CTCF,THUMPD2,MRM1,EMG1,COQ3,FTSJ3,GRHL2,GSTO1,TFB2M,PRDM10,NTMT1,HSD17B10,EED,MEN1,DNMT3B,CBLL1,TRMT11,PRMT5,PRMT1,MIS18A,GTPBP3,VIRMA,SNRPB,WDR4,WDR5,TDRKH,…
GO:BP	negative regulation of mitotic metaphase/anaphase transition	GO:0045841	2.63879e-10	9.57859	40	2183	23	18117	CDT1,CDC20,NDC80,MAD2L2,AURKB,SPDL1,ZW10,CCNB1,KNTC1,PLK1,TTK,TRIP13,BUB1,FBXO5,TPR,BUB3,MAD2L1,MAD2L1BP,PCID2,ZWINT,CENPF,PSMG2,ZNF207
GO:BP	regulation of DNA repair	GO:0006282	2.6556e-10	9.57584	132	2183	46	18117	MAD2L2,RAD51AP1,PARP1,WRAP53,CGAS,HELB,TMEM161A,CEBPG,MAGEF1,TIMELESS,NUDT16L1,TRIM28,POLQ,DEK,RPA2,AUNIP,UBE2N,PPP4R2,DHX9,PRKDC,UBE2V2,FIGNL1,BRCC3,BRCA1,PARG,RAD51,SLF1,PCNA,ERCC6,USP1,FANCB,PARPBP,FOXM1,HMGB1,CUL4A,CHEK1,WRNIP1,RMI2,OTUB1,RNF8,EYA3,DDX11,NSD2,CBX8,RPS3,TIGAR
GO:BP	mitochondrial transport	GO:0006839	2.96319e-10	9.52824	284	2183	76	18117	TIMM17A,SAE1,FLVCR1,STOML2,ABCB10,MIPEP,GRPEL1,SLC25A32,TOMM40,SLC25A22,PITRM1,TOMM22,TOMM34,TIMM29,PMPCB,OXA1L,SLC25A17,TIMM8B,TIMM50,HEBP2,VPS35,PMPCA,TIMM10,ATP5MC3,ATP5F1B,AGK,SLC25A5,MRS2,GSK3B,TIMM44,TMEM14A,MAIP1,SFXN2,ROMO1,SLC25A10,PPIF,BCAP31,TIMM17B,SLC25A1,CHCHD4,CYC1,E2F1,SFXN1,PDCD5,YWHAE,SFXN4,BID,BCS1L,MTX2,PNPT1,UBE2J2,MCUR1,YWHAB,YWHAZ,HSPA4,HSPD1,DMAC2L,TFDP1,ATP5PB,ATP5MF,HK2,…
GO:BP	pseudouridine synthesis	GO:0001522	3.13762e-10	9.5034	18	2183	15	18117	DKC1,NAF1,RPUSD1,RPUSD2,RPUSD4,TRUB1,PUS7L,PUS7,PUSL1,PUS10,NOP10,TRUB2,GAR1,PUS3,PUS1
GO:BP	regulation of telomerase RNA localization to Cajal body	GO:1904872	3.13762e-10	9.5034	18	2183	15	18117	DKC1,CCT2,NAF1,CCT5,CCT8,CCT6A,CCT4,NOP10,RUVBL2,SHQ1,RUVBL1,EXOSC10,TCP1,CCT3,CCT7
GO:BP	cellular protein complex disassembly	GO:0043624	3.14143e-10	9.50287	226	2183	65	18117	MRPS10,MRPL50,MRPL13,CHCHD1,MRPS26,MRPS15,MRPL49,MRPS23,TRMT112,CCSAP,PTCD3,APEH,ERAL1,MRPS30,MRPL16,OXA1L,KATNB1,MRPS5,MRPL2,PEX14,MRPL48,MRPL9,EIF5A,TPX2,MRPL17,MRPL36,MRPS9,MRPS7,MRPL37,MRPL14,MRPL51,MRPL15,MRPL58,MRPS35,MRPS11,MRPS27,MRPS22,MRPS33,MRPS31,MRPL3,HSPA8,GADD45GIP1,GFM2,KIF24,TMOD3,DAP3,MRPL18,MRPL11,MRPL27,MRPL23,MRPL24,MRPL21,MRPL22,MRPL39,MRPL35,MRPL32,MRPL42,MRPL47,MRPL52,STMN…
GO:BP	glycolytic process	GO:0006096	3.66083e-10	9.43642	115	2183	42	18117	NUP160,DHTKD1,NUP85,NUP205,NUP153,ENO1,NUP188,EIF6,NDC1,NUP133,AAAS,NUP37,LDHA,NUP107,NUP93,PRKAG1,GAPDH,RAE1,NUP98,NUP88,TPR,ALDOA,SEH1L,HK2,PGAM1,PSEN1,NUP155,TPI1,FOXK2,PFKP,PGK1,GALK1,PKM,NUP62,NUP50,NUP54,NUP58,NUP42,NUP43,NUP35,POM121,TIGAR
GO:BP	negative regulation of chromosome separation	GO:1905819	4.19149e-10	9.37763	44	2183	24	18117	CDT1,CDC20,NDC80,MAD2L2,AURKB,SPDL1,ZW10,CCNB1,KNTC1,PLK1,TTK,TRIP13,BUB1,FBXO5,TPR,BUB3,MAD2L1,PTTG1,MAD2L1BP,PCID2,ZWINT,CENPF,PSMG2,ZNF207
GO:BP	negative regulation of chromosome segregation	GO:0051985	4.19149e-10	9.37763	44	2183	24	18117	CDT1,CDC20,NDC80,MAD2L2,AURKB,SPDL1,ZW10,CCNB1,KNTC1,PLK1,TTK,TRIP13,BUB1,FBXO5,TPR,BUB3,MAD2L1,PTTG1,MAD2L1BP,PCID2,ZWINT,CENPF,PSMG2,ZNF207
GO:BP	protein deubiquitination	GO:0016579	4.6234e-10	9.33504	292	2183	77	18117	ACTR5,USP39,SHMT2,CDC20,PSMB6,SPATA2,USP37,ACTR8,TRAF2,PSMD2,SART3,NFRKB,PSMD5,USP10,RAD23B,UCHL5,PSMD8,PSMD14,PSMB4,PARK7,PSMB3,SUDS3,PSMA5,PSME4,PSMB2,STAM,POLB,VCP,KDM1B,CCNA2,PSMB1,OTULIN,USP28,PSMD3,PSMD11,PSMB7,PSMA2,BARD1,SHMT1,MCRS1,SEM1,ACTL6A,RCE1,CDC25A,YY1,RUVBL1,BRCC3,BRCA1,PSMD10,PSMD12,PSMD13,SKP2,USP1,YOD1,FOXK2,MYC,OTUD6B,UFD1,ITCH,OTUD4,OTUB1,STAMBP,CLSPN,PSMD6,PSMD4,PSMD1,PSME3…
GO:BP	nuclear pore organization	GO:0006999	4.64673e-10	9.33285	14	2183	13	18117	NUP205,NUP153,NDC1,NUP133,NUP107,NUP93,TMEM170A,NUP98,TPR,SEH1L,AHCTF1,NUP54,NUP35
GO:BP	ATP generation from ADP	GO:0006757	4.97527e-10	9.30318	116	2183	42	18117	NUP160,DHTKD1,NUP85,NUP205,NUP153,ENO1,NUP188,EIF6,NDC1,NUP133,AAAS,NUP37,LDHA,NUP107,NUP93,PRKAG1,GAPDH,RAE1,NUP98,NUP88,TPR,ALDOA,SEH1L,HK2,PGAM1,PSEN1,NUP155,TPI1,FOXK2,PFKP,PGK1,GALK1,PKM,NUP62,NUP50,NUP54,NUP58,NUP42,NUP43,NUP35,POM121,TIGAR
GO:BP	positive regulation of cell cycle process	GO:0090068	5.00407e-10	9.30068	309	2183	80	18117	CDT1,KLHL18,CENPJ,NDC80,RAD51AP1,CDCA5,AURKB,NSMCE2,PHB2,PKN2,CNOT11,KIF20B,CCNB1,RCC2,ANAPC5,NUSAP1,CDC7,ESPL1,DLGAP5,MTA3,SFPQ,DBF4,DTL,CDC6,PLK4,DDRGK1,E2F7,CDC23,MYBBP1A,KIF14,CNOT9,E2F1,CNOT10,CNOT6,ANAPC7,CNOT3,FBXO5,RACGAP1,MTBP,TPR,NIPBL,MAD2L1,CNOT7,CNOT1,EIF4G1,PRMT1,DBF4B,CDC25C,CDC25A,CDC25B,CDC73,UBE2C,CSPP1,ANAPC11,TFDP1,BRCA1,KIF23,KIF3B,AURKA,MAD2L1BP,NSFL1C,RANBP1,SLF1,APEX1,PCNA…
GO:BP	DNA strand elongation	GO:0022616	5.43386e-10	9.26489	26	2183	18	18117	DCLRE1B,GINS1,GINS3,POLE3,GINS2,POLA1,MCM7,MCM3,MCM4,RFC3,RFC4,DNA2,PCNA,POLD3,MRE11,LIG1,LIG3,NBN
GO:BP	telomere maintenance via telomere lengthening	GO:0010833	5.50302e-10	9.2594	82	2183	34	18117	DCLRE1B,DKC1,HSP90AB1,CCT2,NAF1,AURKB,PARP1,WRAP53,NAT10,CCT5,CCT8,PTGES3,CCT6A,CCT4,NOP10,XRCC5,SMG5,MCRS1,NEK2,GAR1,HNRNPA2B1,MAPKAPK5,RAD51,MRE11,EXOSC10,HNRNPC,TCP1,PIF1,HSP90AA1,CCT3,CCT7,RPA1,ATR,CTNNB1
GO:BP	negative regulation of nuclear division	GO:0051784	5.62174e-10	9.25013	55	2183	27	18117	CDT1,CDC20,NDC80,MAD2L2,AURKB,SPDL1,ZW10,CCNB1,KNTC1,PLK1,TTK,TRIP13,BUB1,FBXO5,RAD1,MTBP,TPR,BUB3,MAD2L1,MAD2L1BP,NME6,PCID2,CHEK1,ZWINT,CENPF,PSMG2,ZNF207
GO:BP	spindle assembly checkpoint	GO:0071173	5.82891e-10	9.23441	38	2183	22	18117	CDT1,CDC20,NDC80,MAD2L2,AURKB,SPDL1,ZW10,CCNB1,KNTC1,PLK1,TTK,TRIP13,BUB1,TPR,BUB3,MAD2L1,MAD2L1BP,PCID2,ZWINT,CENPF,PSMG2,ZNF207
GO:BP	mitotic spindle checkpoint	GO:0071174	5.82891e-10	9.23441	38	2183	22	18117	CDT1,CDC20,NDC80,MAD2L2,AURKB,SPDL1,ZW10,CCNB1,KNTC1,PLK1,TTK,TRIP13,BUB1,TPR,BUB3,MAD2L1,MAD2L1BP,PCID2,ZWINT,CENPF,PSMG2,ZNF207
GO:BP	mitochondrial RNA metabolic process	GO:0000959	5.82891e-10	9.23441	48	2183	25	18117	SARS2,PDE12,SLIRP,LRPPRC,TRMT10C,DARS2,TWNK,TFAM,ELAC2,TRIT1,TFB1M,METTL4,SUPV3L1,TEFM,FASTKD1,EARS2,GRSF1,TFB2M,PNPT1,HSD17B10,CDK5RAP1,PUS1,SLC25A33,YARS2,TBRG4
GO:BP	mitotic spindle assembly checkpoint	GO:0007094	5.82891e-10	9.23441	38	2183	22	18117	CDT1,CDC20,NDC80,MAD2L2,AURKB,SPDL1,ZW10,CCNB1,KNTC1,PLK1,TTK,TRIP13,BUB1,TPR,BUB3,MAD2L1,MAD2L1BP,PCID2,ZWINT,CENPF,PSMG2,ZNF207
GO:BP	proteolysis involved in cellular protein catabolic process	GO:0051603	6.46737e-10	9.18927	750	2183	153	18117	ZMPSTE24,DNAJC3,CDC20,PSMB6,CUL2,FAF2,HSP90AB1,UBA6,EIF3H,AURKB,USP37,SMARCC1,PDCL3,CLPX,EDEM2,PSMD2,CCNB1,RMND5A,PSMD5,USP10,RAD23B,ANAPC5,CLPP,MAGEF1,ERLIN1,UCHL5,PSMD8,PLK1,PSMD14,PSMB4,PARK7,CTSV,PSMB3,GID8,PSMA5,AQP11,PSME4,PSMB2,STAM,LONP1,PRPF19,IDE,COPS3,VCP,GSK3B,DTL,UBXN4,CCDC22,PITHD1,TRIB3,PSMB1,CACUL1,UBE2N,USP28,PSMD3,DDRGK1,TBL1XR1,CDC23,PSMD11,SEC61B,CCDC47,TOR1A,KIF14,BCAP31,PSMB…
GO:BP	DNA-templated transcription, elongation	GO:0006354	6.52775e-10	9.18524	117	2183	42	18117	POLR2J,POLR2K,POLR2H,ZNRD1,TBP,GTF2H3,ERCC3,POLR2G,TEFM,CDK7,POLR1A,SUPT16H,POLR2D,POLR2B,TSFM,HTATSF1,SSRP1,MNAT1,ELOC,ELP4,TCERG1,TAF1B,TAF1A,CDC73,NCBP1,NCBP2,GTF2F2,PCID2,ERCC6,CDK12,RNF8,ZNF326,HMGN1,POLR1C,POLR1D,POLR2C,POLR2F,EZH2,NELFCD,CCNK,CTR9,CTNNB1
GO:BP	small molecule metabolic process	GO:0044281	6.52775e-10	9.18524	1921	2183	325	18117	UBIAD1,PDHX,NUP160,SARS2,GOT1,ZMPSTE24,MVD,AHCY,SLC2A1,SHMT2,SOD1,STOML2,SLC25A11,DHTKD1,DLD,MINPP1,PSMB6,SLC25A19,PRPS1,SDHB,PCSK9,NUP85,IARS2,PGM2,NUP205,ATIC,PPAT,DARS2,GSTP1,SLC25A32,GSS,TGDS,PYCR3,PARP1,SCD,NSDHL,BCAT2,PARS2,HPDL,SLC19A1,LARS2,SLC27A2,GLO1,KPNB1,FUOM,IMPDH2,NUP153,DLAT,AGMAT,TBPL1,ENO1,ATP6V1A,ENOPH1,PSMD2,RPIA,AIMP1,NUP188,ECHS1,FH,PTGES3,PSMD5,EIF6,HACL1,DAGLB,IPMK,NAXE,ER…
GO:BP	positive regulation of translation	GO:0045727	6.52775e-10	9.18524	140	2183	47	18117	METTL3,DNAJC3,EIF2S3,EIF4A3,C1QBP,TRMT10C,RMND1,AGO2,NAT10,EIF6,RPUSD4,YTHDF2,EIF3D,POLR2G,PYM1,YTHDF1,MPV17L2,ELAVL1,UQCC2,POLR2D,EIF5A,FASTKD2,KHDRBS1,TRUB2,LARP1,LARP4,TARBP2,DHX9,MRPS27,PRKDC,PAIP1,LARP4B,EIF4G1,FASTKD3,PABPC1,CDK5RAP1,UQCC1,MYC,OTUD6B,HNRNPD,PKM,UHMK1,METTL5,RCC1L,UPF3B,CDK4,SERP1
GO:BP	spindle assembly	GO:0051225	6.52775e-10	9.18524	117	2183	42	18117	SMC1A,DRG1,CDC20,AURKB,TUBGCP3,CCSAP,KPNB1,MYBL2,WRAP73,WASHC5,PLK1,CHMP2B,AAAS,TPX2,KIF4A,CCNB2,ASPM,NEK2,NEK6,FBXO5,RACGAP1,TPR,TUBGCP4,RCC1,BCCIP,CEP192,KIF11,KIF23,KIF3B,AURKA,MZT1,SMC3,KIFC1,GPSM2,CHEK2,INCENP,HAUS6,HAUS8,TUBB,ZNF207,BIRC5,RPS3
GO:BP	regulation of generation of precursor metabolites and energy	GO:0043467	6.56272e-10	9.18292	164	2183	52	18117	NUP160,PDE12,SHMT2,NOA1,NUP85,NUP205,TACO1,PHB2,NUP153,CCNB1,NUP188,EIF6,GHITM,PARK7,NDC1,NUP133,AAAS,IDE,NUP37,VCP,GSK3B,UQCC2,PPIF,NUP107,NUP93,PRKAG1,RAE1,NUP98,NUP88,TPR,PNPT1,SEH1L,PGAM1,PSEN1,NUP155,SLC25A33,PPP1CA,HMGB1,PGK1,ATPSCKMT,NUP62,NUP50,NUP54,NUP58,NUP42,NUP43,NUP35,POM121,TIGAR,CDK1,TRAP1,SELENOS
GO:BP	ribonucleotide metabolic process	GO:0009259	6.66611e-10	9.17613	431	2183	101	18117	PDHX,NUP160,MVD,STOML2,DHTKD1,DLD,NUP85,NUP205,ATIC,PPAT,PARP1,SCD,IMPDH2,NUP153,DLAT,ENO1,ATP6V1A,NUP188,EIF6,NDC1,NUP133,AAAS,PFAS,RAN,UMPS,UCK2,MCCC2,ATP5MC3,NUP37,ATP5F1B,PDHA1,VCP,SLC35B2,HMGCS1,LDHA,HINT1,CAD,SLC25A1,CYC1,NUP107,UCKL1,ACOT13,NUP93,PRKAG1,GAPDH,APRT,RAE1,NUP98,NUP88,GART,TPR,DBI,COASY,ALDOA,FAR2,MFN1,PRPS2,DMAC2L,SEH1L,PANK2,ATP5PB,ATP5MF,HK2,PGAM1,PSEN1,ACOT8,ACOT7,NME6,NUP…
GO:BP	regulation of mitotic sister chromatid segregation	GO:0033047	7.39027e-10	9.13134	45	2183	24	18117	CDT1,CDC20,NDC80,MAD2L2,AURKB,SPDL1,ZW10,CCNB1,KNTC1,PLK1,TTK,TRIP13,BUB1,FBXO5,TPR,BUB3,MAD2L1,PTTG1,MAD2L1BP,PCID2,ZWINT,CENPF,PSMG2,ZNF207
GO:BP	macromolecule methylation	GO:0043414	7.93826e-10	9.10027	312	2183	80	18117	TGS1,METTL3,ZMPSTE24,METTL6,RBM15,LCMT2,THUMPD3,TRMT10C,PIH1D1,NSUN3,NSUN2,PAXIP1,HENMT1,PARP1,MRM3,TRMT112,PRDM4,DOT1L,RBBP5,BUD23,MYB,NSUN4,FBL,SMYD2,NOP2,TFB1M,METTL2B,CHTOP,TRIM28,CAMKMT,METTL4,PWP1,TRMT6,MTA2,KDM1B,CTCF,THUMPD2,MRM1,EMG1,FTSJ3,GRHL2,TFB2M,NTMT1,HSD17B10,EED,MEN1,DNMT3B,CBLL1,TRMT11,PRMT5,PRMT1,MIS18A,GTPBP3,VIRMA,SNRPB,WDR4,WDR5,TDRKH,FTSJ1,BEND3,BRCA1,PHF19,DNMT1,METTL2A,EE…
GO:BP	purine nucleotide metabolic process	GO:0006163	7.94939e-10	9.09967	450	2183	104	18117	PDHX,NUP160,MVD,STOML2,DHTKD1,DLD,PRPS1,NUP85,NUP205,ATIC,PPAT,PARP1,SCD,IMPDH2,NUP153,DLAT,ENO1,ATP6V1A,NUP188,EIF6,NDC1,NUP133,AAAS,PFAS,RAN,PRPSAP1,MCCC2,ATP5MC3,NUP37,ATP5F1B,PDHA1,VCP,SLC35B2,HMGCS1,LDHA,HINT1,SLC25A1,CYC1,NUP107,ACOT13,NUP93,PRKAG1,GAPDH,APRT,RAE1,NUP98,NUP88,GART,TPR,DBI,DCK,COASY,ALDOA,FAR2,MFN1,PRPS2,NUDT1,DMAC2L,SEH1L,PANK2,ATP5PB,ATP5MF,HK2,PGAM1,PSEN1,ACOT8,ACOT7,NME6…
GO:BP	cellular amino acid metabolic process	GO:0006520	9.23639e-10	9.0345	341	2183	85	18117	SARS2,GOT1,AHCY,SHMT2,DLD,PSMB6,IARS2,PPAT,DARS2,GSS,PYCR3,BCAT2,PARS2,LARS2,AGMAT,ENOPH1,PSMD2,AIMP1,PSMD5,PSMD8,QRSL1,PSMD14,PSMB4,PARK7,ODC1,PSMB3,GATB,PFAS,EARS2,PSMA5,MCCC1,PSME4,PSMB2,CARS2,MCCC2,PLOD3,DHFR,PSMB1,PSMD3,NARS2,PSMD11,GOT2,PPA1,CAD,PSMB7,PSMA2,NIT2,SHMT1,SMS,GAD1,GART,GATC,CTH,FPGS,SEM1,HSD17B10,PCBD1,GCLM,GCSH,ENOSF1,PSAT1,ALDH5A1,PSMD10,PSMD12,PSMD13,PSPH,MARS2,RIDA,MTHFD2L,…
GO:BP	negative regulation of metaphase/anaphase transition of cell cycle	GO:1902100	9.23639e-10	9.0345	42	2183	23	18117	CDT1,CDC20,NDC80,MAD2L2,AURKB,SPDL1,ZW10,CCNB1,KNTC1,PLK1,TTK,TRIP13,BUB1,FBXO5,TPR,BUB3,MAD2L1,MAD2L1BP,PCID2,ZWINT,CENPF,PSMG2,ZNF207
GO:BP	pyruvate metabolic process	GO:0006090	9.52798e-10	9.021	151	2183	49	18117	PDHX,NUP160,DHTKD1,DLD,NUP85,NUP205,GLO1,NUP153,DLAT,ENO1,NUP188,EIF6,NDC1,NUP133,AAAS,NUP37,PDHA1,LDHA,NUP107,NUP93,PRKAG1,GAPDH,RAE1,NUP98,NUP88,TPR,ALDOA,SEH1L,HK2,PGAM1,PSEN1,NUP155,TPI1,PDP1,PDP2,FOXK2,PFKP,PGK1,GALK1,PKM,NUP62,NUP50,NUP54,NUP58,NUP42,NUP43,NUP35,POM121,TIGAR
GO:BP	negative regulation of chromosome organization	GO:2001251	9.7809e-10	9.00962	92	2183	36	18117	CDT1,CDC20,NDC80,MAD2L2,MCM2,AURKB,TOP2A,PARP1,SPDL1,NAT10,ZW10,CCNB1,KNTC1,PLK1,ESPL1,TTK,TRIP13,BUB1,MCRS1,MNAT1,FBXO5,TPR,BUB3,MAD2L1,PTTG1,MAD2L1BP,PCID2,NBN,ZWINT,EXOSC10,CENPF,HNRNPC,PHF8,PIF1,PSMG2,ZNF207
GO:BP	ADP metabolic process	GO:0046031	9.92491e-10	9.00327	123	2183	43	18117	NUP160,DHTKD1,NUP85,NUP205,NUP153,ENO1,NUP188,EIF6,NDC1,NUP133,AAAS,NUP37,LDHA,NUP107,NUP93,PRKAG1,GAPDH,RAE1,NUP98,NUP88,TPR,ALDOA,SEH1L,HK2,PGAM1,PSEN1,NUP155,TPI1,FOXK2,PFKP,PGK1,GALK1,PKM,NUP62,NUP50,NUP54,NUP58,NUP42,NUP43,NUP35,POM121,TIGAR,AK2
GO:BP	cellular component assembly	GO:0022607	1.00505e-09	8.99781	3010	2183	473	18117	CDT1,TGS1,SMC1A,TMED2,ARPC3,ACTR3,NUBP2,ABT1,DRG1,SLC2A1,PRPF6,USP39,CLP1,SHMT2,PFDN6,TBC1D7,CENPJ,AP2S1,STOML2,GEMIN5,CDC20,RPF2,TMEM138,PPP6C,EIF2S3,POC1B,C1QBP,NUP85,CHAF1A,CDC45,CENPQ,COX10,EIF3I,WDR62,HSP90AB1,NUP205,PIH1D1,TTC26,HSPA9,CCT2,NAF1,MPP6,PATL1,MCM2,COA6,VMA21,EIF3H,AURKB,ANP32B,TACO1,WDR34,PARP1,COIL,MRTO4,SEC23IP,TRAF2,ITGB3BP,RAC3,WRAP53,ASF1B,AGO2,TUBGCP3,RBBP5,FERMT1,TBP,CCS…
GO:BP	regulation of nuclear division	GO:0051783	1.00839e-09	8.99637	137	2183	46	18117	CDT1,CDC20,NDC80,MAD2L2,RAD51AP1,AURKB,NSMCE2,SPDL1,KIF20B,ZW10,CCNB1,ANAPC5,NUSAP1,KNTC1,MKI67,PLK1,ESPL1,DLGAP5,BORA,TTK,TRIP13,CDC23,ANAPC7,BUB1,NEK2,FBXO5,RAD1,MTBP,TPR,BUB3,RCC1,MAD2L1,PRMT5,CDC25C,ANAPC11,AURKA,MAD2L1BP,NME6,PKMYT1,PCID2,CHEK1,ZWINT,CENPF,PSMG2,ZNF207,NUP62
GO:BP	nucleobase-containing small molecule metabolic process	GO:0055086	1.06258e-09	8.97364	629	2183	133	18117	PDHX,NUP160,MVD,AHCY,SHMT2,STOML2,DHTKD1,DLD,PRPS1,NUP85,NUP205,ATIC,PPAT,TGDS,PARP1,SCD,IMPDH2,NUP153,DLAT,TBPL1,ENO1,ATP6V1A,NUP188,EIF6,NAXE,PARK7,NDC1,NUP133,AAAS,PFAS,RAN,UMPS,PRPSAP1,UCK2,MCCC2,ATP5MC3,RRM1,NUP37,ATP5F1B,PDHA1,VCP,ERH,GNPDA1,SLC35B2,HMGCS1,TK1,LDHA,HINT1,CAD,DERA,SLC25A1,CYC1,NUP107,UCKL1,ACOT13,NUP93,SHMT1,PRKAG1,GAPDH,APRT,RAE1,RRM2,NUP98,NUP88,GART,TPR,DBI,DCK,UNG,DUT,OA…
GO:BP	modification-dependent macromolecule catabolic process	GO:0043632	1.07551e-09	8.96839	673	2183	140	18117	ZMPSTE24,CDC20,PSMB6,CUL2,FAF2,HSP90AB1,UBA6,EIF3H,AURKB,USP37,SMARCC1,EXOSC2,PDCL3,EDEM2,PSMD2,CCNB1,RMND5A,PSMD5,USP10,RAD23B,ANAPC5,MAGEF1,ERLIN1,UCHL5,PSMD8,PLK1,PSMD14,PSMB4,PARK7,PSMB3,GID8,PSMA5,PSME4,PSMB2,STAM,LONP1,COPS3,VCP,GSK3B,DTL,UBXN4,CCDC22,TRIB3,PSMB1,CACUL1,UBE2N,USP28,PSMD3,DDRGK1,TBL1XR1,CDC23,PSMD11,SEC61B,CCDC47,KIF14,BCAP31,PSMB7,PSMA2,HSP90B1,STT3B,ANAPC7,DERL1,FBXO22,UHR…
GO:BP	spindle checkpoint	GO:0031577	1.09296e-09	8.9614	39	2183	22	18117	CDT1,CDC20,NDC80,MAD2L2,AURKB,SPDL1,ZW10,CCNB1,KNTC1,PLK1,TTK,TRIP13,BUB1,TPR,BUB3,MAD2L1,MAD2L1BP,PCID2,ZWINT,CENPF,PSMG2,ZNF207
GO:BP	DNA damage response, detection of DNA damage	GO:0042769	1.09296e-09	8.9614	39	2183	22	18117	POLD1,DNAJA1,MRPS26,PARP1,RPA3,RPA2,DTL,MRPS9,MRPS35,MRPS11,RFC5,RFC3,RFC4,RFC2,RAD18,PCNA,POLD3,USP1,CUL4A,DDB1,RPA1,RPS3
GO:BP	meiotic cell cycle	GO:0051321	1.11256e-09	8.95368	254	2183	69	18117	SMC1A,METTL3,ACTR3,CDC20,RAD51AP1,BRCA2,NSUN2,TOP2A,TUBGCP3,ZW10,STK35,WASHC5,YTHDF2,PLK1,ESPL1,NDC1,OSGIN2,BRIP1,CENPX,NCAPD2,TTK,TRIP13,CCNB2,PDIK1L,FANCM,ASPM,BUB1,NEK2,FBXO5,RAD1,HUS1,BUB3,TUBGCP4,CCNE2,CCNE1,RBBP8,PTTG1,SGO1,SGO2,CDC25C,CDC25A,CDC25B,PSMC3IP,TDRKH,FIGNL1,PSMD13,AURKA,ING2,RAD51,HSF2BP,TUBG1,RAD51D,NCAPH2,PKMYT1,SMC3,SMC4,SMC2,MRE11,FANCA,PPP2CA,NBN,MND1,RMI1,INCENP,EXO1,ZNF3…
GO:BP	transport of virus	GO:0046794	1.11256e-09	8.95368	64	2183	29	18117	NUP160,NUP85,NUP205,KPNB1,NUP153,NUP188,NDC1,NUP133,AAAS,RAN,NUP37,NUP107,NUP93,RAE1,NUP98,NUP88,TPR,SEH1L,TSG101,NUP155,KPNA2,NUP62,NUP50,NUP54,NUP58,NUP42,NUP43,NUP35,POM121
GO:BP	DNA strand elongation involved in DNA replication	GO:0006271	1.1409e-09	8.94275	19	2183	15	18117	GINS1,GINS3,POLE3,GINS2,POLA1,MCM7,MCM3,MCM4,RFC3,RFC4,DNA2,PCNA,POLD3,LIG1,LIG3
GO:BP	transcription by RNA polymerase I	GO:0006360	1.16631e-09	8.93319	68	2183	30	18117	ZMPSTE24,POLR2K,PIH1D1,NOL11,POLR2H,ZNRD1,TBP,GTF2H3,IPPK,UTP15,ERCC3,PWP1,DHX33,RRN3,CDK7,POLR1A,WDR75,MNAT1,TAF1B,TAF1A,TCOF1,LYAR,ERCC6,HEATR1,SMARCB1,DDX11,PHF8,POLR1C,POLR1D,POLR2F
GO:BP	transcription-coupled nucleotide-excision repair	GO:0006283	1.19004e-09	8.92444	72	2183	31	18117	POLD1,POLR2J,POLR2K,POLR2H,RPA3,GTF2H3,ERCC3,POLR2G,RPA2,PRPF19,COPS3,CDK7,POLR2D,POLR2B,MNAT1,RFC5,RFC3,RFC4,RFC2,PCNA,POLD3,ERCC6,LIG1,LIG3,CUL4A,DDB1,HMGN1,POLR2C,POLR2F,RPA1,AQR
GO:BP	nucleotide metabolic process	GO:0009117	1.22256e-09	8.91273	544	2183	119	18117	PDHX,NUP160,MVD,STOML2,DHTKD1,DLD,PRPS1,NUP85,NUP205,ATIC,PPAT,PARP1,SCD,IMPDH2,NUP153,DLAT,TBPL1,ENO1,ATP6V1A,NUP188,EIF6,NAXE,PARK7,NDC1,NUP133,AAAS,PFAS,RAN,UMPS,PRPSAP1,UCK2,MCCC2,ATP5MC3,RRM1,NUP37,ATP5F1B,PDHA1,VCP,SLC35B2,HMGCS1,LDHA,HINT1,CAD,DERA,SLC25A1,CYC1,NUP107,UCKL1,ACOT13,NUP93,PRKAG1,GAPDH,APRT,RAE1,RRM2,NUP98,NUP88,GART,TPR,DBI,DCK,UNG,DUT,COASY,ALDOA,FAR2,MFN1,PRPS2,NUDT1,DMAC2…
GO:BP	regulation of response to DNA damage stimulus	GO:2001020	1.22533e-09	8.91175	228	2183	64	18117	ZMPSTE24,MAD2L2,RAD51AP1,PAXIP1,PARP1,RFWD3,WRAP53,CGAS,HELB,TMEM161A,CEBPG,NEK4,SMYD2,MAGEF1,TIMELESS,NUDT16L1,TRIM28,POLQ,DEK,RPA2,AUNIP,UBE2N,PPP4R2,BID,FBXO5,DHX9,PRKDC,BCL2L12,UBE2V2,FIGNL1,BRCC3,BRCA1,PSMD10,PARG,ING2,RAD51,SLF1,PCNA,ERCC6,USP1,FANCB,BCL2L1,PARPBP,FOXM1,ARMT1,HMGB1,TAF9,MYC,CUL4A,CHEK2,CHEK1,WRNIP1,RMI2,EEF1E1,OTUB1,RNF8,EYA3,DDX11,HNRNPK,NSD2,CBX8,RPS3,TIGAR,ATR
GO:BP	covalent chromatin modification	GO:0016569	1.31089e-09	8.88243	478	2183	108	18117	HDAC8,ZMPSTE24,PIH1D1,YEATS2,BRCA2,PAXIP1,AURKB,TAF5,RIOX2,TRMT112,PRDM4,DOT1L,RBBP5,MYB,CCNB1,KANSL2,SART3,BRMS1,FBL,SMYD2,HDAC1,CHTOP,TRIM28,GTF2B,SET,PWP1,RCOR1,PARK7,PPP5C,SUDS3,PCGF1,HDAC2,MTA3,SFPQ,MTA2,KDM1B,CDK5,POLE3,CTCF,CCNA2,RCOR2,NOC2L,UBE2N,KDM5C,TBL1XR1,YEATS4,VRK1,RUVBL2,NAA40,MCRS1,UHRF1,NTMT1,NIPBL,ACTL6A,TAF5L,EED,TAF12,MEN1,RNF40,TADA1,DNMT3B,PRMT5,PRMT1,CDC73,UBE2A,WDR5,RUVBL…
GO:BP	regulation of stem cell differentiation	GO:2000736	1.32428e-09	8.87802	115	2183	41	18117	METTL3,TCF3,PSMB6,HSPA9,NSUN2,MYB,PSMD2,PSMD5,YTHDF2,PSMD8,PSMD14,PSMB4,PWP1,PSMB3,PSMA5,PSME4,PSMB2,PUS7,PSMB1,PSMD3,PSMD11,PSMB7,PSMA2,PRKDC,SEM1,PSMD10,PSMD12,PSMD13,CDK12,NUDT21,ITCH,CBFB,PSMD6,PSMD4,PSMD1,PSME3,PSMF1,PSMA4,PSMA1,PSMB5,PSMC6
GO:BP	positive regulation of chromosome organization	GO:2001252	1.64053e-09	8.78502	168	2183	52	18117	CDT1,DKC1,PIH1D1,CCT2,NAF1,PAXIP1,AURKB,NSMCE2,NABP2,CCT5,MYB,CCNB1,SART3,CCT8,CCT6A,CHTOP,TRIM28,SFPQ,CCT4,UBE2N,XRCC5,RUVBL2,NEK2,TPR,NIPBL,RNF40,DNMT3B,HNRNPA2B1,WDR5,MAPKAPK5,BRCA1,PHF19,MAD2L1BP,ING2,DNMT1,SSBP1,SLF1,MRE11,PPHLN1,SNW1,NBN,SMARCB1,MORC2,DDX11,HNRNPD,GNL3,TCP1,CTR9,CCT3,CCT7,ATR,CTNNB1
GO:BP	nucleus organization	GO:0006997	1.88961e-09	8.72363	130	2183	44	18117	ZMPSTE24,NUP205,WRAP53,NUP153,TBPL1,CCNB1,TOR1B,REEP4,PLK1,CHMP2B,NDC1,NUP133,ZPR1,PSME4,RPS19,PPP2R2A,EMG1,SRPK1,CCNB2,TOR1A,VRK1,NUP107,NEMP1,NOLC1,NUP93,TMEM170A,NEK6,NUP98,TPR,BANF1,TMEM201,SEH1L,TMF1,NSFL1C,NUP155,AHCTF1,PPP2CA,HMGB2,CHEK1,RNF8,NUP54,NUP35,CDK1,SPAST
GO:BP	DNA damage checkpoint	GO:0000077	1.95525e-09	8.7088	154	2183	49	18117	CDC5L,TOPBP1,RFWD3,DOT1L,CNOT11,BLM,CCNB1,INTS7,PLK1,RPA2,BRIP1,PRPF19,DTL,USP28,E2F7,MDC1,CNOT9,E2F1,CNOT10,CNOT6,CNOT3,MSH2,RAD1,HUS1,PRKDC,CNOT7,CNOT1,PRMT1,CDC25C,TFDP1,BRCC3,BRCA1,AURKA,TIPIN,PCNA,ERCC6,MRE11,NBN,CUL4A,CHEK2,CHEK1,CLSPN,CASP2,DONSON,HINFP,CDK2,CDK1,ATR,BAX
GO:BP	protein modification process	GO:0036211	2.07444e-09	8.6831	4041	2183	607	18117	HDAC8,FN3KRP,ACTR5,NUP160,ZDHHC20,MED6,TMED2,ASB6,KLHL18,FANCI,ZMPSTE24,SAE1,MVD,USP39,DNAJC3,RPN1,CDCA2,SHMT2,TBC1D7,RANGAP1,DNAJA3,SOD1,CDC20,ALG5,DLD,PPP6C,SSU72,MINPP1,CDKN3,PSMB6,PCSK9,NAA15,CUL2,MAD2L2,ACP1,NUP85,PDIA3,METAP2,MED30,DNAJA1,HSP90AB1,NUP205,UBA6,PIH1D1,SENP5,IBTK,YEATS2,CHUK,BRCA2,PPP1R26,GSTP1,PAXIP1,PDIA6,G2E3,SPATA2,PRKAR2A,ESCO1,EIF3H,AURKB,TAF5,B4GALT5,USP37,PARP1,RFWD3,N…
GO:BP	cellular protein modification process	GO:0006464	2.07444e-09	8.6831	4041	2183	607	18117	HDAC8,FN3KRP,ACTR5,NUP160,ZDHHC20,MED6,TMED2,ASB6,KLHL18,FANCI,ZMPSTE24,SAE1,MVD,USP39,DNAJC3,RPN1,CDCA2,SHMT2,TBC1D7,RANGAP1,DNAJA3,SOD1,CDC20,ALG5,DLD,PPP6C,SSU72,MINPP1,CDKN3,PSMB6,PCSK9,NAA15,CUL2,MAD2L2,ACP1,NUP85,PDIA3,METAP2,MED30,DNAJA1,HSP90AB1,NUP205,UBA6,PIH1D1,SENP5,IBTK,YEATS2,CHUK,BRCA2,PPP1R26,GSTP1,PAXIP1,PDIA6,G2E3,SPATA2,PRKAR2A,ESCO1,EIF3H,AURKB,TAF5,B4GALT5,USP37,PARP1,RFWD3,N…
GO:BP	nucleoside phosphate metabolic process	GO:0006753	2.14792e-09	8.66798	555	2183	120	18117	PDHX,NUP160,MVD,STOML2,DHTKD1,DLD,PRPS1,NUP85,NUP205,ATIC,PPAT,PARP1,SCD,IMPDH2,NUP153,DLAT,TBPL1,ENO1,ATP6V1A,NUP188,EIF6,NAXE,PARK7,NDC1,NUP133,AAAS,PFAS,RAN,UMPS,PRPSAP1,UCK2,MCCC2,ATP5MC3,RRM1,NUP37,ATP5F1B,PDHA1,VCP,SLC35B2,HMGCS1,TK1,LDHA,HINT1,CAD,DERA,SLC25A1,CYC1,NUP107,UCKL1,ACOT13,NUP93,PRKAG1,GAPDH,APRT,RAE1,RRM2,NUP98,NUP88,GART,TPR,DBI,DCK,UNG,DUT,COASY,ALDOA,FAR2,MFN1,PRPS2,NUDT1,D…
GO:BP	rRNA modification	GO:0000154	2.47375e-09	8.60664	37	2183	21	18117	DKC1,NSUN3,NAF1,RPUSD1,MRM3,TRMT112,BUD23,NAT10,NSUN4,FBL,NOP2,RPUSD2,RPUSD4,TFB1M,MRM1,EMG1,FTSJ3,NOP10,TFB2M,GAR1,METTL5
GO:BP	multi-organism localization	GO:1902579	2.64958e-09	8.57682	66	2183	29	18117	NUP160,NUP85,NUP205,KPNB1,NUP153,NUP188,NDC1,NUP133,AAAS,RAN,NUP37,NUP107,NUP93,RAE1,NUP98,NUP88,TPR,SEH1L,TSG101,NUP155,KPNA2,NUP62,NUP50,NUP54,NUP58,NUP42,NUP43,NUP35,POM121
GO:BP	multi-organism transport	GO:0044766	2.64958e-09	8.57682	66	2183	29	18117	NUP160,NUP85,NUP205,KPNB1,NUP153,NUP188,NDC1,NUP133,AAAS,RAN,NUP37,NUP107,NUP93,RAE1,NUP98,NUP88,TPR,SEH1L,TSG101,NUP155,KPNA2,NUP62,NUP50,NUP54,NUP58,NUP42,NUP43,NUP35,POM121
GO:BP	ribosomal large subunit biogenesis	GO:0042273	2.65857e-09	8.57535	74	2183	31	18117	RPF1,RPF2,RRP15,MRTO4,EIF6,NOP2,RSL1D1,MALSU1,MDN1,DDX18,EBNA1BP2,LAS1L,SURF6,NIFK,NOC2L,PPAN,FTSJ3,FASTKD2,RPLP0,RPL26L1,GTPBP4,NLE1,SNU13,WDR12,HEATR3,BRIX1,PAK1IP1,ZNHIT3,MRPL11,MAK16,TRAF7
GO:BP	regulation of cellular metabolic process	GO:0031323	2.71218e-09	8.56668	6269	2183	890	18117	CDT1,HDAC8,ACTR5,CDC5L,NUP160,ELK1,MED6,TMED2,METTL3,FANCI,ZMPSTE24,TIMM17A,ACTR3,SAE1,ZC3H8,ABT1,EIF4E,POLR2K,PRPF6,DNAJC3,PDE12,CDCA2,TRIP4,ZBTB41,SHMT2,TBC1D7,CENPJ,SLIRP,DNAJA3,LRPPRC,SOD1,STOML2,GEMIN5,CDC20,TCF3,MED4,SSU72,NOA1,EIF2S3,CDKN3,PSMB6,RBM15,EIF4A3,HNRNPF,PCSK9,C1QBP,ZNF823,NAA15,CUL2,PPP1R13L,MAD2L2,NUP85,CDC45,RAD51AP1,RBM42,PDS5A,POLG2,MRPL13,DKC1,MED30,F12,DNAJA1,TRMT10C,ZBTB…
GO:BP	purine ribonucleotide metabolic process	GO:0009150	3.44124e-09	8.46328	414	2183	96	18117	PDHX,NUP160,MVD,STOML2,DHTKD1,DLD,NUP85,NUP205,ATIC,PPAT,PARP1,SCD,IMPDH2,NUP153,DLAT,ENO1,ATP6V1A,NUP188,EIF6,NDC1,NUP133,AAAS,PFAS,RAN,MCCC2,ATP5MC3,NUP37,ATP5F1B,PDHA1,VCP,SLC35B2,HMGCS1,LDHA,HINT1,SLC25A1,CYC1,NUP107,ACOT13,NUP93,PRKAG1,GAPDH,APRT,RAE1,NUP98,NUP88,GART,TPR,DBI,COASY,ALDOA,FAR2,MFN1,PRPS2,DMAC2L,SEH1L,PANK2,ATP5PB,ATP5MF,HK2,PGAM1,PSEN1,ACOT8,ACOT7,NME6,NUP155,TPI1,PDP1,PDP2,S…
GO:BP	RNA-dependent DNA biosynthetic process	GO:0006278	4.08001e-09	8.38934	71	2183	30	18117	DKC1,HSP90AB1,CCT2,NAF1,AURKB,WRAP53,PPIA,NAT10,CCT5,CCT8,PTGES3,CCT6A,CCT4,NOP10,XRCC5,SMG5,NEK2,GAR1,MAPKAPK5,MRE11,EXOSC10,HNRNPC,TCP1,PIF1,HSP90AA1,CCT3,CCT7,RPA1,ATR,CTNNB1
GO:BP	regulation of ATP metabolic process	GO:1903578	4.30724e-09	8.3658	119	2183	41	18117	NUP160,PDE12,SHMT2,NUP85,NUP205,PARP1,NUP153,ENO1,NUP188,EIF6,NDC1,NUP133,AAAS,NUP37,VCP,UQCC2,PPIF,NUP107,NUP93,PRKAG1,RAE1,NUP98,NUP88,TPR,SEH1L,PGAM1,BEND3,PSEN1,NUP155,SLC25A33,PGK1,ATPSCKMT,NUP62,NUP50,NUP54,NUP58,NUP42,NUP43,NUP35,POM121,TIGAR
GO:BP	nucleotide-excision repair	GO:0006289	4.50994e-09	8.34583	110	2183	39	18117	POLD1,POLR2J,POLR2K,BRCA2,PARP1,POLR2H,RPA3,RAD23B,GTF2H3,ERCC3,POLR2G,RPA2,BRIP1,PRPF19,COPS3,CDK7,POLR2D,POLR2B,MNAT1,HUS1,RFC5,RFC3,RFC4,RFC2,PCNA,POLD3,ERCC6,FANCC,NEIL3,LIG1,LIG3,HMGB1,CUL4A,DDB1,HMGN1,POLR2C,POLR2F,RPA1,AQR
GO:BP	modification-dependent protein catabolic process	GO:0019941	4.62017e-09	8.33534	662	2183	136	18117	ZMPSTE24,CDC20,PSMB6,CUL2,FAF2,HSP90AB1,UBA6,EIF3H,AURKB,USP37,SMARCC1,PDCL3,EDEM2,PSMD2,CCNB1,RMND5A,PSMD5,USP10,RAD23B,ANAPC5,MAGEF1,ERLIN1,UCHL5,PSMD8,PLK1,PSMD14,PSMB4,PARK7,PSMB3,GID8,PSMA5,PSME4,PSMB2,STAM,LONP1,COPS3,VCP,GSK3B,DTL,UBXN4,CCDC22,TRIB3,PSMB1,CACUL1,UBE2N,USP28,PSMD3,DDRGK1,TBL1XR1,CDC23,PSMD11,SEC61B,CCDC47,KIF14,BCAP31,PSMB7,PSMA2,HSP90B1,STT3B,ANAPC7,DERL1,FBXO22,UHRF1,FBXO…
GO:BP	histone modification	GO:0016570	4.62273e-09	8.3351	464	2183	104	18117	HDAC8,ZMPSTE24,PIH1D1,YEATS2,BRCA2,PAXIP1,AURKB,TAF5,RIOX2,TRMT112,PRDM4,DOT1L,RBBP5,MYB,CCNB1,KANSL2,SART3,BRMS1,FBL,SMYD2,HDAC1,CHTOP,GTF2B,SET,PWP1,RCOR1,PARK7,PPP5C,SUDS3,PCGF1,HDAC2,MTA3,SFPQ,MTA2,KDM1B,CDK5,POLE3,CTCF,CCNA2,RCOR2,NOC2L,UBE2N,KDM5C,TBL1XR1,YEATS4,VRK1,RUVBL2,NAA40,MCRS1,UHRF1,NTMT1,NIPBL,ACTL6A,TAF5L,EED,TAF12,MEN1,RNF40,TADA1,DNMT3B,PRMT5,PRMT1,CDC73,UBE2A,WDR5,RUVBL1,GTF3C…
GO:BP	postreplication repair	GO:0006301	4.66949e-09	8.33073	52	2183	25	18117	POLD1,MAD2L2,RPA3,USP10,POLDIP2,RPA2,POLE2,VCP,DTL,UBE2N,MSH2,UBE2V2,UBE2A,RFC5,RFC3,RFC4,RFC2,BRCA1,RAD18,PCNA,POLD3,WDR33,UFD1,RPA1,SPRTN
GO:BP	cellular localization	GO:0051641	4.77406e-09	8.32111	3541	2183	539	18117	CDT1,BORCS5,HDAC8,NUP160,ZDHHC20,TMED2,ZMPSTE24,TIMM17A,ACTR3,SAE1,GET3,EIF4E,DNAJC3,CENPJ,RANGAP1,VPS33A,DNAJA3,LRPPRC,AP2S1,SOD1,STOML2,GEMIN5,RPF2,NDC80,PPP6C,SPCS1,EIF4A3,PCSK9,MIPEP,NUP85,FAF2,CENPQ,GRPEL1,DKC1,DNAJA1,PGM2,HSP90AB1,NUP205,PIH1D1,IBTK,TTC26,BRCA2,HSPA9,CCT2,GSTP1,THOC6,NSUN2,MIOS,LRWD1,BYSL,ARF3,CDCA5,TOMM40,SRP72,AURKB,ANP32B,COPB2,PGRMC1,WDR34,PARP1,VAMP7,SEC23IP,SURF4,TEX2…
GO:BP	mRNA 3'-end processing	GO:0031124	5.23157e-09	8.28137	106	2183	38	18117	CSTF2,CLP1,SSU72,EIF4A3,THOC6,SRSF2,CCNB1,CHTOP,MTPAP,RPRD1B,SRSF7,SNRPA,POLR2D,CPSF6,PAPOLA,GRSF1,BARD1,CPSF3,MAGOH,PNPT1,CPSF2,RNF40,CDC73,PABPC1,VIRMA,NCBP1,NCBP2,SLBP,SRSF3,WDR33,CSTF3,CSTF1,ZNF473,NUDT21,RNPS1,DDX39A,CTR9,UPF3B
GO:BP	protein folding	GO:0006457	5.2469e-09	8.2801	225	2183	62	18117	DNAJC3,PFDN6,DNAJA3,PDIA3,GRPEL1,DNAJA1,HSP90AB1,PFDN2,HSPA9,CCT2,PDIA6,PDCL3,AHSA1,PPIA,CCT5,CLPX,HSPH1,SDF2,CCT8,PTGES3,MESD,CCT6A,RAD23B,TOR1B,MOGS,GANAB,CCT4,VCP,QSOX2,DNAJC5,HSPA14,TOR1A,PPIF,CHCHD4,PPIL1,HSP90B1,RUVBL2,TOR2A,DERL1,PDCD5,SELENOF,ERP29,HSPA8,HSPD1,SGTA,PPIB,PPID,HSPBP1,VBP1,MKKS,DNAJC7,CSNK2A1,CHORDC1,NUDCD2,GNAI3,TCP1,HSP90AA1,CCT3,PDRG1,CCT7,RP2,TRAP1
GO:BP	nucleoside diphosphate phosphorylation	GO:0006165	5.44059e-09	8.26435	134	2183	44	18117	NUP160,DHTKD1,NUP85,NUP205,NUP153,ENO1,NUP188,EIF6,NDC1,NUP133,AAAS,NUP37,LDHA,NUP107,NUP93,PRKAG1,GAPDH,RAE1,NUP98,NUP88,TPR,ALDOA,SEH1L,HK2,PGAM1,PSEN1,NME6,NUP155,TPI1,FOXK2,PFKP,PGK1,GALK1,PKM,NUP62,NUP50,NUP54,NUP58,NUP42,NUP43,NUP35,POM121,TIGAR,AK2
GO:BP	RNA 5'-end processing	GO:0000966	5.47095e-09	8.26194	23	2183	16	18117	ABT1,TRMT10C,POP7,RPP25,POP4,NOP9,NOP14,POP1,RPP38,RPP40,PNPT1,HSD17B10,RPP25L,POP5,UTP20,TBL3
GO:BP	viral gene expression	GO:0019080	5.51487e-09	8.25846	199	2183	57	18117	NUP160,POLR2J,POLR2K,SPCS1,NUP85,NUP205,POLR2H,NUP153,RPS5,NUP188,TRIM11,HDAC1,GTF2B,EIF3D,POLR2G,NDC1,NUP133,MCTS1,AAAS,NUP37,RPS19,POLR2D,RRP1B,NUP107,POLR2B,NUP93,TARBP2,DHX9,RAE1,TFAP4,NUP98,NUP88,TPR,RPLP0,PTBP1,EIF3B,SEH1L,GTF2F2,TRIM27,NUP155,SNW1,SMARCB1,POLR2C,POLR2F,NELFCD,NUP62,NUP50,NUP54,NUP58,NUP42,NUP43,NUP35,RPL8,POM121,RPS3,RPS2,RPSA
GO:BP	regulation of gene silencing by RNA	GO:0060966	5.58552e-09	8.25294	120	2183	41	18117	NUP160,ZMPSTE24,POLR2J,POLR2K,NUP85,NUP205,POLR2H,MAP2K1,AGO2,NUP153,NUP188,EIF4E2,POLR2G,NDC1,NUP133,AAAS,ELAVL1,NUP37,POLR2D,NUP107,POLR2B,NUP93,TARBP2,DHX9,RAE1,NUP98,NUP88,TPR,EIF4G1,SEH1L,NUP155,POLR2C,POLR2F,NUP62,NUP50,NUP54,NUP58,NUP42,NUP43,NUP35,POM121
GO:BP	regulation of gene silencing	GO:0060968	5.67513e-09	8.24602	139	2183	45	18117	NUP160,ZMPSTE24,POLR2J,POLR2K,NUP85,CDC45,NUP205,POLR2H,MAP2K1,AGO2,NUP153,NUP188,EIF4E2,POLR2G,NDC1,NUP133,AAAS,ELAVL1,NUP37,POLR2D,NUP107,ATAD2,POLR2B,NUP93,TARBP2,DHX9,RAE1,NUP98,NUP88,TPR,EIF4G1,SEH1L,NUP155,HMGA1,POLR2C,POLR2F,NUP62,NUP50,NUP54,NUP58,NUP42,NUP43,NUP35,POM121,CDK2
GO:BP	carboxylic acid metabolic process	GO:0019752	5.67513e-09	8.24602	1024	2183	191	18117	PDHX,NUP160,SARS2,GOT1,AHCY,SLC2A1,SHMT2,DHTKD1,DLD,PSMB6,SDHB,NUP85,IARS2,NUP205,ATIC,PPAT,DARS2,GSTP1,SLC25A32,GSS,PYCR3,SCD,BCAT2,PARS2,SLC19A1,LARS2,SLC27A2,GLO1,NUP153,DLAT,AGMAT,ENO1,ENOPH1,PSMD2,AIMP1,NUP188,ECHS1,FH,PTGES3,PSMD5,EIF6,HACL1,DAGLB,ERLIN1,PSMD8,QRSL1,SLC25A17,PSMD14,PSMB4,GSTO2,SLC5A6,PARK7,ODC1,PSMB3,NDC1,NUP133,GATB,AAAS,PFAS,EARS2,PSMA5,MCCC1,PSME4,LYPLA2,PSMB2,CARS2,MCCC…
GO:BP	regulation of nucleobase-containing compound metabolic process	GO:0019219	6.31786e-09	8.19943	4091	2183	610	18117	CDT1,HDAC8,ACTR5,CDC5L,NUP160,ELK1,MED6,METTL3,ZMPSTE24,ACTR3,ZC3H8,ABT1,POLR2K,PRPF6,PDE12,TRIP4,ZBTB41,CENPJ,SLIRP,DNAJA3,LRPPRC,TCF3,MED4,SSU72,PSMB6,RBM15,HNRNPF,C1QBP,ZNF823,NAA15,CUL2,PPP1R13L,MAD2L2,NUP85,CDC45,RAD51AP1,RBM42,POLG2,DKC1,MED30,ZBTB33,HSP90AB1,NUP205,POLR3F,PIH1D1,YEATS2,CHUK,REXO4,BRCA2,CCT2,NAF1,NSUN2,PAXIP1,AURKB,TAF5,TOP2A,PARP1,NCOA7,ZBTB9,NOL11,ACTR8,RIOX2,TRMT112,BAMB…
GO:BP	regulation of nitrogen compound metabolic process	GO:0051171	6.89067e-09	8.16174	5848	2183	834	18117	CDT1,HDAC8,ACTR5,CDC5L,NUP160,ELK1,MED6,TMED2,METTL3,FANCI,ZMPSTE24,TIMM17A,ACTR3,SAE1,ZC3H8,ABT1,EIF4E,POLR2K,PRPF6,DNAJC3,PDE12,CDCA2,TRIP4,ZBTB41,SHMT2,PFDN6,TBC1D7,CENPJ,SLIRP,DNAJA3,LRPPRC,SOD1,GEMIN5,CDC20,TCF3,MED4,SSU72,EIF2S3,CDKN3,PSMB6,RBM15,EIF4A3,HNRNPF,PCSK9,C1QBP,ZNF823,NAA15,CUL2,PPP1R13L,MAD2L2,NUP85,CDC45,RAD51AP1,RBM42,POLG2,MRPL13,DKC1,MED30,F12,DNAJA1,TRMT10C,ZBTB33,HSP90AB1,…
GO:BP	nucleotide phosphorylation	GO:0046939	6.96081e-09	8.15734	135	2183	44	18117	NUP160,DHTKD1,NUP85,NUP205,NUP153,ENO1,NUP188,EIF6,NDC1,NUP133,AAAS,NUP37,LDHA,NUP107,NUP93,PRKAG1,GAPDH,RAE1,NUP98,NUP88,TPR,ALDOA,SEH1L,HK2,PGAM1,PSEN1,NME6,NUP155,TPI1,FOXK2,PFKP,PGK1,GALK1,PKM,NUP62,NUP50,NUP54,NUP58,NUP42,NUP43,NUP35,POM121,TIGAR,AK2
GO:BP	regulation of cellular amide metabolic process	GO:0034248	7.2133e-09	8.14187	535	2183	115	18117	TMED2,METTL3,EIF4E,DNAJC3,SHMT2,LRPPRC,GEMIN5,EIF2S3,EIF4A3,C1QBP,MRPL13,TRMT10C,NSUN3,EIF3H,TACO1,RMND1,AGO2,IGF2BP2,NAT10,CNOT11,EIF2B2,PTCD3,PSTK,EIF6,MOV10,RPUSD4,YTHDF2,EEFSEC,EIF4E2,MALSU1,EIF2S1,EIF3D,POLR2G,PYM1,YTHDF1,MPV17L2,ELAVL1,EIF4EBP1,MTG2,LSM14B,PUS7,DHFR,UQCC2,HNRNPLL,POLR2D,EIF5A,IGF2BP3,CNOT9,FASTKD2,KHDRBS1,CNOT10,TSFM,TRUB2,CNOT6,HNRNPR,DDX1,NOLC1,CNOT3,MAGOH,HNRNPL,SHMT1,LA…
GO:BP	ubiquitin-dependent protein catabolic process	GO:0006511	8.04244e-09	8.09461	655	2183	134	18117	CDC20,PSMB6,CUL2,FAF2,HSP90AB1,UBA6,EIF3H,AURKB,USP37,SMARCC1,PDCL3,EDEM2,PSMD2,CCNB1,RMND5A,PSMD5,USP10,RAD23B,ANAPC5,MAGEF1,ERLIN1,UCHL5,PSMD8,PLK1,PSMD14,PSMB4,PARK7,PSMB3,GID8,PSMA5,PSME4,PSMB2,STAM,COPS3,VCP,GSK3B,DTL,UBXN4,CCDC22,TRIB3,PSMB1,CACUL1,UBE2N,USP28,PSMD3,DDRGK1,TBL1XR1,CDC23,PSMD11,SEC61B,CCDC47,KIF14,BCAP31,PSMB7,PSMA2,HSP90B1,STT3B,ANAPC7,DERL1,FBXO22,UHRF1,FBXO5,PLAA,VPS25,EL…
GO:BP	positive regulation of cell cycle	GO:0045787	8.23238e-09	8.08447	403	2183	93	18117	CDT1,KLHL18,EIF4E,CENPJ,TCF3,NDC80,RAD51AP1,HSP90AB1,BRCA2,CDCA5,AURKB,NSMCE2,PHB2,PKN2,CNOT11,KIF20B,CCNB1,RCC2,ANAPC5,NUSAP1,CDC7,ESPL1,POLDIP2,DLGAP5,EIF4EBP1,MTA3,SFPQ,DBF4,DTL,CDC6,PLK4,DDRGK1,E2F7,CDC23,MYBBP1A,KIF14,CNOT9,E2F1,CNOT10,CNOT6,ANAPC7,CNOT3,MNAT1,FBXO5,RACGAP1,TFAP4,ADAM10,MTBP,TPR,NIPBL,MAD2L1,PSRC1,CNOT7,CNOT1,EIF4G1,PRMT1,DBF4B,CDC25C,CDC25A,CDC25B,CDC73,UBE2C,CSPP1,ANAPC11,…
GO:BP	snRNA transcription by RNA polymerase II	GO:0042795	8.70166e-09	8.0604	73	2183	30	18117	GTF2E1,POLR2J,ZC3H8,POLR2K,GTF2E2,TAF5,INTS2,POLR2H,TBP,NABP2,INTS7,GTF2B,POLR2G,RPRD1B,CDK7,POLR2D,INTS5,POLR2B,POU2F1,INTS13,INTS14,NCBP1,NCBP2,GTF2F2,INTS4,TAF9,POLR2C,POLR2F,SRRT,CCNK
GO:BP	regulation of gene silencing by miRNA	GO:0060964	8.77889e-09	8.05656	117	2183	40	18117	NUP160,ZMPSTE24,POLR2J,POLR2K,NUP85,NUP205,POLR2H,MAP2K1,AGO2,NUP153,NUP188,EIF4E2,POLR2G,NDC1,NUP133,AAAS,ELAVL1,NUP37,POLR2D,NUP107,POLR2B,NUP93,DHX9,RAE1,NUP98,NUP88,TPR,EIF4G1,SEH1L,NUP155,POLR2C,POLR2F,NUP62,NUP50,NUP54,NUP58,NUP42,NUP43,NUP35,POM121
GO:BP	purine nucleoside diphosphate metabolic process	GO:0009135	8.88753e-09	8.05122	136	2183	44	18117	NUP160,DHTKD1,NUP85,NUP205,NUP153,ENO1,NUP188,EIF6,NDC1,NUP133,AAAS,NUP37,LDHA,NUP107,NUP93,PRKAG1,GAPDH,RAE1,NUP98,NUP88,TPR,ALDOA,SEH1L,HK2,PGAM1,PSEN1,NUP155,TPI1,FOXK2,PFKP,PGK1,CASK,GALK1,PKM,NUP62,NUP50,NUP54,NUP58,NUP42,NUP43,NUP35,POM121,TIGAR,AK2
GO:BP	purine ribonucleoside diphosphate metabolic process	GO:0009179	8.88753e-09	8.05122	136	2183	44	18117	NUP160,DHTKD1,NUP85,NUP205,NUP153,ENO1,NUP188,EIF6,NDC1,NUP133,AAAS,NUP37,LDHA,NUP107,NUP93,PRKAG1,GAPDH,RAE1,NUP98,NUP88,TPR,ALDOA,SEH1L,HK2,PGAM1,PSEN1,NUP155,TPI1,FOXK2,PFKP,PGK1,CASK,GALK1,PKM,NUP62,NUP50,NUP54,NUP58,NUP42,NUP43,NUP35,POM121,TIGAR,AK2
GO:BP	telomere maintenance via telomerase	GO:0007004	8.88753e-09	8.05122	69	2183	29	18117	DKC1,HSP90AB1,CCT2,NAF1,AURKB,WRAP53,NAT10,CCT5,CCT8,PTGES3,CCT6A,CCT4,NOP10,XRCC5,SMG5,NEK2,GAR1,MAPKAPK5,MRE11,EXOSC10,HNRNPC,TCP1,PIF1,HSP90AA1,CCT3,CCT7,RPA1,ATR,CTNNB1
GO:BP	protein-DNA complex subunit organization	GO:0071824	9.02266e-09	8.04467	294	2183	74	18117	CDT1,GTF2E1,CHAF1A,CDC45,CENPQ,PIH1D1,MCM2,ANP32B,ANP32E,PARP1,SMARCD2,ITGB3BP,SMARCC1,ASF1B,TBP,HJURP,DAXX,SART3,RPA3,GMNN,RAD23B,GTF2H3,SPTY2D1,CENPK,GTF2B,ERCC3,GRWD1,SET,CENPL,DLGAP5,RPA2,PSME4,RRN3,CENPX,CDK7,SUPT16H,POLE3,CTCF,MCM6,MCM5,MNAT1,MCM7,VPS72,MCM3,MCM4,KNL1,TAF1B,TAF12,LIN54,CHAF1B,MIS18A,RUVBL1,RAD51,CAND1,HELLS,HMGA1,HMGB2,HMGB1,MYC,CUL4A,DDB1,CENPA,CENPE,CENPF,CENPH,CENPI,CENP…
GO:BP	microtubule cytoskeleton organization	GO:0000226	1.00357e-08	7.99845	613	2183	127	18117	SMC1A,DRG1,CENPJ,CDC20,NDC80,POC1B,WDR62,TTC26,BRCA2,AURKB,CDK2AP2,SPDL1,KIF20A,TUBGCP3,CCSAP,SAPCD2,KPNB1,NAT10,MYBL2,WRAP73,ZW10,CCNB1,MET,EML4,SSX2IP,TACC3,NUSAP1,WASHC5,KATNB1,PLK1,SKA3,CHMP2B,ESPL1,CEP131,PARD6B,TTLL4,DLGAP5,ZPR1,AAAS,CLTC,RAN,BORA,PEX14,DNAAF2,SKA1,VCP,GSK3B,TUBB4B,CDK5,AUNIP,TTK,PLK4,TUBB3,TPX2,KIF4A,CCNB2,SKA2,CEP85,CRIPT,ASPM,GAS2L3,STIL,NEK2,NEK6,GAPDH,FBXO5,RACGAP1,RAE…
GO:BP	cellular catabolic process	GO:0044248	1.00742e-08	7.99679	2347	2183	377	18117	METTL3,GOT1,ZMPSTE24,AHCY,DNAJC3,PDE12,SHMT2,SLIRP,VPS33A,LRPPRC,AP2S1,CDC20,DLD,PSMB6,EIF4A3,PCSK9,CUL2,FAF2,DKC1,PGM2,HSP90AB1,PPAT,UBA6,LSM6,REXO4,LSM7,NAF1,NSUN2,PATL1,TOMM40,EIF3H,AURKB,USP37,MRTO4,SMARCC1,BCAT2,AGO2,PHB2,EXOSC2,TMEM208,SLC27A2,IGF2BP2,PDCL3,KPNB1,ATP13A2,RPS5,CNOT11,CLPX,ATP6V1A,EDEM2,PSMD2,CCNB1,RMND5A,TOMM22,MET,ECHS1,TRIM11,PSMD5,USP10,RAD23B,ANAPC5,HACL1,DAGLB,MOV10,CLP…
GO:BP	ncRNA 5'-end processing	GO:0034471	1.07674e-08	7.96789	21	2183	15	18117	ABT1,TRMT10C,POP7,RPP25,POP4,NOP9,NOP14,POP1,RPP38,RPP40,HSD17B10,RPP25L,POP5,UTP20,TBL3
GO:BP	regulation of cellular amine metabolic process	GO:0033238	1.07732e-08	7.96766	82	2183	32	18117	PSMB6,PSMD2,PSMD5,PSMD8,PSMD14,PSMB4,PARK7,ODC1,PSMB3,PSMA5,PSME4,PSMB2,PSMB1,PSMD3,PSMD11,PSMB7,PSMA2,SEM1,PSMD10,PSMD12,PSMD13,PSMD6,PSMD4,PSMD1,PSME3,PSMF1,PSMA4,PSMA1,PSMB5,PSMC6,HPRT1,AZIN1
GO:BP	regulation of primary metabolic process	GO:0080090	1.09907e-08	7.95898	6053	2183	858	18117	CDT1,TGS1,HDAC8,ACTR5,CDC5L,NUP160,ELK1,MED6,TMED2,METTL3,FANCI,ZMPSTE24,TIMM17A,ACTR3,SAE1,MVD,ZC3H8,ABT1,EIF4E,POLR2K,PRPF6,DNAJC3,PDE12,CDCA2,TRIP4,ZBTB41,SHMT2,PFDN6,TBC1D7,CENPJ,SLIRP,DNAJA3,LRPPRC,SOD1,STOML2,GEMIN5,CDC20,TCF3,MED4,SSU72,EIF2S3,CDKN3,PSMB6,RBM15,EIF4A3,HNRNPF,PCSK9,C1QBP,ZNF823,NAA15,CUL2,PPP1R13L,MAD2L2,NUP85,CDC45,RAD51AP1,RBM42,POLG2,MRPL13,DKC1,MED30,F12,DNAJA1,TRMT10C,…
GO:BP	mitotic DNA replication	GO:1902969	1.09907e-08	7.95898	16	2183	13	18117	ZMPSTE24,CDC45,BRCA2,MCM2,GINS1,GINS3,MCM6,POLA1,MCM3,MCM4,RAD51,LIG1,CHEK2
GO:BP	snRNA transcription	GO:0009301	1.24925e-08	7.90335	74	2183	30	18117	GTF2E1,POLR2J,ZC3H8,POLR2K,GTF2E2,TAF5,INTS2,POLR2H,TBP,NABP2,INTS7,GTF2B,POLR2G,RPRD1B,CDK7,POLR2D,INTS5,POLR2B,POU2F1,INTS13,INTS14,NCBP1,NCBP2,GTF2F2,INTS4,TAF9,POLR2C,POLR2F,SRRT,CCNK
GO:BP	catabolic process	GO:0009056	1.3185e-08	7.87992	2744	2183	430	18117	NUP160,METTL3,GOT1,ZMPSTE24,AHCY,DNAJC3,LDAH,PDE12,SHMT2,SLIRP,VPS33A,LRPPRC,AP2S1,CDC20,DHTKD1,DLD,PSMB6,EIF4A3,PCSK9,CUL2,MAD2L2,NUP85,FAF2,DKC1,PGM2,HSP90AB1,NUP205,PPAT,UBA6,LSM6,REXO4,LSM7,NAF1,NSUN2,PATL1,TOMM40,EIF3H,AURKB,USP37,MRTO4,TRAF2,SMARCC1,BCAT2,AGO2,PHB2,EXOSC2,TMEM208,SLC27A2,IGF2BP2,PDCL3,KPNB1,ATP13A2,NUP153,RPS5,CNOT11,CLPX,ENO1,ATP6V1A,EDEM2,PSMD2,CCNB1,RMND5A,TOMM22,MET,NUP…
GO:BP	establishment of protein localization to chromosome	GO:0070199	1.45356e-08	7.83757	27	2183	17	18117	DKC1,PIH1D1,BRCA2,CCT2,LRWD1,WRAP53,NABP2,CCT5,CCT8,CCT6A,CCT4,RUVBL2,NIPBL,TCP1,CCT3,CCT7,ATR
GO:BP	regulation of posttranscriptional gene silencing	GO:0060147	1.50118e-08	7.82357	119	2183	40	18117	NUP160,ZMPSTE24,POLR2J,POLR2K,NUP85,NUP205,POLR2H,MAP2K1,AGO2,NUP153,NUP188,EIF4E2,POLR2G,NDC1,NUP133,AAAS,ELAVL1,NUP37,POLR2D,NUP107,POLR2B,NUP93,DHX9,RAE1,NUP98,NUP88,TPR,EIF4G1,SEH1L,NUP155,POLR2C,POLR2F,NUP62,NUP50,NUP54,NUP58,NUP42,NUP43,NUP35,POM121
GO:BP	spliceosomal snRNP assembly	GO:0000387	1.5339e-08	7.8142	40	2183	21	18117	TGS1,PRPF6,GEMIN5,COIL,GEMIN6,SART3,STRAP,WDR77,SNRPD1,PRPF19,SNRPD2,LSM4,PRMT5,SNRPE,SNRPC,SNRPB,SRSF10,CLNS1A,GEMIN2,GEMIN4,DDX20
GO:BP	positive regulation of establishment of protein localization to telomere	GO:1904851	1.5908e-08	7.79839	10	2183	10	18117	DKC1,CCT2,WRAP53,CCT5,CCT8,CCT6A,CCT4,TCP1,CCT3,CCT7
GO:BP	protein import	GO:0017038	1.7601e-08	7.75446	205	2183	57	18117	TIMM17A,NUP85,GRPEL1,HSP90AB1,TOMM40,PHB2,FERMT1,KPNB1,NUP153,TOMM22,NUP188,IPO9,TRIM28,PEX1,NUP133,TIMM50,ZPR1,NUP62CL,RAN,NXT1,PEX14,ELAVL1,TIMM44,NXT2,ROMO1,TIMM17B,CHCHD4,NUP107,IPO5,NOLC1,NUP93,PDCD5,MMP12,PEX10,PEX13,NUP98,NUP88,TPR,HSPA8,HSPA4,HSPD1,NUTF2,PSEN1,NUP155,CSE1L,KPNA2,HEATR3,AIFM1,HSP90AA1,NUP62,NUP50,NUP54,NUP58,NUP35,POM121,TIMM23,CDK1
GO:BP	antigen processing and presentation of exogenous peptide antigen via MHC class I, TAP-dependent	GO:0002479	1.80566e-08	7.74336	75	2183	30	18117	PSMB6,PDIA3,CHUK,PSMD2,PSMD5,PSMD8,PSMD14,PSMB4,PSMB3,PSMA5,PSME4,PSMB2,PSMB1,PSMD3,PSMD11,PSMB7,PSMA2,SEM1,PSMD10,PSMD12,PSMD13,PSMD6,PSMD4,PSMD1,PSME3,PSMF1,PSMA4,PSMA1,PSMB5,PSMC6
GO:BP	ribonucleoside diphosphate metabolic process	GO:0009185	1.85451e-08	7.73177	139	2183	44	18117	NUP160,DHTKD1,NUP85,NUP205,NUP153,ENO1,NUP188,EIF6,NDC1,NUP133,AAAS,NUP37,LDHA,NUP107,NUP93,PRKAG1,GAPDH,RAE1,NUP98,NUP88,TPR,ALDOA,SEH1L,HK2,PGAM1,PSEN1,NUP155,TPI1,FOXK2,PFKP,PGK1,CASK,GALK1,PKM,NUP62,NUP50,NUP54,NUP58,NUP42,NUP43,NUP35,POM121,TIGAR,AK2
GO:BP	protein localization to kinetochore	GO:0034501	2.09223e-08	7.67939	19	2183	14	18117	CDT1,NDC80,CENPQ,AURKB,SPDL1,ZW10,RCC2,CHAMP1,TTK,ZWILCH,MTBP,KNL1,BUB3,CDK1
GO:BP	protein catabolic process	GO:0030163	2.16726e-08	7.66409	974	2183	181	18117	ZMPSTE24,DNAJC3,AP2S1,CDC20,PSMB6,PCSK9,CUL2,MAD2L2,FAF2,HSP90AB1,UBA6,EIF3H,AURKB,USP37,TRAF2,SMARCC1,PDCL3,ATP13A2,CLPX,EDEM2,PSMD2,CCNB1,RMND5A,PSMD5,USP10,RAD23B,ANAPC5,CLPP,MAGEF1,ERLIN1,UCHL5,PSMD8,PLK1,PSMD14,PSMB4,PARK7,CTSV,ODC1,PSMB3,GID8,CLTC,SNX12,PSMA5,VPS35,AQP11,PSME4,LYPLA2,PSMB2,STAM,LONP1,PRPF19,IDE,COPS3,CLN6,VCP,GSK3B,DTL,UBXN4,CCDC22,PITHD1,TRIB3,PSMB1,UQCC2,CACUL1,UBE2N,USP2…
GO:BP	oxoacid metabolic process	GO:0043436	2.54642e-08	7.59407	1057	2183	193	18117	PDHX,NUP160,SARS2,GOT1,AHCY,SLC2A1,SHMT2,DHTKD1,DLD,MINPP1,PSMB6,SDHB,NUP85,IARS2,NUP205,ATIC,PPAT,DARS2,GSTP1,SLC25A32,GSS,PYCR3,SCD,BCAT2,PARS2,SLC19A1,LARS2,SLC27A2,GLO1,NUP153,DLAT,AGMAT,ENO1,ENOPH1,PSMD2,AIMP1,NUP188,ECHS1,FH,PTGES3,PSMD5,EIF6,HACL1,DAGLB,ERLIN1,PSMD8,QRSL1,SLC25A17,PSMD14,PSMB4,GSTO2,SLC5A6,PARK7,ODC1,PSMB3,NDC1,NUP133,GATB,AAAS,PFAS,EARS2,PSMA5,MCCC1,PSME4,LYPLA2,PSMB2,CAR…
GO:BP	viral transcription	GO:0019083	2.72705e-08	7.56431	181	2183	52	18117	NUP160,POLR2J,POLR2K,NUP85,NUP205,POLR2H,NUP153,RPS5,NUP188,TRIM11,HDAC1,GTF2B,POLR2G,NDC1,NUP133,AAAS,NUP37,RPS19,POLR2D,RRP1B,NUP107,POLR2B,NUP93,TARBP2,DHX9,RAE1,TFAP4,NUP98,NUP88,TPR,RPLP0,SEH1L,GTF2F2,TRIM27,NUP155,SNW1,SMARCB1,POLR2C,POLR2F,NELFCD,NUP62,NUP50,NUP54,NUP58,NUP42,NUP43,NUP35,RPL8,POM121,RPS3,RPS2,RPSA
GO:BP	mitotic spindle assembly	GO:0090307	2.95324e-08	7.5297	68	2183	28	18117	SMC1A,DRG1,CDC20,AURKB,CCSAP,KPNB1,MYBL2,WRAP73,PLK1,CHMP2B,AAAS,TPX2,KIF4A,NEK2,RACGAP1,TPR,RCC1,BCCIP,CEP192,KIF11,KIF23,KIF3B,MZT1,SMC3,KIFC1,CHEK2,ZNF207,BIRC5
GO:BP	sister chromatid cohesion	GO:0007062	2.95324e-08	7.5297	56	2183	25	18117	HDAC8,SMC1A,CDC20,PDS5A,ESCO1,CDCA5,NSMCE2,PHB2,PLK1,ESPL1,MCMBP,SFPQ,DSCC1,CTCF,BUB1,NIPBL,SGO1,SGO2,ESCO2,SLF1,SMC3,MRE11,CHTF8,DDX11,CTNNB1
GO:BP	ribosome assembly	GO:0042255	3.03768e-08	7.51746	64	2183	27	18117	ABT1,RPF2,C1QBP,MRTO4,RPS5,ERAL1,EIF6,NOP2,MDN1,MPV17L2,RPS19,PPAN,MRPS7,FASTKD2,XRCC5,MRPS11,PRKDC,RRP7A,RPLP0,NLE1,EFL1,MTERF3,BRIX1,MRPL11,MRPL22,RPSA,TRAF7
GO:BP	protein localization to chromosome, centromeric region	GO:0071459	3.19324e-08	7.49577	25	2183	16	18117	CDT1,NDC80,CENPQ,AURKB,SPDL1,ZW10,RCC2,CHAMP1,CTCF,TTK,ZWILCH,MTBP,KNL1,BUB3,CENPA,CDK1
GO:BP	DNA packaging	GO:0006323	3.41177e-08	7.46702	241	2183	63	18117	NCAPH,CHAF1A,CENPQ,MCM2,CDCA5,ANP32B,TOP2A,ITGB3BP,ASF1B,HJURP,DAXX,CCNB1,SART3,NUSAP1,HDAC1,SPTY2D1,TRIM28,CENPK,GRWD1,SET,CENPL,PSME4,CENPX,NCAPD2,POLE3,CTCF,NOC2L,SRPK1,NAA40,TPR,KNL1,NIPBL,BANF1,LIN54,CHAF1B,MIS18A,NCAPG,RUVBL1,BEND3,DNMT1,NCAPH2,NCAPG2,SMC4,SMC2,HELLS,PPHLN1,HMGA1,HMGB2,HMGB1,INCENP,CENPA,CENPH,CENPI,CENPM,CENPO,MORC2,NASP,RNF8,PHF8,AIFM1,DFFB,HAT1,CDK1
GO:BP	positive regulation of mitochondrial translation	GO:0070131	3.92844e-08	7.40578	17	2183	13	18117	C1QBP,TRMT10C,RMND1,RPUSD4,MPV17L2,UQCC2,FASTKD2,TRUB2,MRPS27,FASTKD3,CDK5RAP1,UQCC1,RCC1L
GO:BP	interstrand cross-link repair	GO:0036297	4.59349e-08	7.33786	57	2183	25	18117	DCLRE1B,FANCI,RAD51AP1,RFWD3,UBE2T,RPA3,DCLRE1A,RPA2,FANCG,CENPX,VCP,FANCM,FANCE,FAAP24,MCM9,RAD51,RAD51D,USP1,FANCA,FANCC,FANCB,NEIL3,RNF8,RPA1,ATR
GO:BP	regulation of small molecule metabolic process	GO:0062012	4.67487e-08	7.33023	447	2183	98	18117	NUP160,ZMPSTE24,MVD,SOD1,PSMB6,NUP85,NUP205,PARP1,SCD,KPNB1,NUP153,ENO1,PSMD2,NUP188,PSMD5,EIF6,ERLIN1,PSMD8,PSMD14,PSMB4,CYP27B1,PARK7,ODC1,PSMB3,NDC1,NUP133,IDI1,AAAS,RAN,PSMA5,PSME4,PSMB2,DUSP12,NUP37,VCP,GSK3B,TRIB3,PSMB1,PSMD3,HMGCS1,PSMD11,COQ3,PSMB7,NUP107,PSMA2,NUP93,PRKAG1,RAE1,NUP98,NUP88,TPR,SEM1,FGFR4,SIRT5,SEH1L,WDR5,PANK2,PGAM1,BRCA1,PSMD10,PSMD12,PSMD13,PSEN1,SDHAF3,NUP155,PDP1,PDP…
GO:BP	base-excision repair	GO:0006284	4.70145e-08	7.32777	42	2183	21	18117	APEX2,POLD1,RPA3,POLQ,RPA2,POLB,UNG,WRN,DNA2,APEX1,PCNA,SMUG1,ERCC6,NEIL3,PARP2,LIG1,LIG3,HMGA1,HMGB1,RPA1,RPS3
GO:BP	regulation of telomere maintenance	GO:0032204	4.70145e-08	7.32777	82	2183	31	18117	HDAC8,DKC1,CCT2,NAF1,AURKB,PARP1,NABP2,NAT10,CCT5,CCT8,CCT6A,CCT4,XRCC5,SMG5,MCRS1,NEK2,HNRNPA2B1,MAPKAPK5,MRE11,MYC,NBN,EXOSC10,HNRNPD,HNRNPC,GNL3,TCP1,PIF1,CCT3,CCT7,ATR,CTNNB1
GO:BP	regulation of transcription from RNA polymerase II promoter in response to hypoxia	GO:0061418	5.25141e-08	7.27972	78	2183	30	18117	PSMB6,CUL2,PSMD2,PSMD5,PSMD8,PSMD14,PSMB4,PSMB3,PSMA5,PSME4,PSMB2,PSMB1,PSMD3,PSMD11,PSMB7,PSMA2,ELOC,SEM1,PSMD10,PSMD12,PSMD13,PSMD6,PSMD4,PSMD1,PSME3,PSMF1,PSMA4,PSMA1,PSMB5,PSMC6
GO:BP	signal transduction involved in cell cycle checkpoint	GO:0072395	5.25141e-08	7.27972	78	2183	30	18117	CDC5L,CNOT11,ZW10,CCNB1,PLK1,PRPF19,DTL,E2F7,ZWILCH,CNOT9,E2F1,CNOT10,CNOT6,CNOT3,PRKDC,CNOT7,CNOT1,PRMT1,CDC25C,TFDP1,BRCC3,BRCA1,AURKA,PCNA,CHEK2,CHEK1,CASP2,CDK2,CDK1,BAX
GO:BP	protein ubiquitination	GO:0016567	5.55817e-08	7.25507	892	2183	167	18117	HDAC8,MED6,ASB6,KLHL18,FANCI,SAE1,TBC1D7,DNAJA3,CDC20,PSMB6,CUL2,MAD2L2,MED30,DNAJA1,HSP90AB1,UBA6,PAXIP1,G2E3,RFWD3,TRAF2,PPIA,MED10,DAXX,UBE2T,PSMD2,RMND5A,TRAIP,TRIM11,PSMD5,ANAPC5,THOP1,MAGEF1,PSMD8,PLK1,TRIM28,PSMD14,PSMB4,RNFT2,TRIM26,RUSC1,DCAF13,PARK7,SDE2,PSMB3,PCGF1,RIPK2,PSMA5,PSME4,PEX14,PSMB2,PRPF19,CENPX,UBE2Q1,VCP,MED20,DTL,CCDC22,CDK5,DCAF12,TRIB3,PSMB1,OTULIN,UBE2N,PSMD3,CDC23,PS…
GO:BP	establishment of localization in cell	GO:0051649	5.81092e-08	7.23576	2813	2183	435	18117	CDT1,BORCS5,NUP160,ZDHHC20,TMED2,ZMPSTE24,TIMM17A,ACTR3,SAE1,GET3,EIF4E,DNAJC3,RANGAP1,VPS33A,LRPPRC,AP2S1,SOD1,STOML2,GEMIN5,NDC80,PPP6C,SPCS1,EIF4A3,PCSK9,MIPEP,NUP85,FAF2,CENPQ,GRPEL1,PGM2,HSP90AB1,NUP205,IBTK,TTC26,HSPA9,CCT2,GSTP1,THOC6,NSUN2,ARF3,CDCA5,TOMM40,SRP72,AURKB,ANP32B,COPB2,PGRMC1,WDR34,VAMP7,SEC23IP,SURF4,TEX261,PDAP1,JPH1,MAP2K1,SPDL1,YKT6,PHB2,SRSF2,FERMT1,PITRM1,NOP9,NHLRC2,CO…
GO:BP	organic acid metabolic process	GO:0006082	6.44218e-08	7.19097	1090	2183	196	18117	PDHX,NUP160,SARS2,GOT1,AHCY,SLC2A1,SHMT2,DHTKD1,DLD,MINPP1,PSMB6,PRPS1,SDHB,NUP85,IARS2,NUP205,ATIC,PPAT,DARS2,GSTP1,SLC25A32,GSS,PYCR3,SCD,BCAT2,PARS2,HPDL,SLC19A1,LARS2,SLC27A2,GLO1,NUP153,DLAT,AGMAT,ENO1,ENOPH1,PSMD2,AIMP1,NUP188,ECHS1,FH,PTGES3,PSMD5,EIF6,HACL1,DAGLB,ERLIN1,PSMD8,QRSL1,SLC25A17,PSMD14,PSMB4,GSTO2,SLC5A6,PARK7,ODC1,PSMB3,NDC1,NUP133,GATB,AAAS,PFAS,EARS2,PSMA5,MCCC1,PSME4,LYPLA…
GO:BP	regulation of glycolytic process	GO:0006110	7.41389e-08	7.12995	79	2183	30	18117	NUP160,NUP85,NUP205,NUP153,NUP188,EIF6,NDC1,NUP133,AAAS,NUP37,NUP107,NUP93,PRKAG1,RAE1,NUP98,NUP88,TPR,SEH1L,PGAM1,PSEN1,NUP155,NUP62,NUP50,NUP54,NUP58,NUP42,NUP43,NUP35,POM121,TIGAR
GO:BP	cellular component disassembly	GO:0022411	8.87414e-08	7.05187	571	2183	117	18117	ZMPSTE24,VPS33A,MRPS10,MRPL50,MRPL13,CHCHD1,MRPS26,MRPS15,MRPL49,TOP2A,MRPS23,TRMT112,SMARCD2,SMARCC1,PHB2,CCSAP,KPNB1,ATP13A2,CCNB1,PTCD3,APEH,ERAL1,MRPS30,MRPL16,OXA1L,KATNB1,PLK1,CHMP2B,GRWD1,SET,PARK7,CTSV,PYM1,MCTS1,MRPS5,MRPL2,PEX14,DEDD2,TMEM39A,MRPL48,MRPL9,VCP,GSK3B,SUPT16H,CDK5,EIF5A,TPX2,DDRGK1,MRPL17,MRPL36,CCNB2,VRK1,MRPS9,MRPS7,MRPL37,MRPL14,MRPL51,MRPL15,MRPL58,MRPS35,MMP12,NEK6,DH…
GO:BP	mitochondrial membrane organization	GO:0007006	9.5907e-08	7.01815	151	2183	45	18117	CHCHD3,HSPA9,TOMM22,TIMM29,GHITM,OXA1L,TIMM8B,DNAJC11,TIMM50,HEBP2,TIMM10,ATP5MC3,ATP5F1B,AGK,SLC25A5,GSK3B,IMMT,TMEM14A,MAIP1,ROMO1,PPIF,E2F1,TMEM11,PDCD5,YWHAE,BID,BCS1L,APOO,APOOL,MTX2,YWHAB,YWHAZ,HSPA4,MFN1,DMAC2L,TFDP1,ATP5PB,ATP5MF,HK2,BLOC1S2,BCL2L1,CASP8,RCC1L,HSP90AA1,BAX
GO:BP	mitotic DNA integrity checkpoint	GO:0044774	1.03888e-07	6.98343	112	2183	37	18117	TOPBP1,TOP2A,RFWD3,CNOT11,BLM,CCNB1,ORC1,RPA2,CDC6,E2F7,MDC1,CNOT9,E2F1,CNOT10,CNOT6,CNOT3,MSH2,HUS1,PRKDC,CNOT7,CNOT1,PRMT1,CDC25C,TFDP1,AURKA,TIPIN,PCNA,MRE11,NBN,CHEK2,NAE1,CLSPN,CASP2,DONSON,CDK2,CDK1,BAX
GO:BP	antigen processing and presentation of exogenous peptide antigen via MHC class I	GO:0042590	1.03888e-07	6.98343	80	2183	30	18117	PSMB6,PDIA3,CHUK,PSMD2,PSMD5,PSMD8,PSMD14,PSMB4,PSMB3,PSMA5,PSME4,PSMB2,PSMB1,PSMD3,PSMD11,PSMB7,PSMA2,SEM1,PSMD10,PSMD12,PSMD13,PSMD6,PSMD4,PSMD1,PSME3,PSMF1,PSMA4,PSMA1,PSMB5,PSMC6
GO:BP	positive regulation of protein localization to chromosome, telomeric region	GO:1904816	1.08996e-07	6.96259	13	2183	11	18117	DKC1,CCT2,WRAP53,CCT5,CCT8,CCT6A,CCT4,GNL3,TCP1,CCT3,CCT7
GO:BP	establishment of protein localization to telomere	GO:0070200	1.2027e-07	6.91984	18	2183	13	18117	DKC1,BRCA2,CCT2,WRAP53,NABP2,CCT5,CCT8,CCT6A,CCT4,TCP1,CCT3,CCT7,ATR
GO:BP	positive regulation of DNA-directed DNA polymerase activity	GO:1900264	1.21431e-07	6.91567	9	2183	9	18117	POLG2,CHTF18,DSCC1,RFC5,RFC3,RFC4,RFC2,PCNA,CHTF8
GO:BP	regulation of DNA-directed DNA polymerase activity	GO:1900262	1.21431e-07	6.91567	9	2183	9	18117	POLG2,CHTF18,DSCC1,RFC5,RFC3,RFC4,RFC2,PCNA,CHTF8
GO:BP	protein localization to nucleus	GO:0034504	1.35693e-07	6.86744	289	2183	70	18117	RANGAP1,RPF2,NUP85,DKC1,HSP90AB1,CCT2,BYSL,PARP1,WRAP53,PHB2,FERMT1,KPNB1,ATP13A2,NUP153,CCT5,NUP188,CCT8,CCT6A,IPO9,TOR1B,SUMO3,PLK1,TRIM28,PARK7,NUP133,ZPR1,NUP62CL,RAN,NXT1,ELAVL1,CCT4,GSK3B,POLR1A,CDK5,NXT2,TOR1A,NUP107,BARD1,IPO5,NOLC1,NUP93,YWHAE,MMP12,MCRS1,NUP98,NUP88,TPR,TXN,WRN,TMEM201,NUTF2,LIMK2,INTS13,PSEN1,NUP155,NOL8,CSE1L,KPNA2,HEATR3,TCP1,CCT3,CCT7,TOR1AIP2,NUP62,NUP50,NUP54,NUP5…
GO:BP	regulation of establishment of protein localization to telomere	GO:0070203	1.42104e-07	6.84739	11	2183	10	18117	DKC1,CCT2,WRAP53,CCT5,CCT8,CCT6A,CCT4,TCP1,CCT3,CCT7
GO:BP	regulation of carbohydrate catabolic process	GO:0043470	1.45867e-07	6.83604	90	2183	32	18117	NUP160,NUP85,NUP205,NUP153,NUP188,EIF6,NDC1,NUP133,AAAS,NUP37,NUP107,NUP93,PRKAG1,RAE1,NUP98,NUP88,TPR,SEH1L,PGAM1,PSEN1,NUP155,PPP1CA,HMGB1,NUP62,NUP50,NUP54,NUP58,NUP42,NUP43,NUP35,POM121,TIGAR
GO:BP	telomere maintenance via semi-conservative replication	GO:0032201	1.49932e-07	6.82411	27	2183	16	18117	POLD1,RPA3,RPA2,POLE2,POLE3,POLA1,RFC5,RFC3,RFC4,RFC2,DNA2,PCNA,POLD3,RPA1,PRIM2,PRIM1
GO:BP	cleavage involved in rRNA processing	GO:0000469	1.49932e-07	6.82411	27	2183	16	18117	ABT1,EXOSC2,NOP9,NOP14,RPP40,RCL1,RRP36,ERI1,ERI2,ERI3,EXOSC9,UTP23,UTP20,TBL3,EXOSC10,TSR1
GO:BP	regulation of cellular catabolic process	GO:0031329	1.73346e-07	6.76109	866	2183	161	18117	METTL3,ZMPSTE24,PDE12,SLIRP,LRPPRC,CDC20,PSMB6,PCSK9,DKC1,HSP90AB1,NAF1,NSUN2,EIF3H,SMARCC1,AGO2,PHB2,EXOSC2,IGF2BP2,PDCL3,ATP13A2,ATP6V1A,PSMD2,MET,PSMD5,USP10,RAD23B,DAGLB,MOV10,MAGEF1,YTHDF2,UCHL5,PSMD8,PLK1,PSMD14,PSMB4,SET,PAFAH1B2,POLDIP2,PARK7,EXOSC4,POLR2G,PSMB3,SUPV3L1,FASTKD1,YTHDF1,LAMTOR2,RIPK2,PSMA5,VPS35,DDX49,AQP11,PIK3CB,PSME4,PSMB2,ELAVL1,TMEM39A,MTMR4,SLC38A9,VCP,GSK3B,CCDC22,CD…
GO:BP	positive regulation of mitotic cell cycle phase transition	GO:1901992	1.97073e-07	6.70537	91	2183	32	18117	CDT1,KLHL18,CDCA5,NSMCE2,PHB2,CCNB1,RCC2,ANAPC5,CDC7,ESPL1,DLGAP5,MTA3,DTL,CDC6,CDC23,ANAPC7,FBXO5,MTBP,EIF4G1,DBF4B,CDC25C,CDC25A,CDC25B,UBE2C,ANAPC11,TFDP1,MAD2L1BP,APEX1,TMOD3,CUL4A,CDK4,CDK1
GO:BP	interleukin-1-mediated signaling pathway	GO:0070498	2.00127e-07	6.69869	105	2183	35	18117	PSMB6,CHUK,PSMD2,PSMD5,PSMD8,PSMD14,PSMB4,IRAK2,PSMB3,RIPK2,PSMA5,PSME4,PSMB2,PSMB1,UBE2N,PSMD3,PSMD11,PSMB7,PSMA2,IRAK1,SEM1,VRK2,PSMD10,PSMD12,PSMD13,OTUD4,PSMD6,PSMD4,PSMD1,PSME3,PSMF1,PSMA4,PSMA1,PSMB5,PSMC6
GO:BP	DNA unwinding involved in DNA replication	GO:0006268	2.33386e-07	6.63192	16	2183	12	18117	MCM2,TWNK,RECQL4,BLM,MCM6,MCM7,MCM4,WRN,RAD51,SSBP1,HMGA1,RPA1
GO:BP	establishment of protein localization	GO:0045184	2.38206e-07	6.62305	2035	2183	326	18117	NUP160,PITPNM1,ZDHHC20,TMED2,TIMM17A,SAE1,GET3,EIF4E,SLC2A1,CENPJ,RANGAP1,VPS33A,AP2S1,SPCS1,EIF4A3,SFT2D2,MIPEP,NUP85,FAF2,GRPEL1,DKC1,DNAJA1,HSP90AB1,NUP205,PIH1D1,TTC26,BRCA2,HSPA9,CCT2,THOC6,NSUN2,LRWD1,ARF3,TOMM40,SRP72,ANP32B,COPB2,WDR34,VAMP7,SEC23IP,WRAP53,KIF20A,YKT6,PHB2,SRSF2,FERMT1,PITRM1,NOP9,COPB1,ARCN1,SLC27A2,ZDHHC12,KPNB1,ATP13A2,PPIA,VPS29,NABP2,LSG1,NUP153,CCT5,RPS5,RAB20,ATP6V…
GO:BP	signal transduction in response to DNA damage	GO:0042770	2.42159e-07	6.6159	135	2183	41	18117	CDC5L,ZMPSTE24,MAD2L2,BRCA2,PAXIP1,CNOT11,CCNB1,USP10,SMYD2,PLK1,PRPF19,DTL,E2F7,CNOT9,E2F1,CNOT10,CNOT6,CNOT3,BID,TFAP4,PRKDC,CNOT7,CNOT1,PRMT1,CDC25C,TFDP1,BRCC3,BRCA1,PSMD10,AURKA,PCNA,FOXM1,NBN,CHEK2,CHEK1,EEF1E1,CASP2,CDK2,CDK1,ATR,BAX
GO:BP	positive regulation of cellular amide metabolic process	GO:0034250	2.43476e-07	6.61354	171	2183	48	18117	METTL3,DNAJC3,EIF2S3,EIF4A3,C1QBP,TRMT10C,RMND1,AGO2,NAT10,EIF6,RPUSD4,YTHDF2,EIF3D,POLR2G,PYM1,YTHDF1,MPV17L2,ELAVL1,UQCC2,POLR2D,EIF5A,FASTKD2,KHDRBS1,TRUB2,LARP1,LARP4,TARBP2,DHX9,MRPS27,PRKDC,PAIP1,LARP4B,EIF4G1,FASTKD3,PABPC1,CDK5RAP1,EFNA1,UQCC1,MYC,OTUD6B,HNRNPD,PKM,UHMK1,METTL5,RCC1L,UPF3B,CDK4,SERP1
GO:BP	carbohydrate catabolic process	GO:0016052	2.58617e-07	6.58734	198	2183	53	18117	NUP160,DHTKD1,NUP85,PGM2,NUP205,NUP153,ENO1,NUP188,EIF6,NEU3,NDC1,NUP133,AAAS,NUP37,PGD,LDHA,DERA,NUP107,GPD2,NUP93,PRKAG1,GAPDH,RAE1,NUP98,NUP88,TPR,ALDOA,ENOSF1,SEH1L,HK2,PGAM1,PSEN1,NUP155,TPI1,FOXK2,PPP1CA,HMGB1,GLB1,SORD,PFKP,PGK1,GALK1,PKM,NUP62,NUP50,NUP54,NUP58,NUP42,NUP43,NUP35,POM121,TIGAR,RPE
GO:BP	response to ionizing radiation	GO:0010212	2.94881e-07	6.53035	146	2183	43	18117	ELK1,ZMPSTE24,LZIC,RAD51AP1,BRCA2,PAXIP1,TOPBP1,PARP1,RFWD3,NABP2,BLM,INTS7,POLB,RRM1,USP28,AEN,XRCC5,MSH2,RAD1,HUS1,PRKDC,NIPBL,MEN1,DNMT3B,WRN,TLK2,FIGNL1,BRCC3,XRCC6,XRCC4,BRCA1,RAD51,ERCC6,BCL2L1,COP1,MYC,CHEK2,RNF8,EYA3,HRAS,TIGAR,ATR,BAX
GO:BP	hematopoietic progenitor cell differentiation	GO:0002244	2.96434e-07	6.52807	172	2183	48	18117	METTL3,AGPAT5,DHTKD1,TCF3,PSMB6,HSPA9,TOP2A,MYB,PSMD2,PSMD5,YTHDF2,PSMD8,PSMD14,PSMB4,PSMB3,PSMA5,PSME4,PSMB2,PUS7,PSMB1,PSMD3,PSMD11,PSMB7,PSMA2,XRCC5,ACP6,PDCD2,PRKDC,SEM1,SLC7A6OS,ESCO2,PSMD10,PSMD12,PSMD13,PSEN1,ARMC6,NUDT21,ITCH,CBFB,PSMD6,PSMD4,PSMD1,PSME3,PSMF1,PSMA4,PSMA1,PSMB5,PSMC6
GO:BP	regulation of organelle organization	GO:0033043	3.21101e-07	6.49336	1203	2183	209	18117	CDT1,HDAC8,ARPC3,ACTR3,DRG1,TBC1D7,CENPJ,CDC20,NDC80,MAD2L2,RAD51AP1,DKC1,PIH1D1,PFDN2,CCT2,NAF1,PAXIP1,MCM2,CDCA5,AURKB,TOP2A,PARP1,CDK2AP2,SURF4,NSMCE2,RAC3,MAP2K1,SPDL1,CCSAP,ATP13A2,NABP2,NAT10,CCT5,ENO1,WRAP73,MYB,KIF20B,ZW10,CCNB1,SART3,MET,CCT8,CCT6A,ANAPC5,TACC3,NUSAP1,GHITM,WASHC5,KNTC1,MKI67,KATNB1,PLK1,CHTOP,TRIM28,SKA3,CHMP2B,ESPL1,TMED9,PARK7,DLGAP5,CLTC,BORA,VPS35,STAM,SFPQ,TMEM39A,…
GO:BP	signal transduction involved in DNA integrity checkpoint	GO:0072401	3.57349e-07	6.44691	75	2183	28	18117	CDC5L,CNOT11,CCNB1,PLK1,PRPF19,DTL,E2F7,CNOT9,E2F1,CNOT10,CNOT6,CNOT3,PRKDC,CNOT7,CNOT1,PRMT1,CDC25C,TFDP1,BRCC3,BRCA1,AURKA,PCNA,CHEK2,CHEK1,CASP2,CDK2,CDK1,BAX
GO:BP	signal transduction involved in DNA damage checkpoint	GO:0072422	3.57349e-07	6.44691	75	2183	28	18117	CDC5L,CNOT11,CCNB1,PLK1,PRPF19,DTL,E2F7,CNOT9,E2F1,CNOT10,CNOT6,CNOT3,PRKDC,CNOT7,CNOT1,PRMT1,CDC25C,TFDP1,BRCC3,BRCA1,AURKA,PCNA,CHEK2,CHEK1,CASP2,CDK2,CDK1,BAX
GO:BP	response to abiotic stimulus	GO:0009628	3.6732e-07	6.43496	1261	2183	217	18117	SMC1A,POLD1,ACTR5,NUP160,PITPNM1,ELK1,METTL3,GOT1,ZMPSTE24,AHCY,SLC2A1,DNAJC3,LZIC,DNAJA3,SOD1,PSMB6,LTBR,CUL2,NUP85,RAD51AP1,METAP2,DNAJA1,HSP90AB1,NUP205,BRCA2,PAXIP1,AURKB,TOPBP1,PARP1,RFWD3,PHB2,PPP1CC,PDCL3,NABP2,NUP153,DAXX,TMEM161A,BLM,ENO1,ATP6V1A,MYB,PSMD2,CCNB1,HSPH1,EIF2B2,NUP188,RPA3,INTS7,PTGES3,PSMD5,TNFRSF10A,PSMD8,TIMELESS,PSMD14,PSMB4,CAMKMT,EIF2S1,ERCC3,SLC52A3,SLC11A2,SDE2,PSMB…
GO:BP	response to temperature stimulus	GO:0009266	3.98162e-07	6.39994	228	2183	58	18117	NUP160,DNAJC3,DNAJA3,SOD1,NUP85,DNAJA1,HSP90AB1,NUP205,PDCL3,NUP153,DAXX,HSPH1,EIF2B2,NUP188,RPA3,PTGES3,EIF2S1,SLC52A3,NDC1,NUP133,RPA2,AAAS,HDAC2,NUP37,VCP,GSK3B,MLST8,POLR2D,NUP107,NUP93,YWHAE,IRAK1,RAE1,NUP98,NUP88,TPR,GLRX2,RNF34,HSPA8,HSPD1,SEH1L,CLPB,NUP155,DNAJC7,CHORDC1,TRPM2,CASP8,HSP90AA1,RPA1,NUP62,NUP50,NUP54,NUP58,NUP42,NUP43,NUP35,POM121,ATR
GO:BP	DNA-templated transcription, initiation	GO:0006352	4.04495e-07	6.39309	262	2183	64	18117	MED6,GTF2E1,POLR2J,POLR2K,MED4,GTF2E2,MED30,PIH1D1,PAXIP1,TAF5,POLR2H,ZNRD1,TAF2,TBP,MED10,TBPL1,CCNB1,TFAM,GTF3C5,GTF2H3,MED17,TFB1M,TRIM28,TAF4,GTF2B,ERCC3,POLR2G,RRN3,MED20,CDK7,POLR1A,POLR2D,POLR2B,NR2C2AP,MNAT1,TFB2M,NCOA6,TAF1B,TAF1A,TAF12,MED8,TEAD4,GTF3C4,GTF2F2,CAND1,ERCC6,SNW1,HMGB1,TAF9,MED14,MED24,SMARCB1,CBFB,POLR1C,POLR1D,POLR2C,POLR2F,POLR3H,PSMC6,CCNC,CDK4,CDK1,CTNNB1,BAX
GO:BP	nucleoside diphosphate metabolic process	GO:0009132	4.16978e-07	6.37989	158	2183	45	18117	NUP160,DHTKD1,NUP85,NUP205,NUP153,ENO1,NUP188,EIF6,NDC1,NUP133,AAAS,NUP37,LDHA,NUP107,NUP93,PRKAG1,GAPDH,RAE1,NUP98,NUP88,TPR,ALDOA,SEH1L,HK2,PGAM1,PSEN1,NME6,NUP155,TPI1,FOXK2,PFKP,PGK1,CASK,GALK1,PKM,NUP62,NUP50,NUP54,NUP58,NUP42,NUP43,NUP35,POM121,TIGAR,AK2
GO:BP	positive regulation of type I interferon production	GO:0032481	4.26017e-07	6.37057	80	2183	29	18117	POLR2K,POLR3F,CHUK,POLR3D,POLR2H,CGAS,DDX41,DHX33,RIPK2,ZCCHC3,POLR3K,XRCC5,IRAK1,MMP12,DHX9,PRKDC,HSPD1,XRCC6,MRE11,PQBP1,HMGB2,HMGB1,POLR1C,POLR1D,POLR2F,POLR3G,POLR3H,HSP90AA1,CTNNB1
GO:BP	positive regulation of cell cycle phase transition	GO:1901989	5.69936e-07	6.24417	109	2183	35	18117	CDT1,KLHL18,CDCA5,NSMCE2,PHB2,CCNB1,RCC2,ANAPC5,CDC7,ESPL1,DLGAP5,MTA3,DTL,CDC6,DDRGK1,CDC23,ANAPC7,FBXO5,MTBP,EIF4G1,DBF4B,CDC25C,CDC25A,CDC25B,CDC73,UBE2C,ANAPC11,TFDP1,MAD2L1BP,APEX1,TMOD3,CUL4A,EZH2,CDK4,CDK1
GO:BP	activation of innate immune response	GO:0002218	5.75002e-07	6.24033	144	2183	42	18117	PSMB6,CHUK,CGAS,PSMD2,PSMD5,PSMD8,PSMD14,PSMB4,PSMB3,PSMA5,PSME4,PSMB2,SFPQ,NRAS,ZCCHC3,PSMB1,PSMD3,PSMD11,PSMB7,PSMA2,XRCC5,PSPC1,PRKDC,SEM1,XRCC6,PSMD10,PSMD12,PSMD13,NONO,PQBP1,HMGB1,HRAS,PSMD6,PSMD4,PSMD1,PSME3,PSMF1,PSMA4,PSMA1,PSMB5,PSMC6,HSP90AA1
GO:BP	mitochondrial transmembrane transport	GO:1990542	5.85964e-07	6.23213	114	2183	36	18117	TIMM17A,STOML2,GRPEL1,SLC25A32,TOMM40,SLC25A22,SLC25A17,TIMM50,ATP5MC3,ATP5F1B,SLC25A5,MRS2,TIMM44,MAIP1,SFXN2,ROMO1,TIMM17B,SLC25A1,CHCHD4,CYC1,SFXN1,SFXN4,PNPT1,MCUR1,HSPD1,DMAC2L,ATP5PB,ATP5MF,SLC25A15,SLC25A13,SLC25A33,ACACA,AIFM1,ATPSCKMT,MRPL18,TIMM23
GO:BP	regulation of establishment of planar polarity	GO:0090175	5.85964e-07	6.23213	114	2183	36	18117	AP2S1,PSMB6,SAPCD2,PSMD2,PSMD5,PSMD8,PSMD14,PSMB4,MKS1,PSMB3,CLTC,PSMA5,PSME4,PSMB2,PSMB1,PSMD3,PSMD11,ARHGEF19,PSMB7,PSMA2,SEM1,VANGL1,AP2B1,PSMD10,PSMD12,PSMD13,GRHL3,PSMD6,PSMD4,PSMD1,PSME3,PSMF1,PSMA4,PSMA1,PSMB5,PSMC6
GO:BP	positive regulation of mitotic cell cycle	GO:0045931	5.97433e-07	6.22371	119	2183	37	18117	CDT1,KLHL18,EIF4E,BRCA2,CDCA5,NSMCE2,PHB2,PKN2,CCNB1,RCC2,ANAPC5,CDC7,ESPL1,POLDIP2,DLGAP5,EIF4EBP1,MTA3,DTL,CDC6,CDC23,ANAPC7,FBXO5,MTBP,EIF4G1,DBF4B,CDC25C,CDC25A,CDC25B,UBE2C,ANAPC11,TFDP1,MAD2L1BP,APEX1,TMOD3,CUL4A,CDK4,CDK1
GO:BP	SCF-dependent proteasomal ubiquitin-dependent protein catabolic process	GO:0031146	6.11573e-07	6.21355	95	2183	32	18117	PSMB6,CUL2,PSMD2,PSMD5,PSMD8,PSMD14,PSMB4,PSMB3,PSMA5,PSME4,PSMB2,PSMB1,PSMD3,PSMD11,KIF14,PSMB7,PSMA2,SEM1,PSMD10,PSMD12,PSMD13,SKP2,CUL4A,PSMD6,PSMD4,PSMD1,PSME3,PSMF1,PSMA4,PSMA1,PSMB5,PSMC6
GO:BP	protein localization to Cajal body	GO:1904867	7.03141e-07	6.15296	12	2183	10	18117	DKC1,CCT2,WRAP53,CCT5,CCT8,CCT6A,CCT4,TCP1,CCT3,CCT7
GO:BP	regulation of establishment of protein localization to chromosome	GO:0070202	7.03141e-07	6.15296	12	2183	10	18117	DKC1,CCT2,WRAP53,CCT5,CCT8,CCT6A,CCT4,TCP1,CCT3,CCT7
GO:BP	protein localization to nuclear body	GO:1903405	7.03141e-07	6.15296	12	2183	10	18117	DKC1,CCT2,WRAP53,CCT5,CCT8,CCT6A,CCT4,TCP1,CCT3,CCT7
GO:BP	Wnt signaling pathway, planar cell polarity pathway	GO:0060071	7.23454e-07	6.14059	110	2183	35	18117	AP2S1,PSMB6,PSMD2,PSMD5,PSMD8,PSMD14,PSMB4,MKS1,PSMB3,CLTC,PSMA5,PSME4,PSMB2,PSMB1,PSMD3,PSMD11,ARHGEF19,PSMB7,PSMA2,SEM1,VANGL1,AP2B1,PSMD10,PSMD12,PSMD13,GRHL3,PSMD6,PSMD4,PSMD1,PSME3,PSMF1,PSMA4,PSMA1,PSMB5,PSMC6
GO:BP	ATP-dependent chromatin remodeling	GO:0043044	7.34762e-07	6.13385	91	2183	31	18117	ACTR5,CENPQ,ANP32E,ACTR8,SMARCD2,ITGB3BP,SMARCC1,HJURP,HDAC1,SPTY2D1,CENPK,CENPL,PSME4,HDAC2,CENPX,MTA2,VPS72,KNL1,ACTL6A,MIS18A,RUVBL1,ERCC6,CENPA,CENPH,CENPI,CENPM,CENPO,SMARCB1,NASP,RNF8,HNRNPC
GO:BP	import into nucleus	GO:0051170	8.12944e-07	6.08994	172	2183	47	18117	GEMIN5,NUP85,HSP90AB1,PHB2,FERMT1,KPNB1,NUP153,GEMIN6,NUP188,IPO9,TRIM28,NUP133,ZPR1,NUP62CL,RAN,NXT1,ELAVL1,SNRPD1,SNRPD2,NXT2,NUP107,IPO5,NOLC1,NUP93,PRKAG1,MMP12,NUP98,NUP88,TPR,NUTF2,SNRPE,SNRPB,PSEN1,NUP155,CSE1L,KPNA2,HEATR3,GEMIN2,GEMIN4,NUP62,NUP50,NUP54,NUP58,DDX20,NUP35,POM121,CDK1
GO:BP	positive regulation of telomere maintenance	GO:0032206	8.30842e-07	6.08048	52	2183	22	18117	DKC1,CCT2,NAF1,AURKB,NABP2,CCT5,CCT8,CCT6A,CCT4,XRCC5,NEK2,HNRNPA2B1,MAPKAPK5,MRE11,NBN,HNRNPD,GNL3,TCP1,CCT3,CCT7,ATR,CTNNB1
GO:BP	regulation of macromolecule biosynthetic process	GO:0010556	8.36242e-07	6.07767	4102	2183	595	18117	CDT1,HDAC8,ACTR5,CDC5L,ELK1,MED6,TMED2,METTL3,ZMPSTE24,ACTR3,ZC3H8,ABT1,EIF4E,POLR2K,PRPF6,DNAJC3,TRIP4,ZBTB41,SHMT2,CENPJ,DNAJA3,LRPPRC,STOML2,GEMIN5,TCF3,MED4,SSU72,EIF2S3,PSMB6,RBM15,EIF4A3,C1QBP,ZNF823,NAA15,CUL2,PPP1R13L,MAD2L2,NUP85,CDC45,PDS5A,POLG2,MRPL13,DKC1,MED30,TRMT10C,ZBTB33,HSP90AB1,POLR3F,PIH1D1,NSUN3,YEATS2,CHUK,REXO4,BRCA2,CCT2,GSTP1,NAF1,PAXIP1,ESCO1,EIF3H,AURKB,TAF5,TACO1,TOP2…
GO:BP	regulation of cellular macromolecule biosynthetic process	GO:2000112	8.37147e-07	6.0772	4071	2183	591	18117	CDT1,HDAC8,ACTR5,CDC5L,ELK1,MED6,TMED2,METTL3,ZMPSTE24,ACTR3,ZC3H8,ABT1,EIF4E,POLR2K,PRPF6,DNAJC3,TRIP4,ZBTB41,SHMT2,CENPJ,DNAJA3,LRPPRC,STOML2,GEMIN5,TCF3,MED4,SSU72,EIF2S3,PSMB6,RBM15,EIF4A3,C1QBP,ZNF823,NAA15,CUL2,PPP1R13L,MAD2L2,NUP85,CDC45,PDS5A,POLG2,MRPL13,DKC1,MED30,TRMT10C,ZBTB33,HSP90AB1,POLR3F,PIH1D1,NSUN3,YEATS2,CHUK,REXO4,BRCA2,CCT2,NAF1,PAXIP1,ESCO1,EIF3H,AURKB,TAF5,TACO1,TOP2A,USP3…
GO:BP	regulation of biosynthetic process	GO:0009889	8.88249e-07	6.05147	4361	2183	628	18117	CDT1,HDAC8,ACTR5,CDC5L,ELK1,MED6,TMED2,METTL3,GOT1,ZMPSTE24,ACTR3,MVD,ZC3H8,ABT1,EIF4E,POLR2K,PRPF6,DNAJC3,TRIP4,ZBTB41,SHMT2,CENPJ,DNAJA3,LRPPRC,SOD1,STOML2,GEMIN5,TCF3,MED4,SSU72,EIF2S3,PSMB6,RBM15,EIF4A3,C1QBP,ZNF823,NAA15,CUL2,PPP1R13L,MAD2L2,NUP85,CDC45,PDS5A,POLG2,MRPL13,DKC1,MED30,TRMT10C,ZBTB33,HSP90AB1,POLR3F,PIH1D1,NSUN3,YEATS2,CHUK,REXO4,BRCA2,CCT2,GSTP1,NAF1,PAXIP1,ESCO1,EIF3H,AURKB,T…
GO:BP	negative regulation of gene expression	GO:0010629	9.02446e-07	6.04458	1460	2183	243	18117	NUP160,METTL3,ZMPSTE24,POLR2J,EIF4E,POLR2K,CLP1,PDE12,SHMT2,PSMB6,EIF4A3,C1QBP,NUP85,CDC45,RBM42,MRPL13,HSP90AB1,NUP205,LSM6,LSM7,GSTP1,PATL1,HENMT1,POLR2H,MRTO4,DOT1L,MAP2K1,AGO2,FERMT1,EXOSC2,IGF2BP2,CDH3,NUP153,RPS5,CNOT11,PSMD2,CCNB1,NUP188,TRAIP,SLC7A5,PSMD5,EIF6,MOV10,HDAC1,YTHDF2,PSMD8,SMG9,PSMD14,PSMB4,EIF4E2,MALSU1,EIF2S1,SET,MTPAP,RCOR1,PARK7,EXOSC4,POLR2G,PSMB3,NDC1,SUPV3L1,NUP133,FAST…
GO:BP	non-recombinational repair	GO:0000726	1.15024e-06	5.93921	107	2183	34	18117	DCLRE1B,MAD2L2,REXO4,PAXIP1,WRAP53,DCLRE1A,NUDT16L1,PSMD14,POLQ,DEK,POLB,PRPF19,AUNIP,UBE2N,MDC1,BARD1,XRCC5,POLA1,PRKDC,UBE2V2,RBBP8,BRCC3,XRCC6,XRCC4,BRCA1,ERCC6,MRE11,HMCES,LIG3,HMGB2,HMGB1,NBN,RNF8,NSD2
GO:BP	protein-DNA complex assembly	GO:0065004	1.17063e-06	5.93158	252	2183	61	18117	CDT1,CHAF1A,CDC45,CENPQ,PIH1D1,MCM2,ANP32B,PARP1,ITGB3BP,ASF1B,TBP,HJURP,DAXX,SART3,RPA3,GMNN,RAD23B,GTF2H3,SPTY2D1,CENPK,GTF2B,ERCC3,GRWD1,SET,CENPL,DLGAP5,RPA2,RRN3,CENPX,CDK7,MCM6,MCM5,MNAT1,MCM7,MCM3,MCM4,KNL1,TAF1B,TAF12,CHAF1B,MIS18A,RUVBL1,RAD51,CAND1,HELLS,HMGB2,HMGB1,CUL4A,DDB1,CENPA,CENPE,CENPF,CENPH,CENPI,CENPM,CENPO,SMARCB1,NASP,PSMC6,HAT1,RPA1
GO:BP	regulation of protein localization to chromosome, telomeric region	GO:1904814	1.3438e-06	5.87167	15	2183	11	18117	DKC1,CCT2,WRAP53,CCT5,CCT8,CCT6A,CCT4,GNL3,TCP1,CCT3,CCT7
GO:BP	regulation of transcription involved in G1/S transition of mitotic cell cycle	GO:0000083	1.41635e-06	5.84883	34	2183	17	18117	CDT1,CDC45,ORC1,ZPR1,CDK5,DHFR,CDC6,E2F7,E2F1,POLA1,FBXO5,RRM2,CCNE1,TFDP1,PCNA,CDK16,HINFP
GO:BP	regulation of macromolecule metabolic process	GO:0060255	1.43026e-06	5.84459	6603	2183	908	18117	CDT1,HDAC8,ACTR5,CDC5L,NUP160,ELK1,MED6,TMED2,METTL3,FANCI,ZMPSTE24,TIMM17A,ACTR3,SAE1,POLR2J,ZC3H8,ABT1,EIF4E,POLR2K,PRPF6,DNAJC3,CLP1,PDE12,CDCA2,TRIP4,ZBTB41,SHMT2,PFDN6,TBC1D7,CENPJ,SLIRP,DNAJA3,LRPPRC,SOD1,STOML2,GEMIN5,CDC20,TCF3,MED4,SSU72,EIF2S3,CDKN3,PSMB6,RBM15,EIF4A3,HNRNPF,PCSK9,C1QBP,ZNF823,NAA15,CUL2,PPP1R13L,MAD2L2,NUP85,CDC45,RAD51AP1,RBM42,PDS5A,POLG2,MRPL13,DKC1,MED30,F12,DNAJA1…
GO:BP	maturation of 5.8S rRNA from tricistronic rRNA transcript (SSU-rRNA, 5.8S rRNA, LSU-rRNA)	GO:0000466	1.61278e-06	5.79243	24	2183	14	18117	ABT1,EXOSC2,NOP9,NOP14,RPP40,FTSJ3,RCL1,ERI1,ERI2,ERI3,EXOSC9,WDR12,UTP20,EXOSC10
GO:BP	antigen processing and presentation of peptide antigen via MHC class I	GO:0002474	1.76238e-06	5.7539	99	2183	32	18117	PSMB6,PDIA3,CHUK,PSMD2,PSMD5,PSMD8,PSMD14,PSMB4,PSMB3,PSMA5,PSME4,PSMB2,IDE,PSMB1,PSMD3,PSMD11,BCAP31,PSMB7,PSMA2,SEM1,PSMD10,PSMD12,PSMD13,PSMD6,PSMD4,PSMD1,PSME3,PSMF1,PSMA4,PSMA1,PSMB5,PSMC6
GO:BP	double-strand break repair via nonhomologous end joining	GO:0006303	1.76238e-06	5.7539	99	2183	32	18117	DCLRE1B,MAD2L2,PAXIP1,WRAP53,DCLRE1A,NUDT16L1,PSMD14,POLQ,DEK,POLB,PRPF19,AUNIP,UBE2N,MDC1,BARD1,XRCC5,POLA1,PRKDC,UBE2V2,BRCC3,XRCC6,XRCC4,BRCA1,ERCC6,MRE11,HMCES,LIG3,HMGB2,HMGB1,NBN,RNF8,NSD2
GO:BP	chromatin remodeling	GO:0006338	1.79475e-06	5.746	215	2183	54	18117	ACTR5,CENPQ,PIH1D1,ANP32E,ACTR8,SMARCD2,ITGB3BP,SMARCC1,HJURP,DAXX,MYB,CHRAC1,HDAC1,SPTY2D1,TRIM28,CENPK,CENPL,PSME4,HDAC2,CENPX,MTA2,POLE3,KDM5C,NPM3,RUVBL2,NAA40,TPR,VPS72,KNL1,ACTL6A,CHD7,MIS18A,RUVBL1,BEND3,DNMT1,ERCC6,HELLS,PPHLN1,SATB2,HMGA1,MYC,BAZ1A,CENPA,CENPH,CENPI,CENPM,CENPO,SMARCB1,MORC2,NASP,RNF8,HNRNPC,PHF8,CBX3
GO:BP	regulation of purine nucleotide metabolic process	GO:1900542	1.8935e-06	5.72274	119	2183	36	18117	NUP160,NUP85,NUP205,PARP1,NUP153,ENO1,NUP188,EIF6,NDC1,NUP133,AAAS,NUP37,VCP,NUP107,NUP93,PRKAG1,RAE1,NUP98,NUP88,TPR,SEH1L,PGAM1,PSEN1,NUP155,PDP1,PDP2,ATPSCKMT,NUP62,NUP50,NUP54,NUP58,NUP42,NUP43,NUP35,POM121,TIGAR
GO:BP	ribose phosphate biosynthetic process	GO:0046390	2.03131e-06	5.69222	199	2183	51	18117	PDHX,STOML2,DLD,PRPS1,ATIC,PPAT,PARP1,SCD,IMPDH2,DLAT,ENO1,ATP6V1A,TKT,PFAS,UMPS,PRPSAP1,UCK2,ATP5MC3,ATP5F1B,PDHA1,VCP,SLC35B2,CAD,SLC25A1,CYC1,UCKL1,APRT,GART,COASY,ALDOA,PRPS2,DMAC2L,PANK2,ATP5PB,ATP5MF,G6PD,ACOT7,NME6,PRPSAP2,PDP1,PDP2,SLC25A13,DHODH,ACACA,PKM,ATPSCKMT,PAICS,TECR,HPRT1,ADK,AK2
GO:BP	regulation of telomere maintenance via telomere lengthening	GO:1904356	2.19538e-06	5.65849	63	2183	24	18117	DKC1,CCT2,NAF1,AURKB,PARP1,NAT10,CCT5,CCT8,CCT6A,CCT4,XRCC5,SMG5,MCRS1,NEK2,HNRNPA2B1,MAPKAPK5,EXOSC10,HNRNPC,TCP1,PIF1,CCT3,CCT7,ATR,CTNNB1
GO:BP	regulation of cellular biosynthetic process	GO:0031326	2.46374e-06	5.60841	4273	2183	613	18117	CDT1,HDAC8,ACTR5,CDC5L,ELK1,MED6,TMED2,METTL3,ZMPSTE24,ACTR3,ZC3H8,ABT1,EIF4E,POLR2K,PRPF6,DNAJC3,TRIP4,ZBTB41,SHMT2,CENPJ,DNAJA3,LRPPRC,STOML2,GEMIN5,TCF3,MED4,SSU72,EIF2S3,PSMB6,RBM15,EIF4A3,C1QBP,ZNF823,NAA15,CUL2,PPP1R13L,MAD2L2,NUP85,CDC45,PDS5A,POLG2,MRPL13,DKC1,MED30,TRMT10C,ZBTB33,HSP90AB1,POLR3F,PIH1D1,NSUN3,YEATS2,CHUK,REXO4,BRCA2,CCT2,NAF1,PAXIP1,ESCO1,EIF3H,AURKB,TAF5,TACO1,TOP2A,USP3…
GO:BP	meiotic cell cycle process	GO:1903046	2.63703e-06	5.57888	195	2183	50	18117	ACTR3,CDC20,RAD51AP1,BRCA2,NSUN2,TOP2A,WASHC5,YTHDF2,PLK1,ESPL1,NDC1,BRIP1,CENPX,NCAPD2,TTK,TRIP13,CCNB2,FANCM,ASPM,BUB1,FBXO5,RAD1,HUS1,CCNE2,CCNE1,PTTG1,SGO1,SGO2,CDC25C,CDC25A,CDC25B,PSMC3IP,TDRKH,FIGNL1,PSMD13,AURKA,ING2,RAD51,HSF2BP,TUBG1,RAD51D,NCAPH2,SMC4,SMC2,MRE11,FANCA,MND1,RMI1,INCENP,NUF2
GO:BP	organophosphate metabolic process	GO:0019637	2.74507e-06	5.56145	1041	2183	181	18117	PDHX,NUP160,PITPNM1,MVD,AGPAT5,STOML2,DHTKD1,DLD,MINPP1,PRPS1,PCSK9,NUP85,MOCOS,PGM2,NUP205,ATIC,PPAT,ARF3,PARP1,PTDSS1,SCD,PHB2,IMPDH2,NUP153,DLAT,TBPL1,ENO1,ATP6V1A,RPIA,NUP188,EIF6,MBOAT7,IPMK,NAXE,IPPK,TKT,CRLS1,PARK7,NDC1,NUP133,IDI1,AAAS,PGAP2,PFAS,RAN,UMPS,IMPA1,PIK3CB,MOCS3,PRPSAP1,UCK2,MCCC2,ATP5MC3,MTMR4,RRM1,NUP37,ATP5F1B,PDHA1,AGK,VCP,SLC35B2,TAMM41,PGD,HMGCS1,TK1,LDHA,HINT1,CAD,DERA,…
GO:BP	regulation of telomerase activity	GO:0051972	2.82641e-06	5.54876	51	2183	21	18117	DKC1,HSP90AB1,CCT2,NAF1,AURKB,WRAP53,PTGES3,CCT4,GRHL2,XRCC5,MCRS1,NEK2,MEN1,HNRNPA2B1,MAPKAPK5,MYC,HNRNPD,TCP1,PIF1,HSP90AA1,CTNNB1
GO:BP	nucleoside monophosphate biosynthetic process	GO:0009124	2.87968e-06	5.54066	43	2183	19	18117	PRPS1,ATIC,PPAT,IMPDH2,PFAS,UMPS,UCK2,TK1,CAD,UCKL1,APRT,GART,DCK,DUT,PRPS2,DHODH,PAICS,HPRT1,ADK
GO:BP	regulation of nucleotide metabolic process	GO:0006140	2.9611e-06	5.52855	121	2183	36	18117	NUP160,NUP85,NUP205,PARP1,NUP153,ENO1,NUP188,EIF6,NDC1,NUP133,AAAS,NUP37,VCP,NUP107,NUP93,PRKAG1,RAE1,NUP98,NUP88,TPR,SEH1L,PGAM1,PSEN1,NUP155,PDP1,PDP2,ATPSCKMT,NUP62,NUP50,NUP54,NUP58,NUP42,NUP43,NUP35,POM121,TIGAR
GO:BP	mitotic DNA damage checkpoint	GO:0044773	2.96681e-06	5.52771	106	2183	33	18117	TOPBP1,RFWD3,CNOT11,BLM,CCNB1,RPA2,E2F7,MDC1,CNOT9,E2F1,CNOT10,CNOT6,CNOT3,MSH2,HUS1,PRKDC,CNOT7,CNOT1,PRMT1,CDC25C,TFDP1,AURKA,TIPIN,PCNA,MRE11,NBN,CHEK2,CLSPN,CASP2,DONSON,CDK2,CDK1,BAX
GO:BP	protein localization to mitochondrion	GO:0070585	3.0134e-06	5.52094	147	2183	41	18117	TIMM17A,SAE1,MIPEP,GRPEL1,DNAJA1,TOMM40,PITRM1,TOMM22,TOMM34,TIMM29,PMPCB,OXA1L,TIMM8B,TIMM50,PMPCA,TIMM10,AGK,TIMM44,MTCH2,MAIP1,ROMO1,BCAP31,TIMM17B,CHCHD4,E2F1,PDCD5,YWHAE,BID,BCS1L,UBE2J2,YWHAB,YWHAZ,HSPA4,HSPD1,TFDP1,HK2,AIFM1,CASP8,HSP90AA1,TIMM23,BAX
GO:BP	peptidyl-amino acid modification	GO:0018193	3.04327e-06	5.51666	1303	2183	218	18117	NUP160,ZDHHC20,ZMPSTE24,SAE1,RPN1,RANGAP1,ALG5,NAA15,MAD2L2,NUP85,METAP2,HSP90AB1,NUP205,PIH1D1,SENP5,IBTK,YEATS2,CHUK,BRCA2,PAXIP1,ESCO1,AURKB,TAF5,PARP1,NCOA7,TRMT112,PRDM4,NSMCE2,RPN2,DOT1L,MAP2K1,RBBP5,PDCL3,ZDHHC12,ATP13A2,PPIA,CSNK1G1,NUP153,PKN2,MYB,CCNB1,KANSL2,MET,NUP188,SMYD2,CBX4,LMTK2,PRKCI,SUMO3,MAPKAPK3,DDOST,MAP3K9,PLK1,TRIM28,ZDHHC23,GTF2B,CAMKMT,CDC7,SET,UBA2,PWP1,PARK7,STT3A,TTL…
GO:BP	protein insertion into membrane	GO:0051205	3.56161e-06	5.44835	78	2183	27	18117	GET3,TOMM22,EMC8,TIMM29,OXA1L,TIMM8B,TIMM10,AGK,MAIP1,ROMO1,E2F1,EMC7,EMC1,PDCD5,YWHAE,BID,BCS1L,YWHAB,YWHAZ,HSPA4,SGTA,GET4,EMC10,TFDP1,CASP8,HSP90AA1,BAX
GO:BP	error-free translesion synthesis	GO:0070987	3.71048e-06	5.43057	22	2183	13	18117	POLD1,RPA3,POLDIP2,RPA2,VCP,RFC5,RFC3,RFC4,RFC2,PCNA,UFD1,RPA1,SPRTN
GO:BP	regulation of metabolic process	GO:0019222	3.85632e-06	5.41383	7148	2183	971	18117	CDT1,TGS1,HDAC8,ACTR5,CDC5L,NUP160,ELK1,MED6,TMED2,METTL3,FANCI,GOT1,ZMPSTE24,TIMM17A,ACTR3,SAE1,POLR2J,MVD,ZC3H8,ABT1,EIF4E,POLR2K,PRPF6,DNAJC3,CLP1,PDE12,CDCA2,TRIP4,ZBTB41,SHMT2,PFDN6,TBC1D7,CENPJ,SLIRP,DNAJA3,LRPPRC,SOD1,STOML2,GEMIN5,CDC20,TCF3,MED4,SSU72,NOA1,EIF2S3,CDKN3,PSMB6,RBM15,EIF4A3,HNRNPF,PCSK9,C1QBP,ZNF823,NAA15,CUL2,PPP1R13L,MAD2L2,NUP85,CDC45,RAD51AP1,RBM42,PDS5A,POLG2,MRPL13,DK…
GO:BP	establishment of protein localization to mitochondrion	GO:0072655	3.86294e-06	5.41308	143	2183	40	18117	TIMM17A,SAE1,MIPEP,GRPEL1,DNAJA1,TOMM40,PITRM1,TOMM22,TOMM34,TIMM29,PMPCB,OXA1L,TIMM8B,TIMM50,PMPCA,TIMM10,AGK,TIMM44,MAIP1,ROMO1,BCAP31,TIMM17B,CHCHD4,E2F1,PDCD5,YWHAE,BID,BCS1L,UBE2J2,YWHAB,YWHAZ,HSPA4,HSPD1,TFDP1,HK2,AIFM1,CASP8,HSP90AA1,TIMM23,BAX
GO:BP	attachment of spindle microtubules to kinetochore	GO:0008608	3.9053e-06	5.40835	36	2183	17	18117	CDT1,NDC80,AURKB,CCNB1,EML4,RCC2,CHAMP1,NEK2,RACGAP1,KNL1,BUB3,SGO1,SEH1L,KNSTRN,CENPE,ZNF207,NUF2
GO:BP	transcription elongation from RNA polymerase II promoter	GO:0006368	4.20677e-06	5.37605	88	2183	29	18117	POLR2J,POLR2K,POLR2H,GTF2H3,ERCC3,POLR2G,CDK7,SUPT16H,POLR2D,POLR2B,SSRP1,MNAT1,ELOC,ELP4,TCERG1,CDC73,NCBP1,NCBP2,GTF2F2,PCID2,CDK12,RNF8,POLR2C,POLR2F,EZH2,NELFCD,CCNK,CTR9,CTNNB1
GO:BP	DNA-dependent DNA replication maintenance of fidelity	GO:0045005	4.31146e-06	5.36538	48	2183	20	18117	POLD1,BRCA2,RFWD3,BLM,TRAIP,TIMELESS,CENPX,TONSL,FANCM,ZGRF1,MCM9,WRN,DNA2,RAD51,TIPIN,PCNA,MRE11,DDX11,DONSON,ATR
GO:BP	positive regulation of protein localization to Cajal body	GO:1904871	4.46507e-06	5.35017	11	2183	9	18117	DKC1,CCT2,CCT5,CCT8,CCT6A,CCT4,TCP1,CCT3,CCT7
GO:BP	maturation of LSU-rRNA	GO:0000470	4.46507e-06	5.35017	29	2183	15	18117	RPF1,RPF2,RRP15,EIF6,NOP2,RSL1D1,DDX18,LAS1L,NIFK,FTSJ3,GTPBP4,SNU13,WDR12,ZNHIT3,MAK16
GO:BP	regulation of protein localization to Cajal body	GO:1904869	4.46507e-06	5.35017	11	2183	9	18117	DKC1,CCT2,CCT5,CCT8,CCT6A,CCT4,TCP1,CCT3,CCT7
GO:BP	positive regulation of DNA repair	GO:0045739	5.65834e-06	5.24731	75	2183	26	18117	MAD2L2,RAD51AP1,PARP1,WRAP53,TMEM161A,CEBPG,TIMELESS,TRIM28,UBE2N,DHX9,PRKDC,UBE2V2,BRCC3,BRCA1,SLF1,PCNA,ERCC6,FANCB,FOXM1,HMGB1,RNF8,EYA3,DDX11,CBX8,RPS3,TIGAR
GO:BP	transcription initiation from RNA polymerase I promoter	GO:0006361	6.299e-06	5.20073	37	2183	17	18117	POLR2K,PIH1D1,POLR2H,ZNRD1,TBP,GTF2H3,ERCC3,RRN3,CDK7,POLR1A,MNAT1,TAF1B,TAF1A,SMARCB1,POLR1C,POLR1D,POLR2F
GO:BP	positive regulation of telomere maintenance via telomere lengthening	GO:1904358	6.299e-06	5.20073	37	2183	17	18117	DKC1,CCT2,NAF1,AURKB,CCT5,CCT8,CCT6A,CCT4,XRCC5,NEK2,HNRNPA2B1,MAPKAPK5,TCP1,CCT3,CCT7,ATR,CTNNB1
GO:BP	microtubule-based process	GO:0007017	6.42838e-06	5.1919	881	2183	156	18117	BORCS5,SMC1A,ACTR3,DRG1,CENPJ,SLIRP,LRPPRC,SOD1,CDC20,NDC80,POC1B,DNAJA1,WDR62,TTC26,BRCA2,KIF21A,AURKB,WDR34,VAMP7,CDK2AP2,SPDL1,KIF20A,TUBGCP3,CCSAP,SAPCD2,KPNB1,NAT10,MYBL2,WRAP73,KIF20B,ZW10,CCNB1,MREG,MET,SSNA1,EML4,SSX2IP,TACC3,NUSAP1,WASHC5,KATNB1,PLK1,SKA3,CHMP2B,ESPL1,CEP131,PARD6B,TTLL4,PEX1,DLGAP5,ZPR1,AAAS,CLTC,RAN,BORA,PEX14,DNAAF2,SFPQ,SKA1,VCP,GSK3B,TUBB4B,CDK5,AUNIP,TTK,PLK4,TUBB3…
GO:BP	centrosome cycle	GO:0007098	6.64335e-06	5.17761	130	2183	37	18117	CENPJ,NDC80,POC1B,WDR62,BRCA2,NAT10,SSX2IP,PLK1,CHMP2B,CEP131,PARD6B,PLK4,CEP85,STIL,NEK2,SGO1,CEP250,CEP192,CEP152,BRCA1,KIF11,KIF3B,AURKA,NSFL1C,RANBP1,SASS6,CHORDC1,CHEK1,ODF2,CEP72,HAUS6,HAUS8,NUP62,CDK2,CDK1,CTNNB1,CKAP5
GO:BP	nuclear pore complex assembly	GO:0051292	6.73088e-06	5.17193	9	2183	8	18117	NUP205,NUP153,NDC1,NUP107,NUP93,TMEM170A,NUP98,AHCTF1
GO:BP	endonucleolytic cleavage in 5'-ETS of tricistronic rRNA transcript (SSU-rRNA, 5.8S rRNA, LSU-rRNA)	GO:0000480	6.95269e-06	5.15785	7	2183	7	18117	ABT1,NOP9,NOP14,RCL1,UTP23,UTP20,TBL3
GO:BP	protein localization to nucleoplasm	GO:1990173	7.58483e-06	5.12005	14	2183	10	18117	DKC1,CCT2,WRAP53,CCT5,CCT8,CCT6A,CCT4,TCP1,CCT3,CCT7
GO:BP	antigen processing and presentation of exogenous peptide antigen	GO:0002478	7.97131e-06	5.09847	174	2183	45	18117	AP2S1,PSMB6,PDIA3,CHUK,PSMD2,PSMD5,PSMD8,PSMD14,PSMB4,CTSV,PSMB3,CLTC,PSMA5,PSME4,PSMB2,PSMB1,PSMD3,KIF4A,PSMD11,PSMB7,PSMA2,RACGAP1,SEM1,ARF1,AP1S1,KIF11,KIF15,KIF23,AP2B1,PSMD10,PSMD12,PSMD13,KIF3B,CLTA,DYNLL1,CENPE,PSMD6,PSMD4,PSMD1,PSME3,PSMF1,PSMA4,PSMA1,PSMB5,PSMC6
GO:BP	RNA phosphodiester bond hydrolysis, endonucleolytic	GO:0090502	8.163e-06	5.08815	81	2183	27	18117	ABT1,LACTB2,POP7,RPP25,AGO2,POP4,NOP9,ELAC2,NUDT16L1,NOP14,POP1,TSN,RPP38,RPP40,RCL1,CPSF3,DROSHA,POP5,RIDA,APEX1,SND1,UTP23,UTP20,TSEN34,TBL3,TSR1,EXO1
GO:BP	DNA synthesis involved in DNA repair	GO:0000731	8.43052e-06	5.07415	54	2183	21	18117	POLD1,MAD2L2,RPA3,USP10,POLDIP2,RPA2,POLE2,VCP,DTL,POLA1,WRN,RFC5,RFC3,RFC4,RFC2,PCNA,POLD3,WRNIP1,UFD1,RPA1,SPRTN
GO:BP	regulation of telomere maintenance via telomerase	GO:0032210	8.43052e-06	5.07415	54	2183	21	18117	DKC1,CCT2,NAF1,AURKB,NAT10,CCT5,CCT8,CCT6A,CCT4,XRCC5,SMG5,NEK2,MAPKAPK5,EXOSC10,HNRNPC,TCP1,PIF1,CCT3,CCT7,ATR,CTNNB1
GO:BP	DNA replication checkpoint	GO:0000076	8.79006e-06	5.05601	17	2183	11	18117	CDT1,CDC45,TOPBP1,ORC1,TIMELESS,CDC6,HUS1,DNA2,TIPIN,NAE1,CLSPN
GO:BP	positive regulation of telomerase activity	GO:0051973	9.00068e-06	5.04572	34	2183	16	18117	DKC1,HSP90AB1,CCT2,NAF1,AURKB,WRAP53,PTGES3,CCT4,GRHL2,XRCC5,NEK2,MAPKAPK5,MYC,TCP1,HSP90AA1,CTNNB1
GO:BP	positive regulation of viral process	GO:0048524	9.00068e-06	5.04572	91	2183	29	18117	POLR2J,POLR2K,PDE12,TOP2A,POLR2H,PPIA,PKN2,TRIM11,CHMP2B,POLR2G,TMEM39A,POLR2D,SRPK1,POLR2B,LARP1,TARBP2,DHX9,STAU1,CNOT7,PABPC1,PPID,GTF2F2,TSG101,HACD3,KPNA2,DDB1,POLR2C,POLR2F,NELFCD
GO:BP	RNA capping	GO:0036260	9.00068e-06	5.04572	34	2183	16	18117	TGS1,POLR2J,POLR2K,POLR2H,GTF2H3,ERCC3,POLR2G,CDK7,POLR2D,POLR2B,MNAT1,NCBP1,NCBP2,GTF2F2,POLR2C,POLR2F
GO:BP	positive regulation of telomere maintenance via telomerase	GO:0032212	9.00068e-06	5.04572	34	2183	16	18117	DKC1,CCT2,NAF1,AURKB,CCT5,CCT8,CCT6A,CCT4,XRCC5,NEK2,MAPKAPK5,TCP1,CCT3,CCT7,ATR,CTNNB1
GO:BP	ribonucleoside monophosphate biosynthetic process	GO:0009156	9.00068e-06	5.04572	34	2183	16	18117	PRPS1,ATIC,PPAT,IMPDH2,PFAS,UMPS,UCK2,CAD,UCKL1,APRT,GART,PRPS2,DHODH,PAICS,HPRT1,ADK
GO:BP	7-methylguanosine RNA capping	GO:0009452	9.00068e-06	5.04572	34	2183	16	18117	TGS1,POLR2J,POLR2K,POLR2H,GTF2H3,ERCC3,POLR2G,CDK7,POLR2D,POLR2B,MNAT1,NCBP1,NCBP2,GTF2F2,POLR2C,POLR2F
GO:BP	signal transduction involved in mitotic cell cycle checkpoint	GO:0072413	9.03496e-06	5.04407	63	2183	23	18117	CNOT11,ZW10,CCNB1,E2F7,ZWILCH,CNOT9,E2F1,CNOT10,CNOT6,CNOT3,PRKDC,CNOT7,CNOT1,PRMT1,CDC25C,TFDP1,AURKA,PCNA,CHEK2,CASP2,CDK2,CDK1,BAX
GO:BP	mitotic metaphase plate congression	GO:0007080	9.05956e-06	5.04289	50	2183	20	18117	CDT1,NDC80,CDCA5,AURKB,SPDL1,KPNB1,CDCA8,ZW10,CCNB1,EML4,CHAMP1,CHMP2B,CDC23,KIF14,PSRC1,SEH1L,KIFC1,CENPE,NUP62,NUF2
GO:BP	carbohydrate derivative metabolic process	GO:1901135	9.15162e-06	5.0385	1145	2183	193	18117	PDHX,NUP160,MVD,AHCY,RPN1,STOML2,DHTKD1,ALG5,DLD,PRPS1,LCMT2,NUP85,PGM2,NUP205,ATIC,PPAT,TGDS,B4GALT5,PARP1,SCD,RPN2,AGO2,AATF,IMPDH2,NUP153,DLAT,TBPL1,ENO1,B3GNT2,ATP6V1A,EDEM2,RPIA,NUP188,EIF6,MOGS,DDOST,TKT,GANAB,NEU3,PARK7,STT3A,NDC1,NUP133,AAAS,PGAP2,PFAS,CLTC,RAN,UMPS,AQP11,GLA,PRPSAP1,UCK2,MCCC2,ATP5MC3,ALG6,RRM1,NUP37,ATP5F1B,PDHA1,TMEM165,PLOD3,CLN6,VCP,ERH,GNPDA1,TYW5,SLC35B2,PGD,HMGCS1…
GO:BP	translesion synthesis	GO:0019985	9.87531e-06	5.00545	42	2183	18	18117	POLD1,MAD2L2,RPA3,USP10,POLDIP2,RPA2,POLE2,VCP,DTL,RFC5,RFC3,RFC4,RFC2,PCNA,POLD3,UFD1,RPA1,SPRTN
GO:BP	protein localization to chromosome, telomeric region	GO:0070198	1.29283e-05	4.88846	31	2183	15	18117	DKC1,BRCA2,CCT2,WRAP53,NABP2,CCT5,CCT8,CCT6A,CCT4,XRCC5,GNL3,TCP1,CCT3,CCT7,ATR
GO:BP	transcription elongation from RNA polymerase I promoter	GO:0006362	1.29283e-05	4.88846	31	2183	15	18117	POLR2K,POLR2H,ZNRD1,TBP,GTF2H3,ERCC3,CDK7,POLR1A,MNAT1,TAF1B,TAF1A,ERCC6,POLR1C,POLR1D,POLR2F
GO:BP	double-strand break repair via break-induced replication	GO:0000727	1.50344e-05	4.82291	12	2183	9	18117	CDC45,MCM2,CDC7,MCM6,GINS2,MCM5,MCM7,MCM3,MCM4
GO:BP	metaphase plate congression	GO:0051310	1.69022e-05	4.77206	65	2183	23	18117	CDT1,NDC80,CENPQ,CDCA5,AURKB,SPDL1,KPNB1,CDCA8,ZW10,CCNB1,EML4,CHAMP1,CHMP2B,CDC23,KIF14,PSRC1,SEH1L,KIFC1,INCENP,CENPE,CENPF,NUP62,NUF2
GO:BP	chaperone-mediated protein complex assembly	GO:0051131	1.69971e-05	4.76963	21	2183	12	18117	PFDN6,HSP90AB1,CCT2,PTGES3,LONP1,PSMG3,HSPA4,HSPD1,MKKS,PSMG1,PSMG2,HSP90AA1
GO:BP	protein localization	GO:0008104	1.81849e-05	4.74029	2770	2183	411	18117	CDT1,HDAC8,NUP160,PITPNM1,ZDHHC20,TMED2,TIMM17A,SAE1,GET3,EIF4E,SLC2A1,CENPJ,RANGAP1,VPS33A,DNAJA3,AP2S1,RPF2,NDC80,SPCS1,EIF4A3,SFT2D2,MIPEP,NUP85,FAF2,CENPQ,GRPEL1,DKC1,DNAJA1,HSP90AB1,NUP205,PIH1D1,TTC26,BRCA2,HSPA9,CCT2,THOC6,NSUN2,MIOS,LRWD1,BYSL,ARF3,CDCA5,TOMM40,SRP72,AURKB,ANP32B,COPB2,WDR34,PARP1,VAMP7,SEC23IP,WRAP53,SPDL1,KIF20A,YKT6,PHB2,SRSF2,FERMT1,PITRM1,NOP9,COPB1,ARCN1,SLC27A2,SAP…
GO:BP	endoplasmic reticulum to cytosol transport	GO:1903513	1.81849e-05	4.74029	28	2183	14	18117	FAF2,EDEM2,VCP,SEC61B,BCAP31,HSP90B1,DERL1,UBAC2,AUP1,DERL2,HM13,YOD1,UFD1,SELENOS
GO:BP	retrograde protein transport, ER to cytosol	GO:0030970	1.81849e-05	4.74029	28	2183	14	18117	FAF2,EDEM2,VCP,SEC61B,BCAP31,HSP90B1,DERL1,UBAC2,AUP1,DERL2,HM13,YOD1,UFD1,SELENOS
GO:BP	establishment of planar polarity	GO:0001736	1.84905e-05	4.73305	130	2183	36	18117	AP2S1,PSMB6,SAPCD2,PSMD2,PSMD5,PSMD8,PSMD14,PSMB4,MKS1,PSMB3,CLTC,PSMA5,PSME4,PSMB2,PSMB1,PSMD3,PSMD11,ARHGEF19,PSMB7,PSMA2,SEM1,VANGL1,AP2B1,PSMD10,PSMD12,PSMD13,GRHL3,PSMD6,PSMD4,PSMD1,PSME3,PSMF1,PSMA4,PSMA1,PSMB5,PSMC6
GO:BP	establishment of tissue polarity	GO:0007164	1.84905e-05	4.73305	130	2183	36	18117	AP2S1,PSMB6,SAPCD2,PSMD2,PSMD5,PSMD8,PSMD14,PSMB4,MKS1,PSMB3,CLTC,PSMA5,PSME4,PSMB2,PSMB1,PSMD3,PSMD11,ARHGEF19,PSMB7,PSMA2,SEM1,VANGL1,AP2B1,PSMD10,PSMD12,PSMD13,GRHL3,PSMD6,PSMD4,PSMD1,PSME3,PSMF1,PSMA4,PSMA1,PSMB5,PSMC6
GO:BP	proteasome assembly	GO:0043248	1.91741e-05	4.71729	15	2183	10	18117	PSMD5,PSMD11,SEM1,POMP,PSMD10,PSMD13,OTUD6B,PSMD4,PSMG1,PSMG2
GO:BP	nucleobase biosynthetic process	GO:0046112	1.92017e-05	4.71666	18	2183	11	18117	SHMT2,PRPS1,PPAT,UMPS,CAD,SHMT1,APRT,GART,DHODH,PAICS,HPRT1
GO:BP	viral life cycle	GO:0019058	2.03289e-05	4.69189	353	2183	74	18117	NUP160,PDE12,SPCS1,NUP85,HSP90AB1,NUP205,TOP2A,LY6E,KPNB1,PPIA,NUP153,PKN2,SLC1A5,NUP188,TRIM11,TRIM28,TRIM26,CHMP2B,DEK,NDC1,NUP133,AAAS,RAN,IDE,TMEM39A,NUP37,VCP,SRPK1,NUP107,HTATSF1,SCARB1,NUP93,LARP1,TARBP2,RAE1,NUP98,NUP88,TPR,STAU1,BANF1,CNOT7,HSPA8,PABPC1,PPIB,PPID,SEH1L,VTA1,TRIM27,TRIM10,TSG101,NUP155,USP6NL,HACD3,KPNA2,NPC1,SLC52A2,CXCL8,DDB1,SMARCB1,ITCH,MORC2,XPR1,CCNK,CD46,NUP62,NUP5…
GO:BP	negative regulation of macromolecule metabolic process	GO:0010605	2.05895e-05	4.68635	3241	2183	472	18117	HDAC8,NUP160,TMED2,METTL3,ZMPSTE24,POLR2J,ZC3H8,EIF4E,POLR2K,DNAJC3,CLP1,PDE12,SHMT2,PFDN6,SLIRP,DNAJA3,LRPPRC,TCF3,PSMB6,EIF4A3,PCSK9,C1QBP,PPP1R13L,MAD2L2,NUP85,CDC45,RBM42,PDS5A,MRPL13,DKC1,DNAJA1,ZBTB33,HSP90AB1,NUP205,PIH1D1,LSM6,IBTK,YEATS2,BRCA2,PPP1R26,LSM7,PFDN2,GSTP1,NAF1,NSUN2,PATL1,PRKAR2A,HENMT1,EIF3H,AURKB,PARP1,NCOA7,POLR2H,RIOX2,MRTO4,DOT1L,MAP2K1,HES6,SMARCC1,AGO2,PHB2,SRSF2,FERM…
GO:BP	termination of RNA polymerase I transcription	GO:0006363	2.10393e-05	4.67697	32	2183	15	18117	ZMPSTE24,POLR2K,POLR2H,ZNRD1,TBP,GTF2H3,ERCC3,CDK7,POLR1A,MNAT1,TAF1B,TAF1A,POLR1C,POLR1D,POLR2F
GO:BP	regulation of translational initiation	GO:0006446	2.16531e-05	4.66448	80	2183	26	18117	TMED2,METTL3,DNAJC3,EIF3H,AGO2,EIF2B2,YTHDF2,EIF2S1,POLR2G,YTHDF1,EIF4EBP1,POLR2D,KHDRBS1,DDX1,LARP1,PAIP1,TPR,EIF4G1,EIF3B,NCBP1,NCBP2,MTIF2,ALKBH1,EIF2AK1,PPP1CA,UHMK1
GO:BP	regulation of mRNA processing	GO:0050684	2.17848e-05	4.66185	158	2183	41	18117	RBM15,C1QBP,RBM42,SRSF2,CCNB1,SART3,SF3B4,SMU1,PRPF19,SRSF7,SNRPA,PUF60,CPSF6,PAPOLA,SRPK1,BARD1,KHDRBS1,RBMX,MAGOH,HNRNPL,DHX9,NUP98,RNF40,PTBP1,PTBP3,HSPA8,CDC73,HNRNPA2B1,VIRMA,SRSF10,NCBP1,NCBP2,DAZAP1,SRSF3,SNW1,RBM19,NUDT21,TRA2B,HNRNPK,RNPS1,CTR9
GO:BP	DNA damage response, signal transduction by p53 class mediator	GO:0030330	2.20107e-05	4.65737	110	2183	32	18117	ZMPSTE24,BRCA2,PAXIP1,CNOT11,CCNB1,USP10,SMYD2,E2F7,CNOT9,E2F1,CNOT10,CNOT6,CNOT3,TFAP4,CNOT7,CNOT1,PRMT1,CDC25C,TFDP1,BRCA1,PSMD10,AURKA,PCNA,FOXM1,NBN,CHEK2,EEF1E1,CASP2,CDK2,CDK1,ATR,BAX
GO:BP	type I interferon production	GO:0032606	2.2155e-05	4.65453	131	2183	36	18117	POLR2K,POLR3F,CHUK,POLR3D,POLR2H,CGAS,TRAIP,DDX41,DHX33,RIPK2,ZCCHC3,POLR3K,XRCC5,POLA1,IRAK1,MMP12,DHX9,TAX1BP1,PRKDC,HSPD1,YY1,XRCC6,MRE11,PQBP1,HMGB2,HMGB1,G3BP1,UFD1,ITCH,POLR1C,POLR1D,POLR2F,POLR3G,POLR3H,HSP90AA1,CTNNB1
GO:BP	mitotic G1 DNA damage checkpoint	GO:0031571	2.22443e-05	4.65278	66	2183	23	18117	RFWD3,CNOT11,CCNB1,RPA2,E2F7,CNOT9,E2F1,CNOT10,CNOT6,CNOT3,PRKDC,CNOT7,CNOT1,PRMT1,CDC25C,TFDP1,AURKA,PCNA,CHEK2,CASP2,CDK2,CDK1,BAX
GO:BP	tRNA methylation	GO:0030488	2.25245e-05	4.64735	40	2183	17	18117	METTL6,LCMT2,THUMPD3,TRMT10C,NSUN3,NSUN2,TRMT112,METTL2B,TRMT6,THUMPD2,HSD17B10,TRMT11,GTPBP3,WDR4,FTSJ1,METTL2A,METTL1
GO:BP	antigen processing and presentation of peptide antigen	GO:0048002	2.27868e-05	4.64232	192	2183	47	18117	AP2S1,PSMB6,PDIA3,CHUK,PSMD2,PSMD5,PSMD8,PSMD14,PSMB4,CTSV,PSMB3,CLTC,PSMA5,PSME4,PSMB2,IDE,PSMB1,PSMD3,KIF4A,PSMD11,BCAP31,PSMB7,PSMA2,RACGAP1,SEM1,ARF1,AP1S1,KIF11,KIF15,KIF23,AP2B1,PSMD10,PSMD12,PSMD13,KIF3B,CLTA,DYNLL1,CENPE,PSMD6,PSMD4,PSMD1,PSME3,PSMF1,PSMA4,PSMA1,PSMB5,PSMC6
GO:BP	anatomical structure homeostasis	GO:0060249	2.30934e-05	4.63651	482	2183	94	18117	HDAC8,POLD1,DCLRE1B,SLC2A1,SOD1,POC1B,DKC1,HSP90AB1,BRCA2,CCT2,NAF1,AURKB,PARP1,NSMCE2,RAC3,WRAP53,RECQL4,CDH3,NABP2,NAT10,CCT5,BLM,RPA3,CCT8,FH,PTGES3,CCT6A,STRAP,DCLRE1A,MKS1,CHMP2B,RPA2,VPS54,POLE2,CCT4,CDK5,POLE3,HOMER1,NOP10,BARD1,XRCC5,SMG5,POLA1,MCRS1,NEK2,HUS1,PRKDC,GAR1,CCNE2,CCNE1,IQCB1,ALDOA,WRN,HNRNPA2B1,RFC5,RFC3,RFC4,RFC2,TPRKB,DNA2,MAPKAPK5,XRCC6,RAD51,RAD51D,APEX1,PCNA,MKKS,POLD3,…
GO:BP	rRNA methylation	GO:0031167	2.42224e-05	4.61578	25	2183	13	18117	NSUN3,MRM3,TRMT112,BUD23,NSUN4,FBL,NOP2,TFB1M,MRM1,EMG1,FTSJ3,TFB2M,METTL5
GO:BP	establishment of protein localization to mitochondrial membrane	GO:0090151	2.5668e-05	4.59061	53	2183	20	18117	TOMM22,TIMM29,OXA1L,TIMM8B,TIMM10,AGK,MAIP1,ROMO1,E2F1,PDCD5,YWHAE,BID,BCS1L,YWHAB,YWHAZ,HSPA4,TFDP1,CASP8,HSP90AA1,BAX
GO:BP	positive regulation of innate immune response	GO:0045089	2.60427e-05	4.58431	216	2183	51	18117	PSMB6,POLR3F,CHUK,POLR3D,CGAS,PSMD2,PSMD5,PSMD8,PSMD14,PSMB4,PSMB3,FADD,PSMA5,PSME4,PSMB2,SFPQ,NRAS,RPS19,ZCCHC3,PSMB1,PSMD3,PSMD11,PSMB7,PSMA2,XRCC5,MMP12,DHX9,PSPC1,PRKDC,SEM1,UBE2K,XRCC6,PSMD10,PSMD12,PSMD13,NONO,PQBP1,HMGB2,HMGB1,POLR3G,HRAS,PSMD6,PSMD4,PSMD1,PSME3,PSMF1,PSMA4,PSMA1,PSMB5,PSMC6,HSP90AA1
GO:BP	small nucleolar ribonucleoprotein complex assembly	GO:0000491	2.72669e-05	4.56436	10	2183	8	18117	PIH1D1,NAF1,RUVBL2,SHQ1,RUVBL1,TAF9,NUFIP1,ZNHIT3
GO:BP	purine nucleobase biosynthetic process	GO:0009113	2.72669e-05	4.56436	10	2183	8	18117	SHMT2,PRPS1,PPAT,SHMT1,APRT,GART,PAICS,HPRT1
GO:BP	organonitrogen compound catabolic process	GO:1901565	2.72669e-05	4.56436	1358	2183	220	18117	GOT1,ZMPSTE24,AHCY,DNAJC3,SHMT2,AP2S1,CDC20,DLD,PSMB6,PCSK9,CUL2,MAD2L2,FAF2,HSP90AB1,PPAT,UBA6,EIF3H,AURKB,USP37,TRAF2,SMARCC1,BCAT2,PDCL3,ATP13A2,CLPX,EDEM2,PSMD2,CCNB1,RMND5A,PSMD5,USP10,RAD23B,ANAPC5,CLPP,MAGEF1,ERLIN1,UCHL5,PSMD8,PLK1,PSMD14,PSMB4,NEU3,PARK7,CTSV,ODC1,PSMB3,GID8,CLTC,SNX12,PSMA5,MCCC1,VPS35,AQP11,PSME4,LYPLA2,PSMB2,STAM,LONP1,GLA,MCCC2,PRPF19,IDE,COPS3,CLN6,VCP,GSK3B,DTL,UBX…
GO:BP	antigen processing and presentation of exogenous antigen	GO:0019884	2.79109e-05	4.55423	182	2183	45	18117	AP2S1,PSMB6,PDIA3,CHUK,PSMD2,PSMD5,PSMD8,PSMD14,PSMB4,CTSV,PSMB3,CLTC,PSMA5,PSME4,PSMB2,PSMB1,PSMD3,KIF4A,PSMD11,PSMB7,PSMA2,RACGAP1,SEM1,ARF1,AP1S1,KIF11,KIF15,KIF23,AP2B1,PSMD10,PSMD12,PSMD13,KIF3B,CLTA,DYNLL1,CENPE,PSMD6,PSMD4,PSMD1,PSME3,PSMF1,PSMA4,PSMA1,PSMB5,PSMC6
GO:BP	protein acetylation	GO:0006473	2.822e-05	4.54944	205	2183	49	18117	ZMPSTE24,NAA15,PIH1D1,YEATS2,BRCA2,PAXIP1,ESCO1,TAF5,NAT10,KANSL2,GTF2B,SET,PARK7,HDAC2,DSCC1,GSK3B,POLE3,CTCF,NOC2L,YEATS4,RUVBL2,NAA40,MCRS1,ACTL6A,TAF5L,TAF12,TADA1,WDR5,ESCO2,RUVBL1,GTF3C4,BEND3,BRCA1,JADE3,PHF14,DIP2B,NAA30,NAA35,NAA20,TAF9,NAA25,CHEK1,MRGBP,BAZ1A,MED24,SMARCB1,KAT14,HAT1,TADA2A
GO:BP	G1 DNA damage checkpoint	GO:0044783	2.92509e-05	4.53386	67	2183	23	18117	RFWD3,CNOT11,CCNB1,RPA2,E2F7,CNOT9,E2F1,CNOT10,CNOT6,CNOT3,PRKDC,CNOT7,CNOT1,PRMT1,CDC25C,TFDP1,AURKA,PCNA,CHEK2,CASP2,CDK2,CDK1,BAX
GO:BP	mitotic G1/S transition checkpoint	GO:0044819	2.92509e-05	4.53386	67	2183	23	18117	RFWD3,CNOT11,CCNB1,RPA2,E2F7,CNOT9,E2F1,CNOT10,CNOT6,CNOT3,PRKDC,CNOT7,CNOT1,PRMT1,CDC25C,TFDP1,AURKA,PCNA,CHEK2,CASP2,CDK2,CDK1,BAX
GO:BP	7-methylguanosine mRNA capping	GO:0006370	3.29729e-05	4.48184	33	2183	15	18117	POLR2J,POLR2K,POLR2H,GTF2H3,ERCC3,POLR2G,CDK7,POLR2D,POLR2B,MNAT1,NCBP1,NCBP2,GTF2F2,POLR2C,POLR2F
GO:BP	termination of RNA polymerase II transcription	GO:0006369	3.32138e-05	4.47868	41	2183	17	18117	CSTF2,CLP1,SSU72,PAPOLA,TTF2,CPSF3,CPSF2,SNRPE,SNRPB,NCBP1,NCBP2,SLBP,WDR33,CSTF3,CSTF1,ZNF473,NUDT21
GO:BP	establishment of chromosome localization	GO:0051303	3.52157e-05	4.45326	82	2183	26	18117	CDT1,ACTR3,NDC80,CENPQ,CDCA5,AURKB,SPDL1,KPNB1,CDCA8,ZW10,CCNB1,EML4,CHAMP1,KATNB1,CHMP2B,DLGAP5,CDC23,KIF14,PSRC1,SEH1L,KIFC1,INCENP,CENPE,CENPF,NUP62,NUF2
GO:BP	regulation of double-strand break repair	GO:2000779	3.58941e-05	4.44498	87	2183	27	18117	MAD2L2,RAD51AP1,PARP1,WRAP53,CGAS,HELB,MAGEF1,TIMELESS,NUDT16L1,POLQ,DEK,RPA2,AUNIP,PPP4R2,PRKDC,FIGNL1,RAD51,SLF1,ERCC6,FANCB,PARPBP,FOXM1,CHEK1,RMI2,OTUB1,DDX11,NSD2
GO:BP	organelle localization	GO:0051640	3.89018e-05	4.41003	668	2183	121	18117	CDT1,BORCS5,TMED2,ACTR3,CENPJ,VPS33A,LRPPRC,NDC80,PPP6C,CENPQ,CDCA5,AURKB,VAMP7,SEC23IP,SPDL1,YKT6,PDZD8,NOP9,ARCN1,SAPCD2,KPNB1,CDH3,LSG1,CDCA8,ZW10,CCNB1,MREG,SSNA1,EML4,EIF6,NUSAP1,CHAMP1,TMEM216,KATNB1,PLK1,MKS1,SNX4,CHMP2B,RABEPK,ESPL1,CEP131,TMED9,PEX1,DLGAP5,RAN,PEX14,CLUH,FAM91A1,TUBB4B,CDK5,PLK4,RAB10,CDC23,PPFIA3,TOR1A,KIF14,COPG2,TRAPPC4,ASPM,YWHAE,STX6,NEK2,PEX13,TFG,NUP88,EXOC6,ARF1,…
GO:BP	intracellular signal transduction involved in G1 DNA damage checkpoint	GO:1902400	4.15135e-05	4.38181	59	2183	21	18117	CNOT11,CCNB1,E2F7,CNOT9,E2F1,CNOT10,CNOT6,CNOT3,PRKDC,CNOT7,CNOT1,PRMT1,CDC25C,TFDP1,AURKA,PCNA,CHEK2,CASP2,CDK2,CDK1,BAX
GO:BP	signal transduction involved in mitotic G1 DNA damage checkpoint	GO:0072431	4.15135e-05	4.38181	59	2183	21	18117	CNOT11,CCNB1,E2F7,CNOT9,E2F1,CNOT10,CNOT6,CNOT3,PRKDC,CNOT7,CNOT1,PRMT1,CDC25C,TFDP1,AURKA,PCNA,CHEK2,CASP2,CDK2,CDK1,BAX
GO:BP	negative regulation of metabolic process	GO:0009892	4.16573e-05	4.38031	3479	2183	500	18117	HDAC8,NUP160,TMED2,METTL3,GOT1,ZMPSTE24,POLR2J,ZC3H8,EIF4E,POLR2K,DNAJC3,CLP1,PDE12,SHMT2,PFDN6,SLIRP,DNAJA3,LRPPRC,SOD1,TCF3,PSMB6,EIF4A3,PCSK9,C1QBP,PPP1R13L,MAD2L2,NUP85,CDC45,RBM42,PDS5A,MRPL13,DKC1,DNAJA1,ZBTB33,HSP90AB1,NUP205,PIH1D1,LSM6,IBTK,YEATS2,BRCA2,PPP1R26,LSM7,PFDN2,GSTP1,NAF1,NSUN2,PATL1,PRKAR2A,HENMT1,EIF3H,AURKB,PARP1,NCOA7,POLR2H,RIOX2,MRTO4,DOT1L,MAP2K1,HES6,SMARCC1,AGO2,PHB2,…
GO:BP	positive regulation of macromolecule biosynthetic process	GO:0010557	4.21574e-05	4.37513	1851	2183	286	18117	CDT1,HDAC8,CDC5L,ELK1,MED6,METTL3,ACTR3,ZC3H8,ABT1,PRPF6,DNAJC3,TRIP4,CENPJ,STOML2,TCF3,MED4,EIF2S3,RBM15,EIF4A3,C1QBP,NAA15,MAD2L2,NUP85,POLG2,DKC1,MED30,TRMT10C,HSP90AB1,PIH1D1,CHUK,BRCA2,CCT2,NAF1,PAXIP1,AURKB,TOP2A,PARP1,NCOA7,NOL11,BAMBI,PRDM4,SMARCD2,DOT1L,WRAP53,MAP2K1,RMND1,SMARCC1,AGO2,TBP,HOXC11,AATF,NAT10,CCT5,TTC5,TASP1,NKRF,MED10,DAXX,LAGE3,MYBL2,BLM,MYB,HSPH1,MET,TFAM,CEBPG,CCT8,PTG…
GO:BP	pentose-phosphate shunt	GO:0006098	4.26255e-05	4.37033	16	2183	10	18117	PGM2,RPIA,TKT,PGD,DERA,PGAM1,G6PD,TALDO1,TIGAR,RPE
GO:BP	tRNA 5'-end processing	GO:0099116	4.26255e-05	4.37033	16	2183	10	18117	TRMT10C,POP7,RPP25,POP4,POP1,RPP38,RPP40,HSD17B10,RPP25L,POP5
GO:BP	nuclear-transcribed mRNA catabolic process	GO:0000956	4.37072e-05	4.35945	214	2183	50	18117	PDE12,EIF4A3,LSM6,LSM7,PATL1,MRTO4,AGO2,EXOSC2,RPS5,CNOT11,SMG9,MTPAP,EXOSC4,POLR2G,PYM1,RPS19,HELZ2,LSM4,PPP2R2A,POLR2D,DIS3,SMG8,CNOT9,CNOT10,SMG5,CNOT6,CNOT3,MAGOH,RPLP0,LSM5,LSM3,CNOT7,CNOT1,EIF4G1,PABPC1,EXOSC9,EXOSC1,NCBP1,NCBP2,PCID2,SMG7,PPP2CA,EXOSC10,RNPS1,RPL8,UPF3B,RPS3,RPS2,RPSA,XRN2
GO:BP	positive regulation of organelle organization	GO:0010638	4.64111e-05	4.33338	603	2183	111	18117	CDT1,ARPC3,ACTR3,DRG1,CENPJ,RAD51AP1,DKC1,PIH1D1,PFDN2,CCT2,NAF1,PAXIP1,AURKB,SURF4,NSMCE2,NABP2,CCT5,WRAP73,MYB,CCNB1,SART3,MET,CCT8,CCT6A,ANAPC5,NUSAP1,WASHC5,KATNB1,CHTOP,TRIM28,ESPL1,TMED9,PARK7,DLGAP5,VPS35,SFPQ,BIK,CCT4,GSK3B,CDK5,PLK4,MLST8,MIEF1,UBE2N,CDC23,PPIF,ARPC5L,E2F1,GMFB,XRCC5,RUVBL2,CNOT6,ANAPC7,PDCD5,YWHAE,BID,NEK2,TPR,ARF1,NIPBL,YWHAB,YWHAZ,PSRC1,RNF40,CNOT1,DNMT3B,HNRNPA2B1,EN…
GO:BP	response to stress	GO:0006950	4.65255e-05	4.33231	4170	2183	588	18117	SMC1A,APEX2,POLD1,ACTR5,CDC5L,NUP160,TMED2,DCLRE1B,METTL3,FANCI,GOT1,ZMPSTE24,ACTR3,CCL20,POLR2J,GET3,FIBP,AHCY,EIF4E,POLR2K,SLC2A1,DNAJC3,PDE12,SHMT2,RANGAP1,DNAJA3,SOD1,STOML2,PPP6C,PSMB6,LTBR,PCSK9,C1QBP,CUL2,MAD2L2,NUP85,PDIA3,CHAF1A,CDC45,KIN,RAD51AP1,FAF2,PDS5A,POLG2,F12,DNAJA1,HSP90AB1,NUP205,POLR3F,UBA6,MRPS26,CHUK,REXO4,BRCA2,HSPA9,GSTP1,PAXIP1,PDIA6,MIOS,SPATA2,MCM2,PRKAR2A,CXCL2,CDCA5,…
GO:BP	nuclear envelope organization	GO:0006998	4.80826e-05	4.31801	55	2183	20	18117	ZMPSTE24,CCNB1,TOR1B,REEP4,PLK1,PPP2R2A,CCNB2,TOR1A,VRK1,NEMP1,NUP93,TMEM170A,NEK6,BANF1,TMEM201,NSFL1C,NUP155,PPP2CA,CDK1,SPAST
GO:BP	response to gamma radiation	GO:0010332	4.80826e-05	4.31801	55	2183	20	18117	ELK1,ZMPSTE24,BRCA2,PARP1,POLB,XRCC5,PRKDC,MEN1,WRN,TLK2,XRCC6,RAD51,ERCC6,BCL2L1,MYC,CHEK2,HRAS,TIGAR,ATR,BAX
GO:BP	regulation of type I interferon production	GO:0032479	4.85047e-05	4.31422	130	2183	35	18117	POLR2K,POLR3F,CHUK,POLR3D,POLR2H,CGAS,TRAIP,DDX41,DHX33,RIPK2,ZCCHC3,POLR3K,XRCC5,POLA1,IRAK1,MMP12,DHX9,TAX1BP1,PRKDC,HSPD1,YY1,XRCC6,MRE11,PQBP1,HMGB2,HMGB1,UFD1,ITCH,POLR1C,POLR1D,POLR2F,POLR3G,POLR3H,HSP90AA1,CTNNB1
GO:BP	glycosyl compound metabolic process	GO:1901657	4.85047e-05	4.31422	130	2183	35	18117	AHCY,PRPS1,LCMT2,ATIC,PPAT,IMPDH2,RAN,UMPS,GLA,PRPSAP1,UCK2,ERH,TYW5,TK1,CAD,DERA,UCKL1,APRT,DCK,TYW1,OARD1,FUCA2,MFN1,PRPS2,NME6,PRPSAP2,DHODH,PEMT,DNPH1,EFL1,GNAI3,CASK,AMD1,HPRT1,ADK
GO:BP	mitochondrial RNA catabolic process	GO:0000957	5.02334e-05	4.29901	6	2183	6	18117	PDE12,SLIRP,LRPPRC,SUPV3L1,GRSF1,PNPT1
GO:BP	ribonucleotide biosynthetic process	GO:0009260	5.19221e-05	4.28465	192	2183	46	18117	PDHX,STOML2,DLD,ATIC,PPAT,PARP1,SCD,IMPDH2,DLAT,ENO1,ATP6V1A,PFAS,UMPS,UCK2,ATP5MC3,ATP5F1B,PDHA1,VCP,SLC35B2,CAD,SLC25A1,CYC1,UCKL1,APRT,GART,COASY,ALDOA,PRPS2,DMAC2L,PANK2,ATP5PB,ATP5MF,ACOT7,NME6,PDP1,PDP2,SLC25A13,DHODH,ACACA,PKM,ATPSCKMT,PAICS,TECR,HPRT1,ADK,AK2
GO:BP	proteasomal ubiquitin-independent protein catabolic process	GO:0010499	5.57736e-05	4.25357	23	2183	12	18117	PSMB6,PSMB4,PSMB3,PSMA5,PSME4,PSMB2,PSMB1,PSMB7,PSMA2,PSMA4,PSMA1,PSMB5
GO:BP	kinetochore organization	GO:0051383	5.57736e-05	4.25357	23	2183	12	18117	CDT1,NDC80,CENPK,DLGAP5,CENPX,SMC4,SMC2,CENPA,CENPE,CENPF,CENPH,NUF2
GO:BP	positive regulation of transcription by RNA polymerase I	GO:0045943	5.57736e-05	4.25357	23	2183	12	18117	PIH1D1,NOL11,IPPK,UTP15,PWP1,DHX33,WDR75,LYAR,HEATR1,SMARCB1,DDX11,PHF8
GO:BP	nucleotide-excision repair, DNA gap filling	GO:0006297	5.57736e-05	4.25357	23	2183	12	18117	POLD1,RPA3,RPA2,RFC5,RFC3,RFC4,RFC2,PCNA,POLD3,LIG1,LIG3,RPA1
GO:BP	chromosome localization	GO:0050000	5.58915e-05	4.25265	84	2183	26	18117	CDT1,ACTR3,NDC80,CENPQ,CDCA5,AURKB,SPDL1,KPNB1,CDCA8,ZW10,CCNB1,EML4,CHAMP1,KATNB1,CHMP2B,DLGAP5,CDC23,KIF14,PSRC1,SEH1L,KIFC1,INCENP,CENPE,CENPF,NUP62,NUF2
GO:BP	regulation of nucleocytoplasmic transport	GO:0046822	5.84601e-05	4.23314	115	2183	32	18117	RANGAP1,HSP90AB1,NSUN2,ANP32B,FERMT1,PPP1CC,NUP153,TRIM28,PARK7,ZPR1,AAAS,RAN,GSK3B,CDK5,CPSF6,BARD1,KHDRBS1,IPO5,NOLC1,YWHAE,DHX9,TPR,TXN,NUTF2,PSEN1,NCBP2,UHMK1,XPO4,NUP62,NUP54,NUP58,CDK1
GO:BP	microtubule organizing center organization	GO:0031023	5.84661e-05	4.2331	142	2183	37	18117	CENPJ,NDC80,POC1B,WDR62,BRCA2,NAT10,SSX2IP,PLK1,CHMP2B,CEP131,PARD6B,PLK4,CEP85,STIL,NEK2,SGO1,CEP250,CEP192,CEP152,BRCA1,KIF11,KIF3B,AURKA,NSFL1C,RANBP1,SASS6,CHORDC1,CHEK1,ODF2,CEP72,HAUS6,HAUS8,NUP62,CDK2,CDK1,CTNNB1,CKAP5
GO:BP	inner mitochondrial membrane organization	GO:0007007	6.48573e-05	4.18804	56	2183	20	18117	CHCHD3,HSPA9,TIMM29,GHITM,TIMM8B,DNAJC11,TIMM10,ATP5MC3,ATP5F1B,AGK,IMMT,MAIP1,ROMO1,TMEM11,APOO,APOOL,MTX2,DMAC2L,ATP5PB,ATP5MF
GO:BP	pore complex assembly	GO:0046931	7.27792e-05	4.13799	20	2183	11	18117	NUP205,NUP153,CCT8,NDC1,NUP107,NUP93,TMEM170A,ADAM10,NUP98,AHCTF1,CCT3
GO:BP	signal transduction involved in mitotic DNA damage checkpoint	GO:1902402	7.30426e-05	4.13642	61	2183	21	18117	CNOT11,CCNB1,E2F7,CNOT9,E2F1,CNOT10,CNOT6,CNOT3,PRKDC,CNOT7,CNOT1,PRMT1,CDC25C,TFDP1,AURKA,PCNA,CHEK2,CASP2,CDK2,CDK1,BAX
GO:BP	protein transmembrane transport	GO:0071806	7.30426e-05	4.13642	61	2183	21	18117	TIMM17A,GRPEL1,TOMM40,TOMM22,PEX1,TIMM50,PEX14,TIMM44,ROMO1,SEC61B,TIMM17B,CHCHD4,PEX10,PEX13,SEC61G,HSPA8,HSPD1,SRP54,SEC61A2,AIFM1,TIMM23
GO:BP	signal transduction involved in mitotic DNA integrity checkpoint	GO:1902403	7.30426e-05	4.13642	61	2183	21	18117	CNOT11,CCNB1,E2F7,CNOT9,E2F1,CNOT10,CNOT6,CNOT3,PRKDC,CNOT7,CNOT1,PRMT1,CDC25C,TFDP1,AURKA,PCNA,CHEK2,CASP2,CDK2,CDK1,BAX
GO:BP	regulation of transcription from RNA polymerase II promoter in response to stress	GO:0043618	7.4942e-05	4.12527	111	2183	31	18117	PSMB6,CUL2,PSMD2,PSMD5,PSMD8,PSMD14,PSMB4,PSMB3,PSMA5,PSME4,PSMB2,PSMB1,PSMD3,PSMD11,PSMB7,PSMA2,ELOC,SEM1,PSMD10,PSMD12,PSMD13,CHEK1,PSMD6,PSMD4,PSMD1,PSME3,PSMF1,PSMA4,PSMA1,PSMB5,PSMC6
GO:BP	positive regulation of viral genome replication	GO:0045070	7.5005e-05	4.12491	31	2183	14	18117	PDE12,TOP2A,PPIA,PKN2,TMEM39A,SRPK1,LARP1,TARBP2,STAU1,CNOT7,PABPC1,PPID,HACD3,DDB1
GO:BP	intracellular protein transmembrane transport	GO:0065002	7.53085e-05	4.12316	52	2183	19	18117	TIMM17A,GRPEL1,TOMM40,PEX1,TIMM50,PEX14,TIMM44,ROMO1,SEC61B,TIMM17B,CHCHD4,PEX10,PEX13,SEC61G,HSPD1,SRP54,SEC61A2,AIFM1,TIMM23
GO:BP	translational initiation	GO:0006413	8.04253e-05	4.09461	201	2183	47	18117	TMED2,METTL3,EIF4E,DNAJC3,EIF2S3,EIF3I,EIF3H,AGO2,RPS5,EIF2B2,EIF1AD,EIF6,YTHDF2,EIF4E2,EIF2S1,EIF3D,DHX33,POLR2G,MCTS1,YTHDF1,EIF4EBP1,RPS19,POLR2D,EIF3J,KHDRBS1,DDX1,LARP1,PAIP1,TPR,RPLP0,EIF4G1,EIF1AX,EIF3M,EIF3B,PABPC1,MTFMT,NCBP1,NCBP2,MTIF2,ALKBH1,EIF2AK1,PPP1CA,UHMK1,RPL8,RPS3,RPS2,RPSA
GO:BP	purine-containing compound biosynthetic process	GO:0072522	8.28841e-05	4.08153	213	2183	49	18117	PDHX,SHMT2,STOML2,DLD,PRPS1,ATIC,PPAT,PARP1,SCD,IMPDH2,DLAT,ENO1,ATP6V1A,PFAS,PRPSAP1,ATP5MC3,ATP5F1B,PDHA1,VCP,SLC35B2,SLC25A1,CYC1,SHMT1,APRT,GART,DCK,COASY,ALDOA,PRPS2,DMAC2L,PANK2,ATP5PB,ATP5MF,ACOT7,NME6,PRPSAP2,MTHFD2L,PDP1,PDP2,SLC25A13,ACACA,AMD1,PKM,ATPSCKMT,PAICS,TECR,HPRT1,ADK,AK2
GO:BP	chromatin assembly or disassembly	GO:0006333	8.35643e-05	4.07798	219	2183	50	18117	HDAC8,CHAF1A,CENPQ,MCM2,ANP32B,SMARCD2,ITGB3BP,SMARCC1,ASF1B,HJURP,DAXX,SART3,HDAC1,SPTY2D1,TRIM28,CENPK,GRWD1,SET,CENPL,CENPX,MTA2,SUPT16H,POLE3,CTCF,NOC2L,NAA40,TPR,KNL1,LIN54,CHAF1B,MIS18A,TLK2,RUVBL1,BEND3,DNMT1,HELLS,PPHLN1,HMGA1,HMGB2,HMGB1,CENPA,CENPH,CENPI,CENPM,CENPO,SMARCB1,MORC2,NASP,PHF8,HAT1
GO:BP	positive regulation of nitrogen compound metabolic process	GO:0051173	8.35766e-05	4.07792	3083	2183	446	18117	HDAC8,CDC5L,ELK1,MED6,METTL3,FANCI,TIMM17A,ACTR3,SAE1,ZC3H8,ABT1,PRPF6,DNAJC3,CDCA2,TRIP4,TBC1D7,CENPJ,DNAJA3,SOD1,CDC20,TCF3,MED4,EIF2S3,RBM15,EIF4A3,PCSK9,C1QBP,NAA15,MAD2L2,NUP85,RAD51AP1,POLG2,DKC1,MED30,F12,TRMT10C,HSP90AB1,PIH1D1,CHUK,BRCA2,CCT2,NAF1,PAXIP1,PRKAR2A,AURKB,ANP32B,TOP2A,PARP1,NCOA7,NOL11,TRMT112,BAMBI,PRDM4,TRAF2,SMARCD2,DOT1L,WRAP53,MAP2K1,RMND1,SMARCC1,AGO2,PHB2,TBP,HOXC11,B…
GO:BP	protein polyubiquitination	GO:0000209	8.40531e-05	4.07545	342	2183	70	18117	PSMB6,TRAF2,PPIA,UBE2T,PSMD2,RMND5A,PSMD5,ANAPC5,THOP1,PSMD8,PSMD14,PSMB4,RUSC1,PSMB3,PSMA5,PSME4,PSMB2,PRPF19,UBE2Q1,DTL,PSMB1,UBE2N,PSMD3,CDC23,PSMD11,PSMB7,PSMA2,BARD1,ANAPC7,FBXO28,FBXO22,PLAA,SEM1,UBE2J2,UBE2V2,RNF114,RNF126,ANKRD39,RNF40,RNF34,UBE3C,UBE3D,UBE2C,UBE2A,UBE2K,ANAPC11,ANAPC1,BRCA1,PSMD10,PSMD12,PSMD13,SKP2,TRIM27,TPP2,ITCH,OTUB1,RNF8,RNF6,CBFB,PSMD6,PSMD4,PSMD1,PSME3,PSMF1,PSMA…
GO:BP	regulation of double-strand break repair via homologous recombination	GO:0010569	8.60365e-05	4.06532	48	2183	18	18117	MAD2L2,RAD51AP1,PARP1,WRAP53,CGAS,HELB,MAGEF1,TIMELESS,POLQ,RPA2,PPP4R2,FIGNL1,RAD51,ERCC6,FANCB,PARPBP,CHEK1,RMI2
GO:BP	protein insertion into mitochondrial membrane	GO:0051204	8.60365e-05	4.06532	48	2183	18	18117	TOMM22,TIMM29,TIMM8B,TIMM10,AGK,MAIP1,ROMO1,E2F1,PDCD5,YWHAE,BID,YWHAB,YWHAZ,HSPA4,TFDP1,CASP8,HSP90AA1,BAX
GO:BP	protein transport	GO:0015031	8.91911e-05	4.04968	1929	2183	294	18117	NUP160,PITPNM1,ZDHHC20,TMED2,TIMM17A,SAE1,GET3,EIF4E,SLC2A1,RANGAP1,VPS33A,AP2S1,SPCS1,EIF4A3,SFT2D2,MIPEP,NUP85,FAF2,GRPEL1,DNAJA1,HSP90AB1,NUP205,TTC26,HSPA9,THOC6,NSUN2,ARF3,TOMM40,SRP72,ANP32B,COPB2,WDR34,VAMP7,SEC23IP,KIF20A,YKT6,PHB2,SRSF2,FERMT1,PITRM1,NOP9,COPB1,ARCN1,SLC27A2,ZDHHC12,KPNB1,ATP13A2,PPIA,VPS29,LSG1,NUP153,RPS5,RAB20,ATP6V1A,C16ORF70,EDEM2,KIF20B,ZW10,TOMM22,CNIH4,NUP188,SSN…
GO:BP	stimulatory C-type lectin receptor signaling pathway	GO:0002223	8.99368e-05	4.04606	112	2183	31	18117	PSMB6,CHUK,PSMD2,PSMD5,PSMD8,PSMD14,PSMB4,PSMB3,PSMA5,PSME4,PSMB2,NRAS,PSMB1,PSMD3,PSMD11,PSMB7,PSMA2,SEM1,PSMD10,PSMD12,PSMD13,HRAS,PSMD6,PSMD4,PSMD1,PSME3,PSMF1,PSMA4,PSMA1,PSMB5,PSMC6
GO:BP	positive regulation of mitotic sister chromatid separation	GO:1901970	9.33906e-05	4.0297	14	2183	9	18117	CDT1,NSMCE2,ANAPC5,ESPL1,DLGAP5,CDC23,ANAPC7,ANAPC11,MAD2L1BP
GO:BP	mitotic centrosome separation	GO:0007100	9.33906e-05	4.0297	14	2183	9	18117	CEP85,NEK2,KIF11,KIF3B,AURKA,NSFL1C,RANBP1,CHEK1,NUP62
GO:BP	positive regulation of mitotic metaphase/anaphase transition	GO:0045842	9.33906e-05	4.0297	14	2183	9	18117	CDT1,NSMCE2,ANAPC5,ESPL1,DLGAP5,CDC23,ANAPC7,ANAPC11,MAD2L1BP
GO:BP	mitochondrial DNA replication	GO:0006264	9.33906e-05	4.0297	14	2183	9	18117	DNAJA3,STOML2,POLG2,TWNK,METTL4,MGME1,DNA2,SSBP1,LIG3
GO:BP	meiotic nuclear division	GO:0140013	9.41537e-05	4.02616	179	2183	43	18117	ACTR3,CDC20,RAD51AP1,BRCA2,TOP2A,WASHC5,PLK1,ESPL1,NDC1,BRIP1,CENPX,TTK,TRIP13,CCNB2,FANCM,ASPM,BUB1,FBXO5,RAD1,CCNE2,CCNE1,PTTG1,SGO1,SGO2,CDC25B,PSMC3IP,TDRKH,FIGNL1,PSMD13,AURKA,ING2,RAD51,HSF2BP,RAD51D,NCAPH2,SMC4,SMC2,MRE11,FANCA,MND1,RMI1,INCENP,NUF2
GO:BP	phosphate-containing compound metabolic process	GO:0006796	9.41537e-05	4.02616	3087	2183	446	18117	FN3KRP,PDHX,NUP160,PITPNM1,COX6C,TMED2,ZMPSTE24,MVD,DNAJC3,CLP1,PDE12,CDCA2,SHMT2,AGPAT5,DNAJA3,SOD1,STOML2,DHTKD1,DLD,PPP6C,SSU72,MINPP1,CDKN3,PRPS1,PCSK9,MAD2L2,ACP1,NUP85,COX10,DNAJA1,SLC20A1,MOCOS,PGM2,HSP90AB1,NUP205,ATIC,PPAT,PIH1D1,IBTK,CHUK,PPP1R26,GSTP1,COA6,PRKAR2A,ARF3,AURKB,PARP1,PTDSS1,SCD,CDK2AP2,TRAF2,MAP2K1,PHB2,UQCRFS1,PPP1CC,PDCL3,ADORA2B,ATP13A2,COX5A,PPIA,CSNK1G1,IMPDH2,NUP153…
GO:BP	nucleoside metabolic process	GO:0009116	9.41537e-05	4.02616	107	2183	30	18117	AHCY,PRPS1,ATIC,PPAT,IMPDH2,RAN,UMPS,PRPSAP1,UCK2,ERH,TK1,CAD,DERA,UCKL1,APRT,DCK,OARD1,MFN1,PRPS2,NME6,PRPSAP2,DHODH,PEMT,DNPH1,EFL1,GNAI3,CASK,AMD1,HPRT1,ADK
GO:BP	non-canonical Wnt signaling pathway	GO:0035567	0.000100839	3.99637	151	2183	38	18117	AP2S1,PSMB6,AGO2,PSMD2,PSMD5,MOV10,PSMD8,PSMD14,PSMB4,MKS1,PSMB3,CLTC,PSMA5,PSME4,PSMB2,PSMB1,PSMD3,PSMD11,ARHGEF19,PSMB7,PSMA2,SEM1,VANGL1,AP2B1,PSMD10,PSMD12,PSMD13,GRHL3,PSMD6,PSMD4,PSMD1,PSME3,PSMF1,PSMA4,PSMA1,PSMB5,PSMC6,CTNNB1
GO:BP	positive regulation of canonical Wnt signaling pathway	GO:0090263	0.000100839	3.99637	151	2183	38	18117	PSMB6,BAMBI,CDH3,CSNK1G1,PSMD2,PSMD5,PSMD8,PSMD14,PSMB4,PSMB3,GID8,PSMA5,PSME4,PSMB2,VCP,PSMB1,PSMD3,TBL1XR1,PSMD11,PSMB7,ASPM,PSMA2,SEM1,RUVBL1,NLE1,PSMD10,PSMD12,PSMD13,NRARP,PSMD6,PSMD4,PSMD1,PSME3,PSMF1,PSMA4,PSMA1,PSMB5,PSMC6
GO:BP	mRNA polyadenylation	GO:0006378	0.000100839	3.99637	53	2183	19	18117	CSTF2,CLP1,SSU72,MTPAP,SNRPA,CPSF6,PAPOLA,GRSF1,CPSF3,PNPT1,CPSF2,RNF40,CDC73,PABPC1,VIRMA,WDR33,CSTF3,NUDT21,CTR9
GO:BP	positive regulation of mRNA metabolic process	GO:1903313	0.000108433	3.96484	87	2183	26	18117	METTL3,AGO2,CCNB1,SF3B4,MOV10,YTHDF2,POLR2G,YTHDF1,PRPF19,RBMX,HNRNPR,NUP98,PNPT1,CNOT7,CNOT1,HSPA8,CDC73,PABPC1,NCBP1,NCBP2,DAZAP1,RIDA,SNW1,NUDT21,TRA2B,HNRNPD
GO:BP	pteridine-containing compound metabolic process	GO:0042558	0.000113828	3.94375	32	2183	14	18117	SHMT2,ATIC,SLC25A32,SLC19A1,DHFR,SHMT1,GART,FPGS,PCBD1,GCH1,GGH,MTHFD2L,MTHFD1L,PTS
GO:BP	DNA damage response, signal transduction by p53 class mediator resulting in cell cycle arrest	GO:0006977	0.000113828	3.94375	58	2183	20	18117	CNOT11,CCNB1,E2F7,CNOT9,E2F1,CNOT10,CNOT6,CNOT3,CNOT7,CNOT1,PRMT1,CDC25C,TFDP1,AURKA,PCNA,CHEK2,CASP2,CDK2,CDK1,BAX
GO:BP	cellular respiration	GO:0045333	0.000114033	3.94297	192	2183	45	18117	COX6C,SHMT2,DHTKD1,DLD,NOA1,SDHB,COX10,POLG2,COA6,SLC25A22,UQCRFS1,COX5A,DLAT,CCNB1,FH,GHITM,NDUFS1,OXA1L,PARK7,NDUFA8,IDE,PDHA1,MTFR1,VCP,SUCLG1,NDUFS2,MYBBP1A,CYC1,MDH2,GPD2,NDUFAB1,BID,SDHC,PNPT1,CS,MTFR2,PANK2,ETFA,NDUFA12,SLC25A13,IDH3B,NDUFB3,NDUFS3,CDK1,TRAP1
GO:BP	ncRNA 3'-end processing	GO:0043628	0.000117069	3.93156	49	2183	18	18117	DKC1,TRMT10C,INTS2,EXOSC2,ELAC2,INTS7,FBL,EXOSC4,INTS5,POLR3K,HSD17B10,PTCD1,ERI1,ERI2,ERI3,INTS14,EXOSC9,EXOSC10
GO:BP	regulation of cellular protein metabolic process	GO:0032268	0.000117272	3.93081	2541	2183	374	18117	HDAC8,TMED2,METTL3,FANCI,ZMPSTE24,TIMM17A,SAE1,EIF4E,DNAJC3,CDCA2,SHMT2,TBC1D7,DNAJA3,LRPPRC,SOD1,GEMIN5,CDC20,EIF2S3,CDKN3,EIF4A3,PCSK9,C1QBP,MAD2L2,MRPL13,F12,DNAJA1,TRMT10C,HSP90AB1,PIH1D1,IBTK,NSUN3,PPP1R26,GSTP1,PAXIP1,PRKAR2A,EIF3H,ANP32B,TACO1,NCOA7,TRAF2,MAP2K1,RMND1,SMARCC1,AGO2,PHB2,IGF2BP2,PDCL3,ADORA2B,ATP13A2,PPIA,NAT10,DAXX,PAK6,CNOT11,BLM,CLPX,ENO1,MYB,CCNB1,EIF2B2,PTCD3,SART3,PSTK…
GO:BP	morphogenesis of a polarized epithelium	GO:0001738	0.000117555	3.92976	152	2183	38	18117	AP2S1,PSMB6,SAPCD2,PSMD2,PSMD5,PSMD8,PSMD14,PSMB4,MKS1,PSMB3,CLTC,PSMA5,PSME4,PSMB2,PSMB1,RAB10,PSMD3,PSMD11,ARHGEF19,PSMB7,PSMA2,SEM1,VANGL1,SCRIB,AP2B1,PSMD10,PSMD12,PSMD13,GRHL3,PSMD6,PSMD4,PSMD1,PSME3,PSMF1,PSMA4,PSMA1,PSMB5,PSMC6
GO:BP	response to topologically incorrect protein	GO:0035966	0.000134495	3.87129	205	2183	47	18117	TMED2,GET3,DNAJC3,FAF2,F12,DNAJA1,HSP90AB1,HSPA9,PDIA6,DAXX,EDEM2,HSPH1,TOR1B,EIF2S1,TBL2,HDGF,VCP,UBXN4,HSPA14,DDRGK1,TOR1A,HSP90B1,MANF,STT3B,DERL1,HYOU1,ERMP1,CTH,UBE2J2,MYDGF,RNF126,HSPA8,HSPA4,HSPD1,AUP1,DERL2,YOD1,CXCL8,UFD1,DDX11,HSP90AA1,PTPN2,SSR1,TMTC4,SERP1,SELENOS,BAX
GO:BP	RNA polyadenylation	GO:0043631	0.000135599	3.86774	54	2183	19	18117	CSTF2,CLP1,SSU72,MTPAP,SNRPA,CPSF6,PAPOLA,GRSF1,CPSF3,PNPT1,CPSF2,RNF40,CDC73,PABPC1,VIRMA,WDR33,CSTF3,NUDT21,CTR9
GO:BP	transcription initiation from RNA polymerase II promoter	GO:0006367	0.000152162	3.81769	200	2183	46	18117	MED6,GTF2E1,POLR2J,POLR2K,MED4,GTF2E2,MED30,PAXIP1,TAF5,POLR2H,TAF2,TBP,MED10,CCNB1,GTF2H3,MED17,TRIM28,TAF4,GTF2B,ERCC3,POLR2G,MED20,CDK7,POLR2D,POLR2B,NR2C2AP,MNAT1,TAF12,MED8,TEAD4,GTF2F2,CAND1,ERCC6,SNW1,HMGB1,TAF9,MED14,MED24,CBFB,POLR2C,POLR2F,PSMC6,CCNC,CDK4,CDK1,BAX
GO:BP	positive regulation of macromolecule metabolic process	GO:0010604	0.000155428	3.80847	3483	2183	495	18117	CDT1,HDAC8,CDC5L,ELK1,MED6,TMED2,METTL3,FANCI,ZMPSTE24,TIMM17A,ACTR3,SAE1,ZC3H8,ABT1,POLR2K,PRPF6,DNAJC3,CDCA2,TRIP4,TBC1D7,CENPJ,DNAJA3,SOD1,STOML2,CDC20,TCF3,MED4,EIF2S3,RBM15,EIF4A3,PCSK9,C1QBP,NAA15,MAD2L2,NUP85,RAD51AP1,POLG2,DKC1,MED30,F12,TRMT10C,HSP90AB1,POLR3F,PIH1D1,CHUK,BRCA2,CCT2,NAF1,PAXIP1,PRKAR2A,AURKB,ANP32B,POLR3D,TOP2A,PARP1,NCOA7,NOL11,POLR2H,TRMT112,BAMBI,PRDM4,TRAF2,ZNRD1,SMA…
GO:BP	innate immune response activating cell surface receptor signaling pathway	GO:0002220	0.000155736	3.80761	115	2183	31	18117	PSMB6,CHUK,PSMD2,PSMD5,PSMD8,PSMD14,PSMB4,PSMB3,PSMA5,PSME4,PSMB2,NRAS,PSMB1,PSMD3,PSMD11,PSMB7,PSMA2,SEM1,PSMD10,PSMD12,PSMD13,HRAS,PSMD6,PSMD4,PSMD1,PSME3,PSMF1,PSMA4,PSMA1,PSMB5,PSMC6
GO:BP	glucose 6-phosphate metabolic process	GO:0051156	0.000156803	3.80465	25	2183	12	18117	PGM2,RPIA,TKT,PGD,DERA,G6PC3,HK2,PGAM1,G6PD,TALDO1,TIGAR,RPE
GO:BP	nucleoside phosphate biosynthetic process	GO:1901293	0.000156803	3.80465	273	2183	58	18117	PDHX,STOML2,DLD,PRPS1,ATIC,PPAT,PARP1,SCD,IMPDH2,DLAT,TBPL1,ENO1,ATP6V1A,NAXE,PFAS,UMPS,PRPSAP1,UCK2,ATP5MC3,RRM1,ATP5F1B,PDHA1,VCP,SLC35B2,TK1,CAD,SLC25A1,CYC1,UCKL1,APRT,RRM2,GART,DCK,DUT,COASY,ALDOA,PRPS2,DMAC2L,PANK2,ATP5PB,ATP5MF,ACOT7,NME6,PRPSAP2,MTHFD2L,PDP1,PDP2,SLC25A13,DHODH,ACACA,PKM,FLAD1,ATPSCKMT,PAICS,TECR,HPRT1,ADK,AK2
GO:BP	nucleotide-excision repair, DNA incision, 5'-to lesion	GO:0006296	0.000163242	3.78717	37	2183	15	18117	POLD1,PARP1,RPA3,GTF2H3,ERCC3,RPA2,RFC5,RFC3,RFC4,RFC2,PCNA,POLD3,CUL4A,DDB1,RPA1
GO:BP	protein transmembrane import into intracellular organelle	GO:0044743	0.000163242	3.78717	37	2183	15	18117	TIMM17A,GRPEL1,TOMM40,PEX1,TIMM50,PEX14,TIMM44,ROMO1,TIMM17B,CHCHD4,PEX10,PEX13,HSPD1,AIFM1,TIMM23
GO:BP	regulation of protein metabolic process	GO:0051246	0.000165352	3.78159	2704	2183	394	18117	HDAC8,TMED2,METTL3,FANCI,ZMPSTE24,TIMM17A,SAE1,EIF4E,DNAJC3,CDCA2,SHMT2,PFDN6,TBC1D7,DNAJA3,LRPPRC,SOD1,GEMIN5,CDC20,EIF2S3,CDKN3,EIF4A3,PCSK9,C1QBP,MAD2L2,MRPL13,F12,DNAJA1,TRMT10C,HSP90AB1,PIH1D1,IBTK,NSUN3,PPP1R26,PFDN2,GSTP1,PAXIP1,PRKAR2A,EIF3H,ANP32B,TACO1,NCOA7,TRAF2,MAP2K1,RMND1,SMARCC1,AGO2,PHB2,IGF2BP2,PDCL3,AATF,ADORA2B,ATP13A2,PPIA,NAT10,DAXX,PAK6,CNOT11,BLM,CLPX,ENO1,MYB,PSMD2,CCNB1,…
GO:BP	NADPH regeneration	GO:0006740	0.000165352	3.78159	18	2183	10	18117	PGM2,RPIA,TKT,PGD,DERA,PGAM1,G6PD,TALDO1,TIGAR,RPE
GO:BP	regulation of RNA splicing	GO:0043484	0.000167146	3.7769	160	2183	39	18117	RBM15,HNRNPF,C1QBP,RBM42,SRSF2,SART3,SF3B4,METTL4,ZPR1,SMU1,PRPF19,SRSF7,PUF60,HNRNPLL,SRPK1,GRSF1,RRP1B,KHDRBS1,RBMX,MAGOH,HNRNPL,NUP98,PTBP1,PTBP3,HSPA8,HNRNPA2B1,SRSF10,NCBP1,DAZAP1,SRSF3,PQBP1,RBM12,SNW1,RBM19,CDK12,TRA2B,HNRNPK,ZNF326,RNPS1
GO:BP	regulation of protein modification by small protein conjugation or removal	GO:1903320	0.000168961	3.77221	243	2183	53	18117	HDAC8,FANCI,SAE1,TBC1D7,DNAJA3,CDC20,MAD2L2,DNAJA1,HSP90AB1,PAXIP1,PPIA,DAXX,SART3,PLK1,UBA2,PARK7,RIPK2,CENPX,VCP,CDK5,TRIB3,UBE2N,FANCM,DERL1,FBXO5,PLAA,MTBP,MAD2L1,RNF40,UBE2I,UBE2C,GTPBP4,HSPBP1,LIMK1,BRCA1,PSMD10,PSEN1,PRR7,SKP2,UBQLN1,GLMN,SENP2,ITCH,OTUD4,OTUB1,GNL3,DCUN1D5,HSP90AA1,CTR9,RPS3,RPS2,SPRTN,CTNNB1
GO:BP	protein localization to chromatin	GO:0071168	0.000169014	3.77208	29	2183	13	18117	HDAC8,PIH1D1,LRWD1,CDCA5,PLK1,VCP,RUVBL2,MSH2,MCM9,NIPBL,ESCO2,PPHLN1,EZH2
GO:BP	phosphorus metabolic process	GO:0006793	0.000173058	3.76181	3114	2183	447	18117	FN3KRP,PDHX,NUP160,PITPNM1,COX6C,TMED2,ZMPSTE24,MVD,DNAJC3,CLP1,PDE12,CDCA2,SHMT2,AGPAT5,DNAJA3,SOD1,STOML2,DHTKD1,DLD,PPP6C,SSU72,MINPP1,CDKN3,PRPS1,PCSK9,MAD2L2,ACP1,NUP85,COX10,DNAJA1,SLC20A1,MOCOS,PGM2,HSP90AB1,NUP205,ATIC,PPAT,PIH1D1,IBTK,CHUK,PPP1R26,GSTP1,COA6,PRKAR2A,ARF3,AURKB,PARP1,PTDSS1,SCD,CDK2AP2,TRAF2,MAP2K1,PHB2,UQCRFS1,PPP1CC,PDCL3,ADORA2B,ATP13A2,COX5A,PPIA,CSNK1G1,IMPDH2,NUP153…
GO:BP	chromosome condensation	GO:0030261	0.00018427	3.73455	46	2183	17	18117	NCAPH,CDCA5,TOP2A,CCNB1,NUSAP1,NCAPD2,NIPBL,BANF1,NCAPG,NCAPH2,NCAPG2,SMC4,SMC2,INCENP,AIFM1,DFFB,CDK1
GO:BP	innate immune response-activating signal transduction	GO:0002758	0.00018438	3.73429	116	2183	31	18117	PSMB6,CHUK,PSMD2,PSMD5,PSMD8,PSMD14,PSMB4,PSMB3,PSMA5,PSME4,PSMB2,NRAS,PSMB1,PSMD3,PSMD11,PSMB7,PSMA2,SEM1,PSMD10,PSMD12,PSMD13,HRAS,PSMD6,PSMD4,PSMD1,PSME3,PSMF1,PSMA4,PSMA1,PSMB5,PSMC6
GO:BP	peptide transport	GO:0015833	0.00018943	3.72255	1971	2183	297	18117	NUP160,PITPNM1,ZDHHC20,TMED2,TIMM17A,SAE1,GET3,EIF4E,SLC2A1,RANGAP1,VPS33A,AP2S1,SPCS1,EIF4A3,SFT2D2,MIPEP,NUP85,FAF2,GRPEL1,DNAJA1,HSP90AB1,NUP205,TTC26,HSPA9,THOC6,NSUN2,ARF3,TOMM40,SRP72,ANP32B,COPB2,WDR34,VAMP7,SEC23IP,KIF20A,YKT6,PHB2,SRSF2,FERMT1,PITRM1,NOP9,COPB1,ARCN1,SLC27A2,ZDHHC12,KPNB1,ATP13A2,PPIA,VPS29,LSG1,NUP153,RPS5,RAB20,ATP6V1A,C16ORF70,EDEM2,KIF20B,ZW10,TOMM22,CNIH4,AIMP1,NUP1…
GO:BP	purine nucleotide biosynthetic process	GO:0006164	0.000194609	3.71084	202	2183	46	18117	PDHX,STOML2,DLD,PRPS1,ATIC,PPAT,PARP1,SCD,IMPDH2,DLAT,ENO1,ATP6V1A,PFAS,PRPSAP1,ATP5MC3,ATP5F1B,PDHA1,VCP,SLC35B2,SLC25A1,CYC1,APRT,GART,DCK,COASY,ALDOA,PRPS2,DMAC2L,PANK2,ATP5PB,ATP5MF,ACOT7,NME6,PRPSAP2,MTHFD2L,PDP1,PDP2,SLC25A13,ACACA,PKM,ATPSCKMT,PAICS,TECR,HPRT1,ADK,AK2
GO:BP	ciliary basal body-plasma membrane docking	GO:0097711	0.000194698	3.71064	95	2183	27	18117	CENPJ,SSNA1,TMEM216,PLK1,MKS1,CEP131,TUBB4B,PLK4,YWHAE,NEK2,NEDD1,IQCB1,CEP250,CEP192,CEP152,KIF24,TUBG1,DYNLL1,ODF2,CEP72,CEP83,HAUS6,HAUS8,TUBB,HSP90AA1,CDK1,CKAP5
GO:BP	histone exchange	GO:0043486	0.000194698	3.71064	60	2183	20	18117	CENPQ,ANP32E,ITGB3BP,HJURP,SPTY2D1,CENPK,CENPL,PSME4,CENPX,VPS72,KNL1,MIS18A,RUVBL1,CENPA,CENPH,CENPI,CENPM,CENPO,NASP,RNF8
GO:BP	endonucleolytic cleavage involved in rRNA processing	GO:0000478	0.000194842	3.71032	15	2183	9	18117	ABT1,NOP9,NOP14,RPP40,RCL1,UTP23,UTP20,TBL3,TSR1
GO:BP	endonucleolytic cleavage of tricistronic rRNA transcript (SSU-rRNA, 5.8S rRNA, LSU-rRNA)	GO:0000479	0.000194842	3.71032	15	2183	9	18117	ABT1,NOP9,NOP14,RPP40,RCL1,UTP23,UTP20,TBL3,TSR1
GO:BP	positive regulation of metaphase/anaphase transition of cell cycle	GO:1902101	0.000194842	3.71032	15	2183	9	18117	CDT1,NSMCE2,ANAPC5,ESPL1,DLGAP5,CDC23,ANAPC7,ANAPC11,MAD2L1BP
GO:BP	centrosome separation	GO:0051299	0.000194842	3.71032	15	2183	9	18117	CEP85,NEK2,KIF11,KIF3B,AURKA,NSFL1C,RANBP1,CHEK1,NUP62
GO:BP	nucleotide biosynthetic process	GO:0009165	0.000195339	3.70921	269	2183	57	18117	PDHX,STOML2,DLD,PRPS1,ATIC,PPAT,PARP1,SCD,IMPDH2,DLAT,TBPL1,ENO1,ATP6V1A,NAXE,PFAS,UMPS,PRPSAP1,UCK2,ATP5MC3,RRM1,ATP5F1B,PDHA1,VCP,SLC35B2,CAD,SLC25A1,CYC1,UCKL1,APRT,RRM2,GART,DCK,DUT,COASY,ALDOA,PRPS2,DMAC2L,PANK2,ATP5PB,ATP5MF,ACOT7,NME6,PRPSAP2,MTHFD2L,PDP1,PDP2,SLC25A13,DHODH,ACACA,PKM,FLAD1,ATPSCKMT,PAICS,TECR,HPRT1,ADK,AK2
GO:BP	positive regulation of response to DNA damage stimulus	GO:2001022	0.000195662	3.70849	111	2183	30	18117	MAD2L2,RAD51AP1,PAXIP1,PARP1,WRAP53,TMEM161A,CEBPG,TIMELESS,TRIM28,UBE2N,DHX9,PRKDC,UBE2V2,BRCC3,BRCA1,SLF1,PCNA,ERCC6,FANCB,FOXM1,HMGB1,MYC,EEF1E1,RNF8,EYA3,DDX11,CBX8,RPS3,TIGAR,ATR
GO:BP	positive regulation of cellular biosynthetic process	GO:0031328	0.000214866	3.66783	1967	2183	296	18117	CDT1,HDAC8,CDC5L,ELK1,MED6,METTL3,ACTR3,ZC3H8,ABT1,PRPF6,DNAJC3,TRIP4,CENPJ,STOML2,TCF3,MED4,EIF2S3,RBM15,EIF4A3,C1QBP,NAA15,MAD2L2,NUP85,POLG2,DKC1,MED30,TRMT10C,HSP90AB1,PIH1D1,CHUK,BRCA2,CCT2,NAF1,PAXIP1,AURKB,TOP2A,PARP1,NCOA7,NOL11,BAMBI,PRDM4,SMARCD2,DOT1L,WRAP53,MAP2K1,RMND1,SMARCC1,AGO2,TBP,HOXC11,AATF,CDH3,NAT10,CCT5,TTC5,TASP1,NKRF,MED10,DAXX,LAGE3,MYBL2,BLM,ENO1,MYB,MET,TFAM,CEBPG,CCT8…
GO:BP	regulation of sister chromatid cohesion	GO:0007063	0.000217345	3.66285	22	2183	11	18117	HDAC8,CDCA5,NSMCE2,ESPL1,SFPQ,CTCF,BUB1,NIPBL,SLF1,DDX11,CTNNB1
GO:BP	regulation of DNA-templated transcription in response to stress	GO:0043620	0.000217345	3.66285	117	2183	31	18117	PSMB6,CUL2,PSMD2,PSMD5,PSMD8,PSMD14,PSMB4,PSMB3,PSMA5,PSME4,PSMB2,PSMB1,PSMD3,PSMD11,PSMB7,PSMA2,ELOC,SEM1,PSMD10,PSMD12,PSMD13,CHEK1,PSMD6,PSMD4,PSMD1,PSME3,PSMF1,PSMA4,PSMA1,PSMB5,PSMC6
GO:BP	organophosphate biosynthetic process	GO:0090407	0.000219742	3.65809	598	2183	107	18117	PDHX,PITPNM1,MVD,AGPAT5,STOML2,DLD,PRPS1,MOCOS,ATIC,PPAT,ARF3,PARP1,PTDSS1,SCD,IMPDH2,DLAT,TBPL1,ENO1,ATP6V1A,MBOAT7,IPMK,NAXE,IPPK,TKT,CRLS1,IDI1,PGAP2,PFAS,UMPS,IMPA1,PIK3CB,MOCS3,PRPSAP1,UCK2,ATP5MC3,MTMR4,RRM1,ATP5F1B,PDHA1,AGK,VCP,SLC35B2,TAMM41,HMGCS1,TK1,CAD,SLC25A1,CYC1,UCKL1,ACP6,APRT,RRM2,GART,LCLAT1,NFS1,DCK,ARF1,DUT,GCH1,COASY,ALDOA,PRPS2,DMAC2L,PANK2,ATP5PB,TMEM38B,ATP5MF,HDHD5,G6PD,…
GO:BP	protein targeting to mitochondrion	GO:0006626	0.000222269	3.65312	101	2183	28	18117	TIMM17A,SAE1,MIPEP,GRPEL1,TOMM40,PITRM1,TOMM22,TOMM34,TIMM29,PMPCB,TIMM8B,TIMM50,PMPCA,TIMM10,AGK,TIMM44,ROMO1,BCAP31,TIMM17B,CHCHD4,PDCD5,BID,UBE2J2,HSPA4,HSPD1,AIFM1,HSP90AA1,TIMM23
GO:BP	amide transport	GO:0042886	0.000233999	3.63079	2007	2183	301	18117	NUP160,PITPNM1,ZDHHC20,TMED2,TIMM17A,SAE1,GET3,EIF4E,SLC2A1,RANGAP1,VPS33A,AP2S1,SPCS1,EIF4A3,SFT2D2,MIPEP,NUP85,FAF2,GRPEL1,DNAJA1,HSP90AB1,NUP205,TTC26,HSPA9,THOC6,NSUN2,ARF3,SLC25A32,TOMM40,SRP72,ANP32B,COPB2,WDR34,VAMP7,SEC23IP,KIF20A,YKT6,PHB2,SRSF2,FERMT1,PITRM1,NOP9,SLC19A1,COPB1,ARCN1,SLC27A2,SLC33A1,ZDHHC12,KPNB1,ATP13A2,PPIA,VPS29,LSG1,NUP153,RPS5,RAB20,ATP6V1A,C16ORF70,EDEM2,KIF20B,ZW1…
GO:BP	centromere complex assembly	GO:0034508	0.000233999	3.63079	56	2183	19	18117	CENPQ,ITGB3BP,HJURP,CENPK,CENPL,DLGAP5,CENPX,KNL1,MIS18A,RUVBL1,HELLS,CENPA,CENPE,CENPF,CENPH,CENPI,CENPM,CENPO,NASP
GO:BP	oxidative phosphorylation	GO:0006119	0.000234964	3.629	151	2183	37	18117	COX6C,PDE12,SHMT2,STOML2,DLD,COX10,COA6,UQCRFS1,COX5A,CCNB1,GHITM,NDUFS1,PARK7,TEFM,NDUFA8,ATP5MC3,ATP5F1B,VCP,NDUFS2,UQCC2,PPIF,CYC1,NDUFAB1,BID,MSH2,SDHC,DMAC2L,ATP5PB,ATP5MF,NIPSNAP2,NDUFA12,SLC25A33,PGK1,ATPSCKMT,NDUFB3,NDUFS3,CDK1
GO:BP	response to UV	GO:0009411	0.000234964	3.629	151	2183	37	18117	POLD1,ACTR5,METTL3,BRCA2,AURKB,PARP1,TMEM161A,EIF2S1,ERCC3,SDE2,MAPK13,DTL,NOC2L,USP28,RUVBL2,MSH2,HUS1,C9ORF116,MEN1,WRN,CDC25A,PPID,UBE2A,YY1,RAD18,TIPIN,PCNA,POLD3,ERCC6,USP1,MYC,CHEK1,DDB1,HMGN1,SPRTN,ATR,BAX
GO:BP	folic acid-containing compound metabolic process	GO:0006760	0.000246241	3.60864	26	2183	12	18117	SHMT2,ATIC,SLC25A32,SLC19A1,DHFR,SHMT1,GART,FPGS,GCH1,GGH,MTHFD2L,MTHFD1L
GO:BP	regulation of transcription by RNA polymerase I	GO:0006356	0.000246379	3.6084	34	2183	14	18117	ZMPSTE24,POLR2K,PIH1D1,NOL11,IPPK,UTP15,PWP1,DHX33,WDR75,LYAR,HEATR1,SMARCB1,DDX11,PHF8
GO:BP	rRNA transcription	GO:0009303	0.000246379	3.6084	34	2183	14	18117	PIH1D1,NOL11,GTF3C5,IPPK,PWP1,NIFK,GTF3C3,NPM3,TAF1B,TCOF1,GTF3C2,GTF3C4,SMARCB1,DDX11
GO:BP	chaperone-mediated protein folding	GO:0061077	0.000248958	3.60387	61	2183	20	18117	HSPA9,CCT2,PDCL3,HSPH1,SDF2,PTGES3,TOR1B,DNAJC5,HSPA14,TOR1A,TOR2A,PDCD5,HSPA8,SGTA,PPIB,PPID,DNAJC7,CSNK2A1,CHORDC1,TRAP1
GO:BP	positive regulation of cellular metabolic process	GO:0031325	0.000249754	3.60249	3274	2183	466	18117	CDT1,HDAC8,CDC5L,ELK1,MED6,METTL3,FANCI,TIMM17A,ACTR3,SAE1,ZC3H8,ABT1,PRPF6,DNAJC3,CDCA2,TRIP4,TBC1D7,CENPJ,DNAJA3,SOD1,STOML2,CDC20,TCF3,MED4,EIF2S3,RBM15,EIF4A3,PCSK9,C1QBP,NAA15,MAD2L2,NUP85,RAD51AP1,POLG2,DKC1,MED30,F12,TRMT10C,HSP90AB1,PIH1D1,CHUK,BRCA2,CCT2,GSTP1,NAF1,PAXIP1,PRKAR2A,AURKB,ANP32B,TOP2A,PARP1,NCOA7,NOL11,TRMT112,BAMBI,PRDM4,TRAF2,SMARCD2,DOT1L,WRAP53,MAP2K1,RMND1,SMARCC1,AGO2…
GO:BP	regulation of response to stress	GO:0080134	0.000256548	3.59083	1443	2183	225	18117	NUP160,TMED2,METTL3,ZMPSTE24,DNAJC3,DNAJA3,SOD1,PSMB6,LTBR,C1QBP,MAD2L2,NUP85,RAD51AP1,F12,DNAJA1,HSP90AB1,NUP205,POLR3F,CHUK,GSTP1,PAXIP1,SPATA2,POLR3D,PARP1,RFWD3,NCOA7,VAMP7,TRAF2,WRAP53,MAP2K1,FERMT1,PPIA,NUP153,CGAS,HELB,TMEM161A,ENO1,PSMD2,HSPH1,MET,NUP188,CEBPG,RPA3,PTGES3,PSMD5,NEK4,SMYD2,RSL1D1,DAGLB,MAGEF1,YTHDF2,PSMD8,TIMELESS,NUDT16L1,TRIM28,PSMD14,RTN4R,PSMB4,SNX4,POLQ,PARK7,DEK,PSMB…
GO:BP	protein acylation	GO:0043543	0.000260349	3.58444	247	2183	53	18117	ZDHHC20,ZMPSTE24,DLD,NAA15,PIH1D1,YEATS2,BRCA2,PAXIP1,ESCO1,TAF5,ZDHHC12,NAT10,KANSL2,ZDHHC23,GTF2B,SET,PARK7,HDAC2,DSCC1,GSK3B,POLE3,CTCF,NOC2L,YEATS4,RUVBL2,NAA40,MCRS1,ACTL6A,TAF5L,TAF12,TADA1,WDR5,ESCO2,RUVBL1,GTF3C4,BEND3,BRCA1,JADE3,PHF14,DIP2B,NAA30,NAA35,NAA20,TAF9,NAA25,CHEK1,MRGBP,BAZ1A,MED24,SMARCB1,KAT14,HAT1,TADA2A
GO:BP	cell cycle arrest	GO:0007050	0.000264418	3.57771	241	2183	52	18117	CDKN3,HSP90AB1,MAP2K1,CNOT11,KIF20B,CCNB1,SDE2,LAMTOR2,SLC38A9,CDK7,CDK5,MLST8,E2F7,MYBBP1A,CNOT9,E2F1,BARD1,CNOT10,CNOT6,CNOT3,PRKAG1,MSH2,TFAP4,ADAM10,MTBP,PNPT1,CNOT7,CNOT1,PRMT1,CDC25C,GADD45GIP1,TFDP1,PPM1G,BRCA1,AURKA,PCNA,TSG101,FOXM1,SLC25A33,MYC,LAMTOR1,NBN,CHEK2,CXCL8,UHMK1,HRAS,CASP2,TBRG4,CDK4,CDK2,CDK1,BAX
GO:BP	G-quadruplex DNA unwinding	GO:0044806	0.000269974	3.56868	7	2183	6	18117	BLM,DHX9,WRN,HNRNPA2B1,DNA2,DDX11
GO:BP	protein import into nucleus	GO:0006606	0.000270481	3.56786	152	2183	37	18117	NUP85,HSP90AB1,PHB2,FERMT1,KPNB1,NUP153,NUP188,IPO9,TRIM28,NUP133,ZPR1,NUP62CL,RAN,NXT1,ELAVL1,NXT2,NUP107,IPO5,NOLC1,NUP93,MMP12,NUP98,NUP88,TPR,NUTF2,PSEN1,NUP155,CSE1L,KPNA2,HEATR3,NUP62,NUP50,NUP54,NUP58,NUP35,POM121,CDK1
GO:BP	nucleoside triphosphate metabolic process	GO:0009141	0.000276272	3.55866	113	2183	30	18117	STOML2,PARP1,IMPDH2,TBPL1,ENO1,ATP6V1A,RAN,UCK2,ATP5MC3,ATP5F1B,VCP,CAD,CYC1,UCKL1,DUT,ALDOA,MFN1,NUDT1,DMAC2L,ATP5PB,ATP5MF,NME6,SLC25A13,EFL1,NUDT15,GNAI3,ITPA,PKM,ATPSCKMT,ADK
GO:BP	RNA phosphodiester bond hydrolysis, exonucleolytic	GO:0090503	0.000283228	3.54786	43	2183	16	18117	PDE12,EXOSC2,EXOSC4,DIS3,ISG20L2,CNOT6,PNPT1,CNOT7,CNOT1,ERI1,ERI2,ERI3,EXOSC9,EXOSC1,EXOSC10,XRN2
GO:BP	glycosyl compound biosynthetic process	GO:1901659	0.000283228	3.54786	43	2183	16	18117	LCMT2,IMPDH2,UMPS,UCK2,TYW5,TK1,CAD,UCKL1,APRT,DCK,TYW1,NME6,DHODH,AMD1,HPRT1,ADK
GO:BP	organelle assembly	GO:0070925	0.000285368	3.54459	895	2183	149	18117	SMC1A,ACTR3,ABT1,DRG1,TBC1D7,CENPJ,CDC20,RPF2,TMEM138,POC1B,C1QBP,WDR62,TTC26,PATL1,AURKB,WDR34,MRTO4,TUBGCP3,CCSAP,ZDHHC12,KPNB1,RPS5,TBPL1,RAB20,MYBL2,WRAP73,SSNA1,ERAL1,SSX2IP,EIF6,NOP2,WASHC5,TMEM216,PLK1,CENPK,MKS1,ANLN,EIF2S1,CHMP2B,MDN1,CEP131,GORASP2,DLGAP5,AAAS,MPV17L2,STAM,CENPX,DNAAF2,TMEM39A,TUBB4B,RPS19,LSM4,PLK4,TPX2,PPAN,KIF4A,CCNB2,MRPS7,UBAP2L,ASPM,FASTKD2,XRCC5,CFAP20,CNOT6,YWHA…
GO:BP	response to endoplasmic reticulum stress	GO:0034976	0.000290221	3.53727	298	2183	61	18117	TMED2,GET3,DNAJC3,PDIA3,FAF2,PDIA6,TMX1,TRAF2,EDEM2,ERLIN1,EIF2S1,PARK7,GORASP2,AQP11,TBL2,HDGF,VCP,GSK3B,UBXN4,TRIB3,TMCO1,DDRGK1,SEC61B,CCDC47,TOR1A,BCAP31,HSP90B1,MANF,STT3B,DERL1,HYOU1,ERMP1,CTH,TNFRSF10B,TXNDC12,UBE2J2,MYDGF,ERP29,EIF4G1,UBAC2,SGTA,UBE2K,GET4,AUP1,DERL2,HM13,UBQLN1,BCL2L1,YOD1,CXCL8,UFD1,DDX11,AIFM1,PSMC6,PTPN2,SSR1,TMTC4,SERP1,SELENOS,USP14,BAX
GO:BP	ribosomal small subunit assembly	GO:0000028	0.000290418	3.53698	19	2183	10	18117	ABT1,RPS5,ERAL1,RPS19,MRPS7,XRCC5,MRPS11,PRKDC,RRP7A,RPSA
GO:BP	macromolecule localization	GO:0033036	0.000298622	3.52488	3218	2183	458	18117	CDT1,HDAC8,NUP160,PITPNM1,ZDHHC20,TMED2,TIMM17A,SAE1,GET3,EIF4E,SLC2A1,PRPF6,LDAH,CENPJ,RANGAP1,VPS33A,DNAJA3,LRPPRC,AP2S1,STOML2,RPF2,NDC80,SPCS1,EIF4A3,SFT2D2,PCSK9,MIPEP,NUP85,FAF2,CENPQ,GRPEL1,DKC1,DNAJA1,HSP90AB1,NUP205,PIH1D1,TTC26,BRCA2,HSPA9,CCT2,THOC6,NAF1,NSUN2,MIOS,LRWD1,BYSL,ARF3,CDCA5,TOMM40,SRP72,AURKB,ANP32B,COPB2,WDR34,PARP1,SLC25A22,VAMP7,SEC23IP,WRAP53,SPDL1,KIF20A,YKT6,PHB2,SRS…
GO:BP	replication fork processing	GO:0031297	0.000320456	3.49423	39	2183	15	18117	BRCA2,RFWD3,BLM,TRAIP,CENPX,TONSL,FANCM,ZGRF1,WRN,DNA2,RAD51,PCNA,MRE11,DDX11,ATR
GO:BP	nucleotide-excision repair, DNA incision	GO:0033683	0.000320456	3.49423	39	2183	15	18117	POLD1,PARP1,RPA3,GTF2H3,ERCC3,RPA2,RFC5,RFC3,RFC4,RFC2,PCNA,POLD3,CUL4A,DDB1,RPA1
GO:BP	scaRNA localization to Cajal body	GO:0090666	0.000347776	3.4587	5	2183	5	18117	DKC1,CCT2,WRAP53,CCT4,TCP1
GO:BP	mRNA pseudouridine synthesis	GO:1990481	0.000347776	3.4587	5	2183	5	18117	DKC1,TRUB1,PUS7,PUS3,PUS1
GO:BP	RNA biosynthetic process	GO:0032774	0.000347776	3.4587	3731	2183	523	18117	CDT1,HDAC8,ACTR5,CDC5L,CSTF2,ELK1,MED6,SARS2,GTF2E1,ZMPSTE24,ACTR3,POLR2J,ZC3H8,ABT1,DRG1,POLR2K,PRPF6,CLP1,TRIP4,ZBTB41,CENPJ,DNAJA3,TCF3,MED4,GTF2E2,SSU72,PSMB6,RBM15,C1QBP,ZNF823,NAA15,CUL2,PPP1R13L,MAD2L2,NUP85,CDC45,MED30,ZBTB33,POLR3F,PIH1D1,YEATS2,CHUK,REXO4,BRCA2,PAXIP1,AURKB,TAF5,POLR3D,TOP2A,INTS2,PARP1,NCOA7,ZBTB9,NOL11,ACTR8,POLR2H,RIOX2,BAMBI,PRDM4,TRAF2,ZSCAN29,ZNRD1,SMARCD2,ITGB3BP…
GO:BP	endonucleolytic cleavage to generate mature 5'-end of SSU-rRNA from (SSU-rRNA, 5.8S rRNA, LSU-rRNA)	GO:0000472	0.000347776	3.4587	5	2183	5	18117	ABT1,NOP9,NOP14,UTP20,TBL3
GO:BP	tRNA pseudouridine synthesis	GO:0031119	0.000347776	3.4587	5	2183	5	18117	PUS7,PUSL1,PUS10,PUS3,PUS1
GO:BP	regulation of mitochondrial RNA catabolic process	GO:0000960	0.000347776	3.4587	5	2183	5	18117	SLIRP,LRPPRC,SUPV3L1,GRSF1,PNPT1
GO:BP	rRNA 5'-end processing	GO:0000967	0.000347776	3.4587	5	2183	5	18117	ABT1,NOP9,NOP14,UTP20,TBL3
GO:BP	nuclear-transcribed mRNA catabolic process, exonucleolytic	GO:0000291	0.000350039	3.45588	35	2183	14	18117	LSM6,LSM7,PATL1,EXOSC2,EXOSC4,POLR2G,LSM4,DIS3,CNOT6,LSM5,LSM3,CNOT7,EXOSC9,EXOSC1
GO:BP	purine nucleoside monophosphate biosynthetic process	GO:0009127	0.000350039	3.45588	23	2183	11	18117	ATIC,PPAT,IMPDH2,PFAS,APRT,GART,DCK,PRPS2,PAICS,HPRT1,ADK
GO:BP	mRNA cleavage	GO:0006379	0.000350039	3.45588	23	2183	11	18117	CSTF2,ZNRD1,AGO2,MOV10,CPSF6,CPSF3,CPSF2,NCBP1,NCBP2,CSTF3,NUDT21
GO:BP	mitotic chromosome condensation	GO:0007076	0.000370913	3.43073	16	2183	9	18117	NCAPH,CDCA5,NUSAP1,NCAPD2,NIPBL,NCAPG,NCAPH2,SMC4,SMC2
GO:BP	DNA ligation	GO:0006266	0.000370913	3.43073	16	2183	9	18117	TOP2A,POLB,APTX,XRCC6,XRCC4,RAD51,LIG1,LIG3,HMGB1
GO:BP	negative regulation of mRNA processing	GO:0050686	0.000371777	3.42972	31	2183	13	18117	C1QBP,RBM42,SRSF7,BARD1,RBMX,RNF40,PTBP1,PTBP3,HNRNPA2B1,SRSF10,HNRNPK,RNPS1,CTR9
GO:BP	positive regulation of G2/M transition of mitotic cell cycle	GO:0010971	0.00037459	3.42644	27	2183	12	18117	CCNB1,RCC2,CDC7,MTA3,DTL,FBXO5,DBF4B,CDC25C,CDC25A,CDC25B,CDK4,CDK1
GO:BP	peptidyl-lysine acetylation	GO:0018394	0.000382803	3.41702	172	2183	40	18117	ZMPSTE24,PIH1D1,YEATS2,BRCA2,PAXIP1,ESCO1,TAF5,KANSL2,GTF2B,SET,PARK7,HDAC2,POLE3,CTCF,NOC2L,YEATS4,RUVBL2,NAA40,MCRS1,ACTL6A,TAF5L,TAF12,TADA1,WDR5,RUVBL1,GTF3C4,BEND3,BRCA1,JADE3,PHF14,DIP2B,TAF9,CHEK1,MRGBP,BAZ1A,MED24,SMARCB1,KAT14,HAT1,TADA2A
GO:BP	regulation of cell cycle arrest	GO:0071156	0.0003832	3.41657	115	2183	30	18117	HSP90AB1,CNOT11,CCNB1,SDE2,CDK5,E2F7,MYBBP1A,CNOT9,E2F1,CNOT10,CNOT6,CNOT3,TFAP4,ADAM10,CNOT7,CNOT1,PRMT1,CDC25C,TFDP1,BRCA1,AURKA,PCNA,FOXM1,SLC25A33,CHEK2,CASP2,CDK4,CDK2,CDK1,BAX
GO:BP	response to unfolded protein	GO:0006986	0.000391316	3.40747	184	2183	42	18117	TMED2,GET3,DNAJC3,FAF2,DNAJA1,HSP90AB1,HSPA9,PDIA6,DAXX,EDEM2,HSPH1,TOR1B,EIF2S1,TBL2,HDGF,VCP,UBXN4,HSPA14,DDRGK1,HSP90B1,MANF,STT3B,DERL1,HYOU1,ERMP1,CTH,UBE2J2,MYDGF,HSPA8,HSPA4,HSPD1,DERL2,YOD1,CXCL8,DDX11,HSP90AA1,PTPN2,SSR1,TMTC4,SERP1,SELENOS,BAX
GO:BP	small molecule biosynthetic process	GO:0044283	0.000396777	3.40145	704	2183	121	18117	UBIAD1,GOT1,MVD,SHMT2,SOD1,SLC25A11,PRPS1,GSTP1,PYCR3,SCD,NSDHL,BCAT2,SLC27A2,KPNB1,IMPDH2,ENO1,ENOPH1,PTGES3,EIF6,DAGLB,IPMK,ERLIN1,IPPK,TKT,CYP27B1,PARK7,IDI1,COQ2,RAN,UMPS,IMPA1,UCK2,COQ5,AGK,PLOD3,VCP,DHFR,TRIB3,PGD,HMGCS1,GOT2,COQ3,MMACHC,SLC25A10,TK1,HINT1,CAD,DERA,SLC25A1,UCKL1,MDH2,G6PC3,NDUFAB1,PTGES2,SHMT1,PRKAG1,GAPDH,APRT,GAD1,MCAT,CTH,FGFR4,DCK,PDSS1,SIRT5,UNG,HSD17B10,PCBD1,DUT,GCH1…
GO:BP	positive regulation of nucleobase-containing compound metabolic process	GO:0045935	0.00040742	3.38996	1887	2183	283	18117	HDAC8,CDC5L,ELK1,MED6,METTL3,ACTR3,ZC3H8,ABT1,PRPF6,TRIP4,CENPJ,TCF3,MED4,RBM15,NAA15,MAD2L2,NUP85,RAD51AP1,POLG2,DKC1,MED30,HSP90AB1,PIH1D1,CHUK,BRCA2,CCT2,NAF1,PAXIP1,AURKB,TOP2A,PARP1,NCOA7,NOL11,TRMT112,BAMBI,PRDM4,SMARCD2,DOT1L,WRAP53,MAP2K1,SMARCC1,AGO2,TBP,HOXC11,BUD23,AATF,NABP2,CCT5,TTC5,TASP1,NKRF,MED10,DAXX,LAGE3,TMEM161A,MYBL2,BLM,ENO1,MYB,CCNB1,MET,TFAM,CEBPG,CCT8,PTGES3,NEK4,CCT6A,S…
GO:BP	protein localization to nuclear envelope	GO:0090435	0.000423018	3.37364	10	2183	7	18117	PLK1,TMEM201,NUTF2,INTS13,NUP155,TOR1AIP2,NUP54
GO:BP	rRNA pseudouridine synthesis	GO:0031118	0.000423018	3.37364	10	2183	7	18117	DKC1,NAF1,RPUSD1,RPUSD2,RPUSD4,NOP10,GAR1
GO:BP	tRNA 5'-leader removal	GO:0001682	0.0004317	3.36482	13	2183	8	18117	POP7,RPP25,POP4,POP1,RPP38,RPP40,RPP25L,POP5
GO:BP	positive regulation of chromosome segregation	GO:0051984	0.0004317	3.36482	13	2183	8	18117	CDT1,AURKB,CCNB1,RCC2,CDC6,MAD2L1BP,RAD18,SMC6
GO:BP	positive regulation of DNA replication	GO:0045740	0.000438743	3.35779	40	2183	15	18117	CDT1,STOML2,CDC7,DBF4,E2F7,ATF1,DHX9,CACYBP,FAF1,DBF4B,DNA2,PCNA,HRAS,CDK2,CDK1
GO:BP	purine ribonucleotide biosynthetic process	GO:0009152	0.000439255	3.35728	179	2183	41	18117	PDHX,STOML2,DLD,ATIC,PPAT,PARP1,SCD,IMPDH2,DLAT,ENO1,ATP6V1A,PFAS,ATP5MC3,ATP5F1B,PDHA1,VCP,SLC35B2,SLC25A1,CYC1,APRT,GART,COASY,ALDOA,PRPS2,DMAC2L,PANK2,ATP5PB,ATP5MF,ACOT7,NME6,PDP1,PDP2,SLC25A13,ACACA,PKM,ATPSCKMT,PAICS,TECR,HPRT1,ADK,AK2
GO:BP	cellular response to interleukin-1	GO:0071347	0.000441908	3.35467	185	2183	42	18117	CCL20,PSMB6,CHUK,PSMD2,PSMD5,USP10,PSMD8,PSMD14,PSMB4,IRAK2,PSMB3,MAPK13,RIPK2,PSMA5,PSME4,PSMB2,PSMB1,UBE2N,PSMD3,PSMD11,PSMB7,PSMA2,RBMX,IRAK1,SEM1,VRK2,YY1,PSMD10,PSMD12,PSMD13,CXCL8,OTUD4,OTUB1,PSMD6,PSMD4,PSMD1,PSME3,PSMF1,PSMA4,PSMA1,PSMB5,PSMC6
GO:BP	positive regulation of biosynthetic process	GO:0009891	0.000467475	3.33024	2004	2183	298	18117	CDT1,HDAC8,CDC5L,ELK1,MED6,METTL3,ACTR3,ZC3H8,ABT1,PRPF6,DNAJC3,TRIP4,CENPJ,STOML2,TCF3,MED4,EIF2S3,RBM15,EIF4A3,C1QBP,NAA15,MAD2L2,NUP85,POLG2,DKC1,MED30,TRMT10C,HSP90AB1,PIH1D1,CHUK,BRCA2,CCT2,NAF1,PAXIP1,AURKB,TOP2A,PARP1,NCOA7,NOL11,BAMBI,PRDM4,SMARCD2,DOT1L,WRAP53,MAP2K1,RMND1,SMARCC1,AGO2,TBP,HOXC11,AATF,CDH3,NAT10,CCT5,TTC5,TASP1,NKRF,MED10,DAXX,LAGE3,MYBL2,BLM,ENO1,MYB,HSPH1,MET,TFAM,CEBP…
GO:BP	DNA replication-independent nucleosome organization	GO:0034724	0.000470737	3.32722	54	2183	18	18117	CENPQ,ITGB3BP,ASF1B,HJURP,CENPK,CENPL,CENPX,SUPT16H,KNL1,MIS18A,RUVBL1,CENPA,CENPH,CENPI,CENPM,CENPO,NASP,HAT1
GO:BP	water-soluble vitamin metabolic process	GO:0006767	0.000473109	3.32504	84	2183	24	18117	SLC2A1,SHMT2,SLC25A19,SLC25A32,SLC19A1,GSTO2,SLC52A3,SLC5A6,MCCC1,MCCC2,DHFR,MMACHC,SHMT1,GSTO1,FPGS,MMADHC,PSAT1,PANK2,HLCS,PCCB,MTHFD2L,MTHFD1L,SLC52A2,FLAD1
GO:BP	nuclear-transcribed mRNA catabolic process, deadenylation-dependent decay	GO:0000288	0.000491692	3.30831	79	2183	23	18117	PDE12,LSM6,LSM7,PATL1,AGO2,EXOSC2,CNOT11,EXOSC4,POLR2G,LSM4,POLR2D,DIS3,CNOT9,CNOT10,CNOT6,CNOT3,LSM5,LSM3,CNOT7,CNOT1,PABPC1,EXOSC9,EXOSC1
GO:BP	regulation of mitotic spindle organization	GO:0060236	0.000492952	3.3072	36	2183	14	18117	DRG1,CCSAP,TACC3,PLK1,CHMP2B,CLTC,BORA,TPX2,RAE1,TPR,RCC1,PSRC1,GPSM2,NUP62
GO:BP	spliceosomal complex assembly	GO:0000245	0.000494335	3.30598	59	2183	19	18117	PRPF6,USP39,GEMIN6,SNRPD1,CRNKL1,PRPF19,SNRPD2,PUF60,DDX23,TXNL4A,SRPK1,RBMX,DDX1,GCFC2,SNRPE,SNRPC,SRSF10,NCBP1,GEMIN2
GO:BP	histone acetylation	GO:0016573	0.000538998	3.26841	157	2183	37	18117	ZMPSTE24,PIH1D1,YEATS2,BRCA2,PAXIP1,TAF5,KANSL2,GTF2B,SET,PARK7,POLE3,CTCF,NOC2L,YEATS4,RUVBL2,NAA40,MCRS1,ACTL6A,TAF5L,TAF12,TADA1,WDR5,RUVBL1,GTF3C4,BEND3,BRCA1,JADE3,PHF14,TAF9,CHEK1,MRGBP,BAZ1A,MED24,SMARCB1,KAT14,HAT1,TADA2A
GO:BP	purine nucleoside triphosphate metabolic process	GO:0009144	0.000548123	3.26112	90	2183	25	18117	STOML2,PARP1,IMPDH2,ENO1,ATP6V1A,RAN,ATP5MC3,ATP5F1B,VCP,CYC1,ALDOA,MFN1,NUDT1,DMAC2L,ATP5PB,ATP5MF,NME6,SLC25A13,EFL1,NUDT15,GNAI3,ITPA,PKM,ATPSCKMT,ADK
GO:BP	cellular amine metabolic process	GO:0044106	0.000548973	3.26045	163	2183	38	18117	SRM,PSMB6,AGMAT,PSMD2,PSMD5,PSMD8,PSMD14,PSMB4,PARK7,ODC1,PSMB3,PSMA5,PSME4,PSMB2,PSMB1,PSMD3,PSMD11,PSMB7,PSMA2,CHDH,SMS,SEM1,GCH1,PSMD10,PSMD12,PSMD13,AMD1,PSMD6,PSMD4,PSMD1,PSME3,PSMF1,PSMA4,PSMA1,PSMB5,PSMC6,HPRT1,AZIN1
GO:BP	histone mRNA metabolic process	GO:0008334	0.000551981	3.25808	24	2183	11	18117	MTPAP,EXOSC4,CPSF3,CPSF2,SNRPE,SNRPB,NCBP1,NCBP2,SLBP,ZNF473,EXOSC10
GO:BP	positive regulation of viral transcription	GO:0050434	0.000551981	3.25808	24	2183	11	18117	POLR2J,POLR2K,POLR2H,POLR2G,POLR2D,POLR2B,DHX9,GTF2F2,POLR2C,POLR2F,NELFCD
GO:BP	regulation of mRNA 3'-end processing	GO:0031440	0.000562327	3.25001	28	2183	12	18117	CCNB1,SNRPA,CPSF6,PAPOLA,BARD1,RNF40,CDC73,VIRMA,NCBP1,NCBP2,NUDT21,CTR9
GO:BP	transcription, DNA-templated	GO:0006351	0.000631289	3.19977	3714	2183	518	18117	CDT1,HDAC8,ACTR5,CDC5L,CSTF2,ELK1,MED6,GTF2E1,ZMPSTE24,ACTR3,POLR2J,ZC3H8,ABT1,DRG1,POLR2K,PRPF6,CLP1,TRIP4,ZBTB41,CENPJ,DNAJA3,TCF3,MED4,GTF2E2,SSU72,PSMB6,RBM15,C1QBP,ZNF823,NAA15,CUL2,PPP1R13L,MAD2L2,NUP85,CDC45,MED30,ZBTB33,POLR3F,PIH1D1,YEATS2,CHUK,REXO4,BRCA2,PAXIP1,AURKB,TAF5,POLR3D,TOP2A,INTS2,PARP1,NCOA7,ZBTB9,NOL11,ACTR8,POLR2H,RIOX2,BAMBI,PRDM4,TRAF2,ZSCAN29,ZNRD1,SMARCD2,ITGB3BP,DOT1L…
GO:BP	chromatin assembly	GO:0031497	0.000640524	3.19346	194	2183	43	18117	CHAF1A,CENPQ,MCM2,ANP32B,ITGB3BP,ASF1B,HJURP,DAXX,SART3,HDAC1,SPTY2D1,TRIM28,CENPK,GRWD1,SET,CENPL,CENPX,POLE3,CTCF,NOC2L,NAA40,TPR,KNL1,LIN54,CHAF1B,MIS18A,RUVBL1,BEND3,DNMT1,HELLS,PPHLN1,HMGA1,HMGB2,HMGB1,CENPA,CENPH,CENPI,CENPM,CENPO,MORC2,NASP,PHF8,HAT1
GO:BP	regulation of cellular ketone metabolic process	GO:0010565	0.000640524	3.19346	194	2183	43	18117	PSMB6,PSMD2,PSMD5,EIF6,ERLIN1,PSMD8,PSMD14,PSMB4,PARK7,ODC1,PSMB3,PSMA5,PSME4,PSMB2,TRIB3,PSMB1,PSMD3,PSMD11,COQ3,PSMB7,PSMA2,SEM1,FGFR4,SIRT5,PANK2,BRCA1,PSMD10,PSMD12,PSMD13,PDP1,PDP2,LPGAT1,PSMD6,PSMD4,PSMD1,PSME3,PSMF1,PSMA4,PSMA1,PSMB5,PSMC6,ADIPOR1,AZIN1
GO:BP	nucleic acid-templated transcription	GO:0097659	0.00064675	3.18926	3715	2183	518	18117	CDT1,HDAC8,ACTR5,CDC5L,CSTF2,ELK1,MED6,GTF2E1,ZMPSTE24,ACTR3,POLR2J,ZC3H8,ABT1,DRG1,POLR2K,PRPF6,CLP1,TRIP4,ZBTB41,CENPJ,DNAJA3,TCF3,MED4,GTF2E2,SSU72,PSMB6,RBM15,C1QBP,ZNF823,NAA15,CUL2,PPP1R13L,MAD2L2,NUP85,CDC45,MED30,ZBTB33,POLR3F,PIH1D1,YEATS2,CHUK,REXO4,BRCA2,PAXIP1,AURKB,TAF5,POLR3D,TOP2A,INTS2,PARP1,NCOA7,ZBTB9,NOL11,ACTR8,POLR2H,RIOX2,BAMBI,PRDM4,TRAF2,ZSCAN29,ZNRD1,SMARCD2,ITGB3BP,DOT1L…
GO:BP	ribonucleoside triphosphate metabolic process	GO:0009199	0.000661091	3.17974	91	2183	25	18117	STOML2,PARP1,IMPDH2,ENO1,ATP6V1A,RAN,UCK2,ATP5MC3,ATP5F1B,VCP,CAD,CYC1,UCKL1,ALDOA,MFN1,DMAC2L,ATP5PB,ATP5MF,NME6,SLC25A13,EFL1,GNAI3,ITPA,PKM,ATPSCKMT
GO:BP	intrinsic apoptotic signaling pathway	GO:0097193	0.000663218	3.17834	294	2183	59	18117	SOD1,CUL2,DNAJA1,BRCA2,PARP1,TRAF2,PPIA,TMEM161A,ENO1,HDAC1,PARK7,POLB,SFPQ,PERP,TRIB3,NOC2L,USP28,MYBBP1A,HINT1,PPIF,BCAP31,AEN,E2F1,HYOU1,PLAGL2,BID,MSH2,PRKDC,BCL2L12,TNFRSF10B,TXNDC12,MELK,ERP29,UBE2K,FIGNL1,BRCA1,ING2,URI1,UBQLN1,ERCC6,HELLS,BCL2L1,PDCD10,NONO,SNW1,TAF9,NBN,CUL4A,CHEK2,HNRNPK,AIFM1,HRAS,CASP2,PTPN2,NDUFS3,RPS3,TRAP1,SELENOS,BAX
GO:BP	tRNA threonylcarbamoyladenosine metabolic process	GO:0070525	0.0006665	3.1762	17	2183	9	18117	TRMT10C,LAGE3,TRIT1,OSGEP,TP53RK,HSD17B10,CDK5RAP1,TPRKB,PUS1
GO:BP	mitochondrial RNA processing	GO:0000963	0.0006665	3.1762	17	2183	9	18117	TRMT10C,ELAC2,TRIT1,SUPV3L1,PNPT1,HSD17B10,CDK5RAP1,PUS1,TBRG4
GO:BP	positive regulation of chromosome separation	GO:1905820	0.0006665	3.1762	17	2183	9	18117	CDT1,NSMCE2,ANAPC5,ESPL1,DLGAP5,CDC23,ANAPC7,ANAPC11,MAD2L1BP
GO:BP	positive regulation of response to biotic stimulus	GO:0002833	0.000679748	3.16765	250	2183	52	18117	PSMB6,POLR3F,CHUK,POLR3D,CGAS,PSMD2,PSMD5,PSMD8,PSMD14,PSMB4,PSMB3,FADD,PSMA5,PSME4,PSMB2,SFPQ,NRAS,RPS19,ZCCHC3,PSMB1,PSMD3,PSMD11,PSMB7,PSMA2,XRCC5,MMP12,DHX9,PSPC1,PRKDC,SEM1,HSPD1,UBE2K,XRCC6,PSMD10,PSMD12,PSMD13,NONO,PQBP1,HMGB2,HMGB1,POLR3G,HRAS,PSMD6,PSMD4,PSMD1,PSME3,PSMF1,PSMA4,PSMA1,PSMB5,PSMC6,HSP90AA1
GO:BP	chromatin remodeling at centromere	GO:0031055	0.000681913	3.16627	46	2183	16	18117	CENPQ,ITGB3BP,HJURP,CENPK,CENPL,CENPX,KNL1,MIS18A,RUVBL1,HELLS,CENPA,CENPH,CENPI,CENPM,CENPO,NASP
GO:BP	mitotic G2/M transition checkpoint	GO:0044818	0.000684289	3.16476	37	2183	14	18117	TOPBP1,NABP2,BLM,ORC1,CDC6,HUS1,BRCA1,MRE11,NBN,CHEK1,NAE1,CLSPN,DONSON,CDK1
GO:BP	cytochrome complex assembly	GO:0017004	0.000684289	3.16476	37	2183	14	18117	COX10,COA6,TACO1,UQCRFS1,SCO1,OXA1L,COA4,UQCC2,TTC19,BCS1L,FASTKD3,COA1,UQCC1,SLC25A33
GO:BP	tumor necrosis factor-mediated signaling pathway	GO:0033209	0.000720547	3.14234	177	2183	40	18117	PSMB6,LTBR,CHUK,GSTP1,SPATA2,TRAF2,PSMD2,TRAIP,PSMD5,PSMD8,PSMD14,PSMB4,PSMB3,PSMA5,PSME4,PSMB2,PSMB1,OTULIN,PSMD3,PSMD11,PSMB7,PSMA2,TAX1BP1,SEM1,UBE2K,PSMD10,PSMD12,PSMD13,CPNE1,CASP8,PSMD6,PSMD4,PSMD1,PSME3,PSMF1,PSMA4,PSMA1,PSMB5,PSMC6,PTPN2
GO:BP	nitrogen compound transport	GO:0071705	0.000740396	3.13054	2322	2183	338	18117	NUP160,PITPNM1,ZDHHC20,TMED2,TIMM17A,SAE1,GET3,EIF4E,SLC2A1,FLVCR1,RANGAP1,VPS33A,LRPPRC,AP2S1,SPCS1,SLC25A19,EIF4A3,SFT2D2,MIPEP,NUP85,FAF2,GRPEL1,DNAJA1,HSP90AB1,NUP205,TTC26,HSPA9,THOC6,NSUN2,ARF3,SLC25A32,TOMM40,SLC7A1,SRP72,ANP32B,COPB2,WDR34,SLC25A22,VAMP7,SEC23IP,KIF20A,YKT6,PHB2,SRSF2,FERMT1,PITRM1,NOP9,SLC19A1,COPB1,ARCN1,SLC27A2,IGF2BP2,SLC33A1,ZDHHC12,KPNB1,ATP13A2,PPIA,VPS29,LSG1,NUP1…
GO:BP	tRNA aminoacylation	GO:0043039	0.000741359	3.12997	51	2183	17	18117	SARS2,IARS2,DARS2,PARS2,LARS2,AIMP1,QRSL1,GATB,EARS2,CARS2,NARS2,PPA1,GATC,MARS2,EEF1E1,YARS2,FARSA
GO:BP	nucleoside monophosphate metabolic process	GO:0009123	0.000763237	3.11734	76	2183	22	18117	PRPS1,ATIC,PPAT,IMPDH2,PFAS,UMPS,UCK2,TK1,CAD,UCKL1,APRT,GART,DCK,DUT,PRPS2,DHODH,DNPH1,CASK,PAICS,HPRT1,ADK,AK2
GO:BP	exonucleolytic catabolism of deadenylated mRNA	GO:0043928	0.000766013	3.11576	33	2183	13	18117	LSM6,LSM7,PATL1,EXOSC2,EXOSC4,LSM4,DIS3,CNOT6,LSM5,LSM3,CNOT7,EXOSC9,EXOSC1
GO:BP	ribonucleoside monophosphate metabolic process	GO:0009161	0.000778526	3.10873	56	2183	18	18117	PRPS1,ATIC,PPAT,IMPDH2,PFAS,UMPS,UCK2,CAD,UCKL1,APRT,GART,PRPS2,DHODH,CASK,PAICS,HPRT1,ADK,AK2
GO:BP	cellular response to radiation	GO:0071478	0.000800734	3.09651	196	2183	43	18117	POLD1,ACTR5,ELK1,METTL3,ZMPSTE24,RAD51AP1,METAP2,AURKB,PARP1,TMEM161A,BLM,INTS7,CAMKMT,EIF2S1,SDE2,MAPK13,NOC2L,USP28,XRCC5,RUVBL2,RAD1,HUS1,NIPBL,C9ORF116,WRN,CDC25A,PPID,TLK2,FIGNL1,YY1,XRCC6,RAD51,PCNA,POLD3,BCL2L1,MYC,METAP1,CHEK2,CHEK1,DDB1,HRAS,ATR,BAX
GO:BP	error-prone translesion synthesis	GO:0042276	0.000800734	3.09651	21	2183	10	18117	MAD2L2,RPA3,RPA2,POLE2,RFC5,RFC3,RFC4,RFC2,PCNA,RPA1
GO:BP	regulation of chromatin organization	GO:1902275	0.000800734	3.09651	196	2183	43	18117	ZMPSTE24,CDC45,PIH1D1,PAXIP1,MYB,CCNB1,SART3,SPTY2D1,MKI67,CHTOP,TRIM28,METTL4,SET,PARK7,CTCF,NOC2L,UBE2N,ATAD2,RUVBL2,NAA40,SSRP1,TPR,NIPBL,RNF40,DNMT3B,TLK2,WDR5,BRCA1,PHF19,PARG,ING2,DNMT1,PPHLN1,SNW1,HMGA1,CHEK1,SMARCB1,MORC2,OTUB1,PHF8,CTR9,TADA2A,CTNNB1
GO:BP	purine ribonucleoside monophosphate biosynthetic process	GO:0009168	0.000800734	3.09651	21	2183	10	18117	ATIC,PPAT,IMPDH2,PFAS,APRT,GART,PRPS2,PAICS,HPRT1,ADK
GO:BP	regulation of cyclin-dependent protein kinase activity	GO:1904029	0.0008021	3.09577	103	2183	27	18117	CDKN3,HSP90AB1,BLM,CCNB1,PLK1,CDK7,CDC6,CCNA2,CCNB2,IPO5,MNAT1,TFAP4,BCCIP,CCNE2,CCNE1,PSRC1,MEN1,CDC25C,CDC25A,CDK5RAP1,GTPBP4,PSMD10,PKMYT1,CCNK,CCNC,CCNQ,CDK4
GO:BP	mitochondrial respiratory chain complex assembly	GO:0033108	0.0008021	3.09577	103	2183	27	18117	TACO1,UQCRFS1,TFAM,NDUFS1,SCO1,OXA1L,COA4,NDUFA8,FOXRED1,NDUFS2,UQCC2,CHCHD4,NDUFAB1,TTC19,TMEM126A,BCS1L,FASTKD3,SDHAF3,NDUFAF4,NDUFAF5,COA1,NDUFA12,UQCC1,SLC25A33,AIFM1,NDUFB3,NDUFS3
GO:BP	response to radiation	GO:0009314	0.000803142	3.09521	461	2183	84	18117	SMC1A,POLD1,ACTR5,PITPNM1,ELK1,METTL3,ZMPSTE24,LZIC,RAD51AP1,METAP2,BRCA2,PAXIP1,AURKB,TOPBP1,PARP1,RFWD3,PPP1CC,NABP2,TMEM161A,BLM,INTS7,CAMKMT,EIF2S1,ERCC3,SDE2,MAPK13,FANCG,POLB,COPS3,RRM1,DTL,CDK5,FKBPL,NOC2L,USP28,HMGCS1,AEN,XRCC5,RUVBL2,MSH2,RAD1,HUS1,PRKDC,TXN,NIPBL,C9ORF116,MEN1,DNMT3B,WRN,CEP250,CDC25A,PPID,UBE2A,TLK2,FIGNL1,YY1,BRCC3,XRCC6,XRCC4,BRCA1,RAD18,RAD51,TIPIN,PCNA,POLD3,ERCC6,…
GO:BP	positive regulation of Wnt signaling pathway	GO:0030177	0.000805122	3.09414	184	2183	41	18117	PSMB6,BAMBI,CDH3,CSNK1G1,PSMD2,PSMD5,PSMD8,PSMD14,PSMB4,PSMB3,GID8,PSMA5,PSME4,PSMB2,VCP,PSMB1,PSMD3,TBL1XR1,PSMD11,PSMB7,ASPM,PSMA2,SEM1,CDC73,RUVBL1,NLE1,PSMD10,PSMD12,PSMD13,DEPDC1B,CSNK2A1,NRARP,PSMD6,PSMD4,PSMD1,PSME3,PSMF1,PSMA4,PSMA1,PSMB5,PSMC6
GO:BP	regulation of animal organ morphogenesis	GO:2000027	0.000805122	3.09414	184	2183	41	18117	AP2S1,PSMB6,PHB2,HOXC11,SAPCD2,PSMD2,PSMD5,PSMD8,PSMD14,PSMB4,MKS1,HOXA11,PSMB3,CLTC,PSMA5,PSME4,PSMB2,SP6,PSMB1,PSMD3,PSMD11,ARHGEF19,PSMB7,PSMA2,SEM1,VANGL1,AP2B1,PSMD10,PSMD12,PSMD13,GRHL3,PSMD6,PSMD4,PSMD1,PSME3,PSMF1,PSMA4,PSMA1,PSMB5,PSMC6,CTNNB1
GO:BP	DNA double-strand break processing	GO:0000729	0.00083863	3.07643	25	2183	11	18117	HELB,BLM,BRIP1,UBE2N,BARD1,UBE2V2,RBBP8,DNA2,BRCA1,MRE11,NBN
GO:BP	mRNA modification	GO:0016556	0.00083863	3.07643	25	2183	11	18117	METTL3,DKC1,TRMT10C,NSUN2,TRUB1,TRMT6,PUS7,CBLL1,VIRMA,PUS3,PUS1
GO:BP	pteridine-containing compound biosynthetic process	GO:0042559	0.000839914	3.07577	14	2183	8	18117	ATIC,DHFR,GART,FPGS,PCBD1,GCH1,MTHFD1L,PTS
GO:BP	pre-replicative complex assembly involved in nuclear cell cycle DNA replication	GO:0006267	0.000850597	3.07028	8	2183	6	18117	MCM2,MCM6,MCM5,MCM7,MCM3,MCM4
GO:BP	box C/D snoRNP assembly	GO:0000492	0.000850597	3.07028	8	2183	6	18117	PIH1D1,RUVBL2,RUVBL1,TAF9,NUFIP1,ZNHIT3
GO:BP	pre-replicative complex assembly involved in cell cycle DNA replication	GO:1902299	0.000850597	3.07028	8	2183	6	18117	MCM2,MCM6,MCM5,MCM7,MCM3,MCM4
GO:BP	pre-replicative complex assembly	GO:0036388	0.000850597	3.07028	8	2183	6	18117	MCM2,MCM6,MCM5,MCM7,MCM3,MCM4
GO:BP	establishment of integrated proviral latency	GO:0075713	0.000850597	3.07028	8	2183	6	18117	PPIA,XRCC5,BANF1,XRCC6,XRCC4,HMGA1
GO:BP	antigen processing and presentation	GO:0019882	0.000887353	3.0519	234	2183	49	18117	AP2S1,PSMB6,PDIA3,CHUK,PSMD2,PSMD5,PSMD8,PSMD14,PSMB4,CTSV,PSMB3,YTHDF1,CLTC,PSMA5,PSME4,PSMB2,IDE,PSMB1,RAB10,PSMD3,KIF4A,PSMD11,BCAP31,PSMB7,PSMA2,RACGAP1,SEM1,ARF1,AP1S1,KIF11,KIF15,KIF23,AP2B1,PSMD10,PSMD12,PSMD13,KIF3B,CLTA,DYNLL1,CENPE,PSMD6,PSMD4,PSMD1,PSME3,PSMF1,PSMA4,PSMA1,PSMB5,PSMC6
GO:BP	amino acid activation	GO:0043038	0.000947604	3.02337	52	2183	17	18117	SARS2,IARS2,DARS2,PARS2,LARS2,AIMP1,QRSL1,GATB,EARS2,CARS2,NARS2,PPA1,GATC,MARS2,EEF1E1,YARS2,FARSA
GO:BP	internal peptidyl-lysine acetylation	GO:0018393	0.00102489	2.98932	162	2183	37	18117	ZMPSTE24,PIH1D1,YEATS2,BRCA2,PAXIP1,TAF5,KANSL2,GTF2B,SET,PARK7,POLE3,CTCF,NOC2L,YEATS4,RUVBL2,NAA40,MCRS1,ACTL6A,TAF5L,TAF12,TADA1,WDR5,RUVBL1,GTF3C4,BEND3,BRCA1,JADE3,PHF14,TAF9,CHEK1,MRGBP,BAZ1A,MED24,SMARCB1,KAT14,HAT1,TADA2A
GO:BP	amine metabolic process	GO:0009308	0.00102797	2.98802	168	2183	38	18117	SRM,PSMB6,AGMAT,PSMD2,PSMD5,PSMD8,PSMD14,PSMB4,PARK7,ODC1,PSMB3,PSMA5,PSME4,PSMB2,PSMB1,PSMD3,PSMD11,PSMB7,PSMA2,CHDH,SMS,SEM1,GCH1,PSMD10,PSMD12,PSMD13,AMD1,PSMD6,PSMD4,PSMD1,PSME3,PSMF1,PSMA4,PSMA1,PSMB5,PSMC6,HPRT1,AZIN1
GO:BP	regulation of cyclin-dependent protein serine/threonine kinase activity	GO:0000079	0.00102797	2.98802	99	2183	26	18117	CDKN3,BLM,CCNB1,PLK1,CDK7,CDC6,CCNA2,CCNB2,IPO5,MNAT1,TFAP4,BCCIP,CCNE2,CCNE1,PSRC1,MEN1,CDC25C,CDC25A,CDK5RAP1,GTPBP4,PSMD10,PKMYT1,CCNK,CCNC,CCNQ,CDK4
GO:BP	cytokinesis	GO:0000910	0.00102806	2.98798	174	2183	39	18117	ACTR3,BRCA2,AURKB,KIF20A,PKN2,KIF20B,NUSAP1,WASHC5,PLK1,ANLN,CHMP2B,ESPL1,CEP55,CDC6,PLK4,E2F7,KIF4A,KIF14,TTC19,RACGAP1,ARF1,RTKN,CDC25B,ENTR1,CSPP1,KIF23,KIF3B,AURKA,BCL2L1,AHCTF1,GIPC1,INCENP,CENPA,MYO19,STAMBP,NUP62,STMN1,SPAST,CKAP2
GO:BP	CENP-A containing nucleosome assembly	GO:0034080	0.00106553	2.97243	43	2183	15	18117	CENPQ,ITGB3BP,HJURP,CENPK,CENPL,CENPX,KNL1,MIS18A,RUVBL1,CENPA,CENPH,CENPI,CENPM,CENPO,NASP
GO:BP	CENP-A containing chromatin organization	GO:0061641	0.00106553	2.97243	43	2183	15	18117	CENPQ,ITGB3BP,HJURP,CENPK,CENPL,CENPX,KNL1,MIS18A,RUVBL1,CENPA,CENPH,CENPI,CENPM,CENPO,NASP
GO:BP	regulation of protein localization to nucleus	GO:1900180	0.00109263	2.96153	139	2183	33	18117	DKC1,HSP90AB1,CCT2,BYSL,PARP1,FERMT1,ATP13A2,CCT5,CCT8,CCT6A,SUMO3,PLK1,TRIM28,PARK7,ZPR1,RAN,CCT4,GSK3B,POLR1A,IPO5,NOLC1,MCRS1,TPR,NUTF2,LIMK2,PSEN1,TCP1,CCT3,CCT7,NUP62,NUP54,NUP58,CDK1
GO:BP	negative regulation of apoptotic signaling pathway	GO:2001234	0.00109428	2.96087	236	2183	49	18117	DNAJA1,PIH1D1,GSTP1,TRAF2,AATF,PPIA,TMEM161A,ENO1,TNFRSF10A,HDAC1,GHITM,PARK7,FADD,SLC25A5,GSK3B,TMEM14A,NOC2L,PPIF,HYOU1,BID,CTH,BCL2L12,TNFRSF10B,TXNDC12,GCLM,RNF34,FAIM,FIGNL1,BRCA1,NLE1,PSMD10,PSEN1,ING2,URI1,HELLS,BCL2L1,NONO,CSNK2A1,HMGB2,TAF9,GNAI3,EYA3,CASP8,PSME3,NDUFS3,TRAP1,CTNNB1,SELENOS,BAX
GO:BP	negative regulation of DNA-dependent DNA replication	GO:2000104	0.0011257	2.94858	18	2183	9	18117	BRCA2,BLM,GMNN,TIMELESS,FBXO5,TIPIN,LIG3,CHEK2,DONSON
GO:BP	positive regulation of cell cycle G2/M phase transition	GO:1902751	0.00118154	2.92755	30	2183	12	18117	CCNB1,RCC2,CDC7,MTA3,DTL,FBXO5,DBF4B,CDC25C,CDC25A,CDC25B,CDK4,CDK1
GO:BP	regulation of cytokinesis	GO:0032465	0.00119807	2.92152	89	2183	24	18117	BRCA2,AURKB,KIF20A,PKN2,KIF20B,PLK1,CDC6,PLK4,E2F7,KIF14,RACGAP1,CDC25B,ENTR1,CSPP1,KIF23,KIF3B,AURKA,BCL2L1,AHCTF1,GIPC1,INCENP,MYO19,NUP62,SPAST
GO:BP	cellular response to hypoxia	GO:0071456	0.00120751	2.91811	212	2183	45	18117	PSMB6,CUL2,PHB2,ENO1,PSMD2,CCNB1,PSMD5,PSMD8,PSMD14,PSMB4,PSMB3,PSMA5,BRIP1,PSME4,TBL2,PSMB2,EIF4EBP1,CCNA2,PSMB1,MIEF1,PSMD3,PSMD11,PSMB7,E2F1,PSMA2,IRAK1,HYOU1,ELOC,SEM1,PSMD10,PSMD12,PSMD13,UBQLN1,MYC,PGK1,PSMD6,PSMD4,PSMD1,PSME3,PSMF1,PSMA4,PSMA1,PSMB5,PSMC6,TIGAR
GO:BP	DNA replication-independent nucleosome assembly	GO:0006336	0.00121692	2.91474	53	2183	17	18117	CENPQ,ITGB3BP,ASF1B,HJURP,CENPK,CENPL,CENPX,KNL1,MIS18A,RUVBL1,CENPA,CENPH,CENPI,CENPM,CENPO,NASP,HAT1
GO:BP	positive regulation of gene expression, epigenetic	GO:0045815	0.00124117	2.90617	58	2183	18	18117	POLR2K,POLR2H,ZNRD1,TBP,DDX21,DEK,CDCA4,POLR1A,MYBBP1A,ATAD2,TAF1B,TAF1A,ERCC6,HMGA1,CHEK1,POLR1C,POLR1D,POLR2F
GO:BP	negative regulation of mRNA splicing, via spliceosome	GO:0048025	0.00125067	2.90286	22	2183	10	18117	C1QBP,RBM42,SRSF7,RBMX,PTBP1,PTBP3,HNRNPA2B1,SRSF10,HNRNPK,RNPS1
GO:BP	cell aging	GO:0007569	0.00125429	2.9016	117	2183	29	18117	ZMPSTE24,DNAJA3,SOD1,BRCA2,NSMCE2,MAP2K1,CGAS,NEK4,RSL1D1,ROMO1,NEK6,FBXO5,PRKDC,PNPT1,RBL1,BCL2L12,WRN,MAPKAPK5,ING2,SMC6,FOXM1,HMGA1,CHEK2,CHEK1,EEF1E1,HRAS,NUP62,CDK1,ATR
GO:BP	internal protein amino acid acetylation	GO:0006475	0.00131305	2.88172	164	2183	37	18117	ZMPSTE24,PIH1D1,YEATS2,BRCA2,PAXIP1,TAF5,KANSL2,GTF2B,SET,PARK7,POLE3,CTCF,NOC2L,YEATS4,RUVBL2,NAA40,MCRS1,ACTL6A,TAF5L,TAF12,TADA1,WDR5,RUVBL1,GTF3C4,BEND3,BRCA1,JADE3,PHF14,TAF9,CHEK1,MRGBP,BAZ1A,MED24,SMARCB1,KAT14,HAT1,TADA2A
GO:BP	mitotic cytokinesis	GO:0000281	0.00144122	2.84127	74	2183	21	18117	KIF20A,KIF20B,NUSAP1,PLK1,ANLN,CHMP2B,ESPL1,CEP55,KIF4A,TTC19,RACGAP1,ARF1,RTKN,KIF23,INCENP,CENPA,STAMBP,NUP62,STMN1,SPAST,CKAP2
GO:BP	negative regulation of DNA replication	GO:0008156	0.00147783	2.83038	35	2183	13	18117	PDS5A,BRCA2,BLM,GMNN,TIMELESS,CDC6,FBXO5,GTPBP4,TIPIN,LIG3,CHEK2,DONSON,ATR
GO:BP	cellular ketone metabolic process	GO:0042180	0.00151792	2.81875	271	2183	54	18117	UBIAD1,PSMB6,GLO1,PSMD2,PSMD5,EIF6,ERLIN1,PSMD8,PSMD14,PSMB4,PARK7,ODC1,PSMB3,COQ2,PSMA5,PSME4,PSMB2,COQ5,TRIB3,PSMB1,SRD5A1,PSMD3,PSMD11,GOT2,COQ3,PSMB7,PSMA2,GPD2,SEM1,FGFR4,PDSS1,SIRT5,HSD17B10,PANK2,BRCA1,PSMD10,PSMD12,PSMD13,FDXR,TPI1,PDP1,PDP2,LPGAT1,PSMD6,PSMD4,PSMD1,PSME3,PSMF1,PSMA4,PSMA1,PSMB5,PSMC6,ADIPOR1,AZIN1
GO:BP	immunoglobulin V(D)J recombination	GO:0033152	0.00161939	2.79065	6	2183	5	18117	TCF3,POLB,PRKDC,YY1,XRCC4
GO:BP	negative regulation of protein export from nucleus	GO:0046826	0.00161939	2.79065	6	2183	5	18117	RANGAP1,PARK7,CDK5,BARD1,TXN
GO:BP	cell cycle DNA replication initiation	GO:1902292	0.00161939	2.79065	6	2183	5	18117	MCM2,GINS3,POLA1,MCM3,MCM4
GO:BP	nuclear cell cycle DNA replication initiation	GO:1902315	0.00161939	2.79065	6	2183	5	18117	MCM2,GINS3,POLA1,MCM3,MCM4
GO:BP	mitotic DNA replication initiation	GO:1902975	0.00161939	2.79065	6	2183	5	18117	MCM2,GINS3,POLA1,MCM3,MCM4
GO:BP	telomerase holoenzyme complex assembly	GO:1905323	0.00161939	2.79065	6	2183	5	18117	HSP90AB1,NAF1,PTGES3,HSP90AA1,ATR
GO:BP	meiotic chromosome condensation	GO:0010032	0.00161939	2.79065	6	2183	5	18117	NCAPD2,NCAPH2,SMC4,SMC2,INCENP
GO:BP	transcription-dependent tethering of RNA polymerase II gene DNA at nuclear periphery	GO:0000972	0.00161939	2.79065	6	2183	5	18117	NUP133,NUP107,RAE1,PCID2,NUP155
GO:BP	protein maturation by [4Fe-4S] cluster transfer	GO:0106035	0.00161939	2.79065	6	2183	5	18117	CIAO2B,ISCA2,GLRX5,CIAO2A,YAE1
GO:BP	'de novo' IMP biosynthetic process	GO:0006189	0.00161939	2.79065	6	2183	5	18117	ATIC,PPAT,PFAS,GART,PAICS
GO:BP	regulation of spindle organization	GO:0090224	0.00168739	2.77279	40	2183	14	18117	DRG1,CCSAP,TACC3,PLK1,CHMP2B,CLTC,BORA,TPX2,RAE1,TPR,RCC1,PSRC1,GPSM2,NUP62
GO:BP	'de novo' protein folding	GO:0006458	0.00168739	2.77279	40	2183	14	18117	HSPA9,CCT2,HSPH1,SDF2,PTGES3,TOR1B,HSPA14,TOR1A,CHCHD4,TOR2A,SELENOF,HSPA8,HSPD1,DNAJC7
GO:BP	regulation of mRNA splicing, via spliceosome	GO:0048024	0.00168768	2.77271	119	2183	29	18117	RBM15,C1QBP,RBM42,SRSF2,SART3,SF3B4,SMU1,PRPF19,SRSF7,PUF60,SRPK1,KHDRBS1,RBMX,MAGOH,HNRNPL,NUP98,PTBP1,PTBP3,HSPA8,HNRNPA2B1,SRSF10,NCBP1,DAZAP1,SRSF3,SNW1,RBM19,TRA2B,HNRNPK,RNPS1
GO:BP	cellular response to decreased oxygen levels	GO:0036294	0.00179188	2.74669	222	2183	46	18117	PSMB6,CUL2,PHB2,ENO1,PSMD2,CCNB1,PSMD5,PSMD8,PSMD14,PSMB4,PSMB3,PSMA5,BRIP1,PSME4,TBL2,PSMB2,EIF4EBP1,CCNA2,PSMB1,MIEF1,PSMD3,PSMD11,PSMB7,E2F1,PSMA2,IRAK1,HYOU1,ELOC,SEM1,PSMD10,PSMD12,PSMD13,UBQLN1,MYC,PGK1,AIFM1,PSMD6,PSMD4,PSMD1,PSME3,PSMF1,PSMA4,PSMA1,PSMB5,PSMC6,TIGAR
GO:BP	positive regulation of histone H3-K4 methylation	GO:0051571	0.00184185	2.73475	19	2183	9	18117	PAXIP1,MYB,DNMT3B,WDR5,BRCA1,DNMT1,SNW1,CTR9,CTNNB1
GO:BP	regulation of carbohydrate metabolic process	GO:0006109	0.00189179	2.72313	210	2183	44	18117	NUP160,ZMPSTE24,NUP85,NUP205,NUP153,NUP188,EIF6,NDC1,NUP133,AAAS,CLTC,DUSP12,NUP37,GSK3B,NUP107,NUP93,PRKAG1,RAE1,NUP98,NUP88,TPR,SEH1L,WDR5,PGAM1,PSEN1,SDHAF3,NUP155,FOXK2,PPP1CA,HMGB1,DDB1,PGP,PTPN2,NUP62,NUP50,NUP54,NUP58,NUP42,NUP43,NUP35,POM121,TIGAR,SELENOS,ADIPOR1
GO:BP	positive regulation of DNA-dependent DNA replication	GO:2000105	0.00195579	2.70868	12	2183	7	18117	CDT1,STOML2,CDC7,DBF4,E2F7,DBF4B,CDK2
GO:BP	ERAD pathway	GO:0036503	0.00197701	2.70399	103	2183	26	18117	FAF2,EDEM2,ERLIN1,AQP11,VCP,UBXN4,SEC61B,CCDC47,TOR1A,BCAP31,HSP90B1,STT3B,DERL1,UBE2J2,UBAC2,SGTA,GET4,AUP1,DERL2,HM13,UBQLN1,YOD1,UFD1,PSMC6,SELENOS,USP14
GO:BP	positive regulation of mRNA processing	GO:0050685	0.00199493	2.70007	36	2183	13	18117	CCNB1,SF3B4,PRPF19,RBMX,NUP98,HSPA8,CDC73,NCBP1,NCBP2,DAZAP1,SNW1,NUDT21,TRA2B
GO:BP	negative regulation of DNA repair	GO:0045738	0.00199493	2.70007	36	2183	13	18117	MAD2L2,CGAS,HELB,MAGEF1,NUDT16L1,POLQ,AUNIP,ERCC6,FANCB,PARPBP,RMI2,OTUB1,RPS3
GO:BP	'de novo' posttranslational protein folding	GO:0051084	0.00199493	2.70007	36	2183	13	18117	HSPA9,CCT2,HSPH1,SDF2,PTGES3,TOR1B,HSPA14,TOR1A,CHCHD4,TOR2A,SELENOF,HSPA8,DNAJC7
GO:BP	establishment of mitotic spindle localization	GO:0040001	0.00199493	2.70007	36	2183	13	18117	NDC80,SPDL1,SAPCD2,KPNB1,ZW10,NUSAP1,PLK1,ESPL1,MAD2L1,BCCIP,NSFL1C,GPSM2,CENPA
GO:BP	regulation of protein ubiquitination	GO:0031396	0.00209631	2.67855	211	2183	44	18117	HDAC8,FANCI,TBC1D7,DNAJA3,CDC20,MAD2L2,DNAJA1,HSP90AB1,PAXIP1,PPIA,DAXX,PLK1,PARK7,RIPK2,CENPX,CDK5,TRIB3,UBE2N,FANCM,DERL1,FBXO5,PLAA,MTBP,MAD2L1,RNF40,UBE2C,GTPBP4,HSPBP1,LIMK1,BRCA1,PSMD10,PSEN1,PRR7,SKP2,UBQLN1,GLMN,SENP2,OTUB1,DCUN1D5,HSP90AA1,CTR9,RPS3,RPS2,SPRTN
GO:BP	exonucleolytic trimming to generate mature 3'-end of 5.8S rRNA from tricistronic rRNA transcript (SSU-rRNA, 5.8S rRNA, LSU-rRNA)	GO:0000467	0.00212632	2.67237	9	2183	6	18117	EXOSC2,ERI1,ERI2,ERI3,EXOSC9,EXOSC10
GO:BP	endonucleolytic cleavage in ITS1 to separate SSU-rRNA from 5.8S rRNA and LSU-rRNA from tricistronic rRNA transcript (SSU-rRNA, 5.8S rRNA, LSU-rRNA)	GO:0000447	0.00212632	2.67237	9	2183	6	18117	ABT1,NOP9,NOP14,RPP40,RCL1,UTP20
GO:BP	regulation of mitotic centrosome separation	GO:0046602	0.00212632	2.67237	9	2183	6	18117	CEP85,NEK2,KIF11,NSFL1C,RANBP1,CHEK1
GO:BP	folic acid-containing compound biosynthetic process	GO:0009396	0.00212632	2.67237	9	2183	6	18117	ATIC,DHFR,GART,FPGS,GCH1,MTHFD1L
GO:BP	exonucleolytic trimming involved in rRNA processing	GO:0000459	0.00212632	2.67237	9	2183	6	18117	EXOSC2,ERI1,ERI2,ERI3,EXOSC9,EXOSC10
GO:BP	mitochondrial respiratory chain complex III assembly	GO:0034551	0.00212632	2.67237	9	2183	6	18117	UQCRFS1,UQCC2,TTC19,BCS1L,UQCC1,SLC25A33
GO:BP	respiratory chain complex III assembly	GO:0017062	0.00212632	2.67237	9	2183	6	18117	UQCRFS1,UQCC2,TTC19,BCS1L,UQCC1,SLC25A33
GO:BP	carbohydrate metabolic process	GO:0005975	0.00212632	2.67237	635	2183	107	18117	NUP160,GOT1,ZMPSTE24,SLC2A1,SLC25A11,DHTKD1,NUP85,PGM2,NUP205,B4GALT5,PPP1CC,GLO1,FUOM,NUP153,DLAT,LANCL2,ENO1,B3GNT2,EDEM2,RPIA,NUP188,PTGES3,EIF6,MOGS,IPPK,TKT,GANAB,GSTO2,NEU3,NDC1,NUP133,AAAS,COQ2,CLTC,IMPA1,GLA,DUSP12,NUP37,PDHA1,GSK3B,GNPDA1,PGD,GOT2,COQ3,SLC25A10,LDHA,DERA,SLC25A1,NUP107,MDH2,GPD2,G6PC3,NUP93,PRKAG1,GSTO1,GAPDH,RAE1,NUP98,NUP88,TPR,SLC35A2,CS,ALDOA,ENOSF1,FUCA2,LCTL,SEH1L,…
GO:BP	apoptotic signaling pathway	GO:0097190	0.00213326	2.67096	600	2183	102	18117	SOD1,LTBR,CUL2,PDIA3,DNAJA1,PIH1D1,BRCA2,GSTP1,PARP1,TRAF2,AATF,PPIA,DAXX,TMEM161A,ENO1,TNFRSF10A,HDAC1,GHITM,PARK7,TIMM50,FADD,POLB,DEDD2,SFPQ,BIK,SLC25A5,PERP,GSK3B,TMEM14A,TRIB3,NOC2L,USP28,MYBBP1A,HINT1,PPIF,BCAP31,AEN,E2F1,SENP1,PDCD5,YWHAE,HYOU1,PLAGL2,BID,MSH2,PRKDC,CTH,BCL2L12,TNFRSF10B,TXNDC12,GCLM,YWHAB,YWHAZ,MELK,ERP29,RNF34,FAF1,FAIM,UBE2K,TFDP1,PPP2R1B,FIGNL1,BRCA1,NLE1,PSMD10,PSEN1,…
GO:BP	monosaccharide biosynthetic process	GO:0046364	0.00214499	2.66857	98	2183	25	18117	GOT1,SLC25A11,ENO1,TKT,PGD,GOT2,SLC25A10,SLC25A1,MDH2,G6PC3,GAPDH,ALDOA,WDR5,PGAM1,G6PD,SDHAF3,TPI1,SLC25A13,SORD,DDB1,PGK1,TALDO1,PGP,PTPN2,SELENOS
GO:BP	regulation of viral transcription	GO:0046782	0.00221301	2.65502	41	2183	14	18117	POLR2J,POLR2K,POLR2H,TRIM11,POLR2G,POLR2D,POLR2B,TARBP2,DHX9,GTF2F2,TRIM27,POLR2C,POLR2F,NELFCD
GO:BP	blastocyst development	GO:0001824	0.00228489	2.64114	104	2183	26	18117	BRCA2,BYSL,ASF1B,GINS1,PALB2,TTLL4,ZPR1,PRPF19,EMG1,CNOT3,NEK2,RRP7A,ACTL6A,CNOT1,RBBP8,UBE2A,TEAD4,NLE1,NCAPG2,PEMT,NBN,CHEK1,SMARCB1,NASP,CTR9,SF3B6
GO:BP	NADH metabolic process	GO:0006734	0.00236289	2.62656	46	2183	15	18117	ENO1,VCP,MDH2,GPD2,GAPDH,ALDOA,HK2,PGAM1,TPI1,FOXK2,PFKP,PGK1,IDH3B,PKM,TIGAR
GO:BP	lagging strand elongation	GO:0006273	0.00239048	2.62152	4	2183	4	18117	POLA1,DNA2,LIG1,LIG3
GO:BP	mitotic chromosome movement towards spindle pole	GO:0007079	0.00239048	2.62152	4	2183	4	18117	KPNB1,KATNB1,DLGAP5,CENPE
GO:BP	G2/MI transition of meiotic cell cycle	GO:0008315	0.00239048	2.62152	4	2183	4	18117	CCNB2,CDC25C,CDC25A,CDC25B
GO:BP	pentose biosynthetic process	GO:0019322	0.00239048	2.62152	4	2183	4	18117	TKT,PGD,G6PD,TALDO1
GO:BP	double-strand break repair via alternative nonhomologous end joining	GO:0097681	0.00239048	2.62152	4	2183	4	18117	POLQ,PRKDC,HMCES,LIG3
GO:BP	regulation of innate immune response	GO:0045088	0.00241662	2.61679	309	2183	59	18117	METTL3,DNAJA3,PSMB6,HSP90AB1,POLR3F,CHUK,POLR3D,CGAS,PSMD2,PSMD5,YTHDF2,PSMD8,PSMD14,PSMB4,PSMB3,FADD,PSMA5,PSME4,PSMB2,SFPQ,NRAS,RPS19,ZCCHC3,PSMB1,PSMD3,PSMD11,PSMB7,PSMA2,XRCC5,MMP12,DHX9,PSPC1,PRKDC,SEM1,LRP8,CNOT7,UBE2K,XRCC6,PSMD10,PSMD12,PSMD13,LYAR,NONO,PQBP1,HMGB2,HMGB1,POLR3G,HRAS,PSMD6,PSMD4,PSMD1,PSME3,PSMF1,PSMA4,PSMA1,PSMB5,PSMC6,HSP90AA1,PTPN2
GO:BP	cellular response to oxidative stress	GO:0034599	0.00250575	2.60106	316	2183	60	18117	SOD1,CHUK,GSTP1,PARP1,NCOA7,TRAF2,ATP13A2,PPIA,TMEM161A,MYB,MET,EIF2S1,PARK7,SLC11A2,PPP5C,MAPK13,LONP1,HDAC2,GJB2,SFPQ,DHFR,CCNA2,ROMO1,PPIF,OSER1,ERMP1,TXN,PNPT1,STAU1,GCH1,GLRX2,ADNP2,MELK,TXNRD1,VRK2,SIGMAR1,G6PD,APEX1,UBQLN1,PCNA,FANCC,PDCD10,NONO,STK26,SLC25A24,PRDX3,PRDX1,HNRNPD,AIFM1,VKORC1L1,TRPM2,CBX8,EZH2,KEAP1,RPS3,CDK2,CDK1,TRAP1,CTNNB1,SELENOS
GO:BP	nucleosome organization	GO:0034728	0.0025773	2.58884	182	2183	39	18117	CHAF1A,CENPQ,MCM2,ANP32B,ANP32E,SMARCD2,ITGB3BP,SMARCC1,ASF1B,HJURP,DAXX,SART3,SPTY2D1,CENPK,GRWD1,SET,CENPL,PSME4,CENPX,SUPT16H,POLE3,CTCF,VPS72,KNL1,LIN54,CHAF1B,MIS18A,RUVBL1,HMGA1,HMGB2,CENPA,CENPH,CENPI,CENPM,CENPO,SMARCB1,NASP,RNF8,HAT1
GO:BP	glycolytic process through glucose-6-phosphate	GO:0061620	0.00258634	2.58731	28	2183	11	18117	ENO1,GAPDH,ALDOA,HK2,PGAM1,TPI1,FOXK2,PFKP,PGK1,GALK1,PKM
GO:BP	V(D)J recombination	GO:0033151	0.00260089	2.58488	16	2183	8	18117	TCF3,POLB,PRKDC,YY1,XRCC4,HMGB2,HMGB1,DCAF1
GO:BP	regulation of apoptotic signaling pathway	GO:2001233	0.00260552	2.58411	363	2183	67	18117	SOD1,LTBR,PDIA3,DNAJA1,PIH1D1,GSTP1,PARP1,TRAF2,AATF,PPIA,TMEM161A,ENO1,TNFRSF10A,HDAC1,GHITM,PARK7,FADD,DEDD2,SFPQ,SLC25A5,GSK3B,TMEM14A,NOC2L,PPIF,BCAP31,HYOU1,PLAGL2,BID,CTH,BCL2L12,TNFRSF10B,TXNDC12,GCLM,ERP29,RNF34,FAF1,FAIM,PPP2R1B,FIGNL1,BRCA1,NLE1,PSMD10,PSEN1,ING2,URI1,UBQLN1,HELLS,BCL2L1,NONO,CSNK2A1,PPP1CA,HMGB2,TAF9,GNAI3,EYA3,HNRNPK,CASP8,CASP2,PSME3,PTPN2,NDUFS3,RPS3,TRAF7,TRAP1,CTN…
GO:BP	meiosis I cell cycle process	GO:0061982	0.00261658	2.58227	128	2183	30	18117	RAD51AP1,BRCA2,TOP2A,PLK1,ESPL1,NDC1,BRIP1,CENPX,TRIP13,CCNB2,FANCM,FBXO5,CCNE2,CCNE1,PTTG1,SGO1,SGO2,CDC25C,CDC25A,CDC25B,PSMC3IP,PSMD13,AURKA,ING2,RAD51,HSF2BP,RAD51D,MRE11,MND1,RMI1
GO:BP	ncRNA catabolic process	GO:0034661	0.00264137	2.57817	37	2183	13	18117	NSUN2,EXOSC2,EXOSC4,DDX49,DEDD2,POP1,DIS3,DROSHA,ZCCHC8,PNPT1,EXOSC9,SND1,EXOSC10
GO:BP	negative regulation of response to DNA damage stimulus	GO:2001021	0.00277527	2.5567	83	2183	22	18117	MAD2L2,CGAS,HELB,TMEM161A,MAGEF1,NUDT16L1,POLQ,AUNIP,BID,FBXO5,BCL2L12,PSMD10,ING2,ERCC6,FANCB,BCL2L1,PARPBP,TAF9,CHEK2,RMI2,OTUB1,RPS3
GO:BP	mitochondrion morphogenesis	GO:0070584	0.00285007	2.54514	20	2183	9	18117	SLIRP,POLG2,POLDIP2,SUPV3L1,PNPT1,PANK2,SSBP1,BCL2L1,BAX
GO:BP	positive regulation of metabolic process	GO:0009893	0.00286348	2.54311	3783	2183	519	18117	CDT1,HDAC8,CDC5L,ELK1,MED6,TMED2,METTL3,FANCI,ZMPSTE24,TIMM17A,ACTR3,SAE1,ZC3H8,ABT1,POLR2K,PRPF6,DNAJC3,CDCA2,TRIP4,TBC1D7,CENPJ,DNAJA3,SOD1,STOML2,CDC20,TCF3,MED4,EIF2S3,RBM15,EIF4A3,PCSK9,C1QBP,NAA15,MAD2L2,NUP85,RAD51AP1,POLG2,DKC1,MED30,F12,TRMT10C,HSP90AB1,POLR3F,PIH1D1,CHUK,BRCA2,CCT2,GSTP1,NAF1,PAXIP1,PRKAR2A,AURKB,ANP32B,POLR3D,TOP2A,PARP1,NCOA7,NOL11,SCD,POLR2H,TRMT112,BAMBI,PRDM4,TRAF2…
GO:BP	toxin transport	GO:1901998	0.00288103	2.54045	42	2183	14	18117	TRIP4,DNAJA1,CCT2,COPB2,CCT5,CCT8,COPZ1,CCT4,ADAM10,DNAJC17,SCFD1,TCP1,CCT3,CCT7
GO:BP	cellular response to oxygen levels	GO:0071453	0.00297375	2.5267	240	2183	48	18117	PSMB6,CUL2,PHB2,ENO1,ATP6V1A,PSMD2,CCNB1,PSMD5,PSMD8,PSMD14,PSMB4,PSMB3,PSMA5,BRIP1,PSME4,TBL2,PSMB2,EIF4EBP1,CCNA2,PSMB1,MIEF1,PSMD3,PSMD11,PSMB7,E2F1,PSMA2,IRAK1,HYOU1,ELOC,SEM1,DNMT3B,PSMD10,PSMD12,PSMD13,UBQLN1,MYC,PGK1,AIFM1,PSMD6,PSMD4,PSMD1,PSME3,PSMF1,PSMA4,PSMA1,PSMB5,PSMC6,TIGAR
GO:BP	cellular response to chemical stress	GO:0062197	0.00302976	2.51859	365	2183	67	18117	SLC2A1,SOD1,DNAJA1,CHUK,GSTP1,PARP1,NCOA7,TRAF2,ATP13A2,PPIA,TMEM161A,MYB,MET,EIF2S1,PARK7,SLC11A2,PPP5C,MAPK13,LRRC8D,LONP1,HDAC2,GJB2,SFPQ,DHFR,CCNA2,ROMO1,PPIF,OXSR1,OSER1,XRCC5,ERMP1,TXN,PNPT1,STAU1,GCH1,GLRX2,ADNP2,MELK,DNMT3B,TXNRD1,VRK2,SIGMAR1,XRCC6,G6PD,APEX1,UBQLN1,PCNA,FANCC,PDCD10,NONO,STK26,SLC25A24,PRDX3,PRDX1,HNRNPD,AIFM1,VKORC1L1,TRPM2,CBX8,EZH2,KEAP1,RPS3,CDK2,CDK1,TRAP1,CTNNB1,S…
GO:BP	response to interleukin-1	GO:0070555	0.00310508	2.50793	215	2183	44	18117	CCL20,PSMB6,CHUK,PSMD2,PSMD5,USP10,PRKCI,PSMD8,PSMD14,PSMB4,IRAK2,PSMB3,MAPK13,RIPK2,PSMA5,PSME4,PSMB2,PSMB1,UBE2N,PSMD3,PSMD11,PSMB7,PSMA2,RBMX,IRAK1,SEM1,VRK2,YY1,PSMD10,PSMD12,PSMD13,TAF9,CXCL8,OTUD4,OTUB1,PSMD6,PSMD4,PSMD1,PSME3,PSMF1,PSMA4,PSMA1,PSMB5,PSMC6
GO:BP	regulation of cellular protein localization	GO:1903827	0.00321017	2.49347	572	2183	97	18117	CDT1,HDAC8,SAE1,RANGAP1,NDC80,CENPQ,DKC1,DNAJA1,HSP90AB1,CCT2,BYSL,CDCA5,ANP32B,PARP1,WRAP53,FERMT1,SAPCD2,ATP13A2,CCT5,EDEM2,KIF20B,CCT8,MESD,CCT6A,PRKCI,SUMO3,PLK1,TRIM28,CEP131,PARK7,ZPR1,CLTC,RAN,SNX12,CCT4,VCP,GSK3B,POLR1A,CDK5,MIEF1,DDRGK1,TOR1A,BCAP31,CRIPT,E2F1,BARD1,IPO5,NOLC1,PDCD5,YWHAE,STX6,BID,MCRS1,ADAM10,TPR,TXN,NIPBL,UBE2J2,CCNE2,CCNE1,YWHAB,YWHAZ,UBAC2,CEP250,ZFAND1,ENTR1,SCRIB,N…
GO:BP	purine ribonucleoside triphosphate metabolic process	GO:0009205	0.00330336	2.48104	84	2183	22	18117	STOML2,PARP1,IMPDH2,ENO1,ATP6V1A,RAN,ATP5MC3,ATP5F1B,VCP,CYC1,ALDOA,MFN1,DMAC2L,ATP5PB,ATP5MF,NME6,SLC25A13,EFL1,GNAI3,ITPA,PKM,ATPSCKMT
GO:BP	proteolysis	GO:0006508	0.00346172	2.46071	1836	2183	268	18117	ACTR5,ZMPSTE24,TIMM17A,USP39,DNAJC3,SHMT2,DNAJA3,STOML2,CDC20,DLD,SPCS1,PSMB6,PCSK9,MIPEP,CUL2,PDIA3,METAP2,FAF2,F12,HSP90AB1,UBA6,PIH1D1,SENP5,SPATA2,EIF3H,AURKB,ANP32B,USP37,PARP1,ACTR8,DNPEP,TRAF2,SEC11A,SMARCC1,PITRM1,TMEM208,PDCL3,ATP13A2,TASP1,CLPX,ENO1,EDEM2,PSMD2,CCNB1,RMND5A,SART3,APEH,NFRKB,PSMD5,USP10,TNFRSF10A,RAD23B,ANAPC5,CLPP,THOP1,HDAC1,PMPCB,MAGEF1,ERLIN1,UCHL5,PSMD8,PLK1,PSMD14,…
GO:BP	cellular response to UV	GO:0034644	0.00357361	2.44689	90	2183	23	18117	POLD1,ACTR5,METTL3,AURKB,PARP1,TMEM161A,EIF2S1,SDE2,MAPK13,NOC2L,USP28,RUVBL2,C9ORF116,CDC25A,PPID,YY1,PCNA,POLD3,MYC,CHEK1,DDB1,ATR,BAX
GO:BP	positive regulation of protein localization to nucleus	GO:1900182	0.00357361	2.44689	90	2183	23	18117	DKC1,HSP90AB1,CCT2,PARP1,CCT5,CCT8,CCT6A,PLK1,TRIM28,PARK7,ZPR1,RAN,CCT4,IPO5,MCRS1,TPR,NUTF2,LIMK2,PSEN1,TCP1,CCT3,CCT7,CDK1
GO:BP	peptidyl-methionine modification	GO:0018206	0.00357496	2.44673	13	2183	7	18117	NAA15,METAP2,NAA30,NAA35,NAA20,NAA25,METAP1
GO:BP	nucleotide-excision repair, preincision complex assembly	GO:0006294	0.00362008	2.44128	29	2183	11	18117	PARP1,RPA3,RAD23B,GTF2H3,ERCC3,RPA2,CDK7,MNAT1,CUL4A,DDB1,RPA1
GO:BP	ribosomal large subunit assembly	GO:0000027	0.00362008	2.44128	29	2183	11	18117	RPF2,MRTO4,NOP2,MDN1,PPAN,FASTKD2,RPLP0,NLE1,BRIX1,MRPL11,TRAF7
GO:BP	glycolytic process through fructose-6-phosphate	GO:0061615	0.00362008	2.44128	29	2183	11	18117	ENO1,GAPDH,ALDOA,HK2,PGAM1,TPI1,FOXK2,PFKP,PGK1,GALK1,PKM
GO:BP	protein exit from endoplasmic reticulum	GO:0032527	0.00384148	2.4155	48	2183	15	18117	FAF2,EDEM2,VCP,SEC61B,BCAP31,HSP90B1,DERL1,UBAC2,AUP1,DERL2,TM9SF4,HM13,YOD1,UFD1,SELENOS
GO:BP	post-translational protein modification	GO:0043687	0.00400774	2.3971	362	2183	66	18117	FN3KRP,ASB6,DNAJC3,PSMB6,PCSK9,CUL2,PDIA6,ESCO1,RBBP5,PSMD2,PSMD5,PSMD8,PSMD14,PSMB4,DCAF13,STT3A,PSMB3,PSMA5,PSME4,PSMB2,COPS3,DSCC1,DTL,CCDC22,PSMB1,PSMD3,PSMD11,DCAF17,PSMB7,PSMA2,HSP90B1,STT3B,FBXO22,RABGGTA,ADAM10,ELOC,SEM1,LRR1,ASB7,CHML,MEN1,FUCA2,MELTF,WDR5,ESCO2,PSMD10,PSMD12,PSMD13,SKP2,CAND1,COP1,DCAF7,CUL4A,DDB1,NAE1,ICMT,PSMD6,PSMD4,PSMD1,PSME3,PSMF1,PSMA4,PSMA1,PSMB5,PSMC6,KEAP1
GO:BP	negative regulation of double-strand break repair	GO:2000780	0.00424879	2.37173	34	2183	12	18117	MAD2L2,CGAS,HELB,MAGEF1,NUDT16L1,POLQ,AUNIP,ERCC6,FANCB,PARPBP,RMI2,OTUB1
GO:BP	blastocyst growth	GO:0001832	0.0043478	2.36173	21	2183	9	18117	BRCA2,GINS1,PALB2,ZPR1,PRPF19,NCAPG2,NBN,CHEK1,CTR9
GO:BP	regulation of cellular protein catabolic process	GO:1903362	0.0043478	2.36173	257	2183	50	18117	CDC20,PCSK9,HSP90AB1,EIF3H,SMARCC1,PDCL3,ATP13A2,RAD23B,MAGEF1,UCHL5,PLK1,PSMD14,PARK7,VPS35,AQP11,VCP,GSK3B,CCDC22,PITHD1,TRIB3,UQCC2,DDRGK1,BCAP31,FBXO22,UBE2V2,RNF40,FAF1,SGTA,UBE2K,HSPBP1,TLK2,EFNA1,TMF1,PSMD10,PSEN1,AURKA,DESI1,LAPTM4B,UBQLN1,COP1,CSNK2A1,TAF9,GIPC1,GLMN,NUDT15,PSME3,PSMF1,HSP90AA1,KEAP1,USP14
GO:BP	establishment of organelle localization	GO:0051656	0.00438344	2.35819	445	2183	78	18117	CDT1,BORCS5,TMED2,ACTR3,LRPPRC,NDC80,PPP6C,CENPQ,CDCA5,AURKB,VAMP7,SEC23IP,SPDL1,YKT6,NOP9,SAPCD2,KPNB1,CDH3,LSG1,CDCA8,ZW10,CCNB1,MREG,EML4,EIF6,NUSAP1,CHAMP1,KATNB1,PLK1,SNX4,CHMP2B,ESPL1,TMED9,DLGAP5,RAN,PEX14,FAM91A1,CDK5,CDC23,TOR1A,KIF14,COPG2,TRAPPC4,TFG,NUP88,ARF1,MAD2L1,BCCIP,KLHL12,YWHAZ,PSRC1,TMEM201,SCRIB,SEH1L,AP1AR,LIMK2,KIF23,PSEN1,KIF3B,NSFL1C,MKKS,BLOC1S2,KIFC1,SCFD1,PDCD10,GPSM2…
GO:BP	somatic diversification of immune receptors via germline recombination within a single locus	GO:0002562	0.00439906	2.35664	64	2183	18	18117	TCF3,MAD2L2,PAXIP1,POLB,MSH2,PRKDC,UNG,HSPD1,YY1,XRCC4,HMCES,HMGB2,HMGB1,DCAF1,NBN,EXO1,RNF8,NSD2
GO:BP	somatic cell DNA recombination	GO:0016444	0.00439906	2.35664	64	2183	18	18117	TCF3,MAD2L2,PAXIP1,POLB,MSH2,PRKDC,UNG,HSPD1,YY1,XRCC4,HMCES,HMGB2,HMGB1,DCAF1,NBN,EXO1,RNF8,NSD2
GO:BP	negative regulation of canonical Wnt signaling pathway	GO:0090090	0.00441807	2.35477	187	2183	39	18117	PSMB6,MAD2L2,FERMT1,SCYL2,PSMD2,PSMD5,HDAC1,PSMD8,PSMD14,PSMB4,PSMB3,PSMA5,PSME4,PSMB2,GSK3B,PSMB1,PSMD3,PSMD11,PSMB7,PSMA2,RUVBL2,SEM1,KLHL12,UBAC2,PSMD10,PSMD12,PSMD13,INVS,MDK,G3BP1,PSMD6,PSMD4,PSMD1,PSME3,PSMF1,PSMA4,PSMA1,PSMB5,PSMC6
GO:BP	histone methylation	GO:0016571	0.00445146	2.3515	138	2183	31	18117	PIH1D1,PAXIP1,TRMT112,PRDM4,DOT1L,RBBP5,MYB,FBL,SMYD2,CHTOP,PWP1,CTCF,NTMT1,EED,MEN1,DNMT3B,PRMT5,PRMT1,WDR5,BEND3,BRCA1,PHF19,DNMT1,SUZ12,SNW1,SMARCB1,DPY30,NSD2,EZH2,CTR9,CTNNB1
GO:BP	regulation of gene expression, epigenetic	GO:0040029	0.00446395	2.35028	206	2183	42	18117	METTL3,POLR2K,RBM15,CDC45,POLR2H,ZNRD1,DOT1L,TBP,DDX21,DEK,CDCA4,PCGF1,HDAC2,POLR1A,KDM1B,CTCF,MYBBP1A,ATAD2,EED,TAF1B,TAF1A,DNMT3B,BRCA1,PHF19,DNMT1,SUZ12,TRIM27,ERCC6,HELLS,PPHLN1,HMGA1,HMGB1,GLMN,CHEK1,EXOSC10,MORC2,DPY30,POLR1C,POLR1D,POLR2F,EZH2,HAT1
GO:BP	positive regulation of transcription of nucleolar large rRNA by RNA polymerase I	GO:1901838	0.00446476	2.3502	10	2183	6	18117	PIH1D1,NOL11,IPPK,PWP1,SMARCB1,DDX11
GO:BP	positive regulation of rRNA processing	GO:2000234	0.00446476	2.3502	10	2183	6	18117	TRMT112,BUD23,UTP15,WDR75,HEATR1,RIOK1
GO:BP	rRNA 3'-end processing	GO:0031125	0.00446476	2.3502	10	2183	6	18117	EXOSC2,ERI1,ERI2,ERI3,EXOSC9,EXOSC10
GO:BP	establishment of viral latency	GO:0019043	0.00446476	2.3502	10	2183	6	18117	PPIA,XRCC5,BANF1,XRCC6,XRCC4,HMGA1
GO:BP	mitotic DNA replication checkpoint	GO:0033314	0.00446476	2.3502	10	2183	6	18117	TOPBP1,ORC1,CDC6,HUS1,NAE1,CLSPN
GO:BP	IMP biosynthetic process	GO:0006188	0.00446476	2.3502	10	2183	6	18117	ATIC,PPAT,PFAS,GART,PAICS,HPRT1
GO:BP	nucleoside biosynthetic process	GO:0009163	0.00456673	2.34039	39	2183	13	18117	IMPDH2,UMPS,UCK2,TK1,CAD,UCKL1,APRT,DCK,NME6,DHODH,AMD1,HPRT1,ADK
GO:BP	positive regulation of cytokinesis	GO:0032467	0.00456673	2.34039	39	2183	13	18117	AURKB,PKN2,KIF20B,CDC6,KIF14,RACGAP1,CDC25B,CSPP1,KIF23,KIF3B,GIPC1,NUP62,SPAST
GO:BP	regulation of DNA recombination	GO:0000018	0.00457165	2.33993	103	2183	25	18117	MAD2L2,RAD51AP1,PAXIP1,PARP1,WRAP53,CGAS,HELB,BLM,MAGEF1,TIMELESS,POLQ,RPA2,PPP4R2,MSH2,FIGNL1,RAD51,ERCC6,MRE11,HMCES,FANCB,PARPBP,KPNA2,CHEK1,RMI2,NSD2
GO:BP	tetrahydrofolate biosynthetic process	GO:0046654	0.00459725	2.3375	7	2183	5	18117	ATIC,DHFR,GART,GCH1,MTHFD1L
GO:BP	N-terminal peptidyl-methionine acetylation	GO:0017196	0.00459725	2.3375	7	2183	5	18117	NAA15,NAA30,NAA35,NAA20,NAA25
GO:BP	regulation of mitochondrial mRNA stability	GO:0044528	0.00459725	2.3375	7	2183	5	18117	PDE12,FASTKD1,FASTKD2,FASTKD3,TBRG4
GO:BP	chromosome movement towards spindle pole	GO:0051305	0.00459725	2.3375	7	2183	5	18117	ACTR3,KPNB1,KATNB1,DLGAP5,CENPE
GO:BP	stem cell differentiation	GO:0048863	0.00465032	2.33252	258	2183	50	18117	METTL3,TCF3,PSMB6,HSPA9,NSUN2,MYB,PSMD2,PSMD5,YTHDF2,PSMD8,PSMD14,PSMB4,PWP1,PSMB3,PSMA5,PSME4,PSMB2,PUS7,PSMB1,PSMD3,PSMD11,PSMB7,PSMA2,XRCC5,NOLC1,MSI2,PRKDC,SEM1,KLHL12,TCOF1,PSMD10,PSMD12,PSMD13,PHF19,PHF5A,CDK12,NUDT21,ITCH,CBFB,METTL5,PSMD6,PSMD4,PSMD1,PSME3,PSMF1,PSMA4,PSMA1,PSMB5,PSMC6,CTNNB1
GO:BP	NIK/NF-kappaB signaling	GO:0038061	0.00468581	2.32921	194	2183	40	18117	PSMB6,CHUK,TRAF2,PHB2,PSMD2,PSMD5,TNFRSF10A,PSMD8,PSMD14,PSMB4,PSMB3,PSMA5,PSME4,PSMB2,PSMB1,PSMD3,PSMD11,PSMB7,PSMA2,IRAK1,SEM1,TNFRSF10B,TSPAN6,PSMD10,PSMD12,PSMD13,HMGB1,PRDX1,CPNE1,PSMD6,PSMD4,PSMD1,PSME3,PSMF1,PSMA4,PSMA1,PSMB5,PSMC6,RPS3,ADIPOR1
GO:BP	protein localization to microtubule cytoskeleton	GO:0072698	0.004688	2.32901	54	2183	16	18117	WRAP73,KIF20B,CHAMP1,CEP131,GSK3B,TTK,CRIPT,STIL,NEDD1,CEP250,CEP192,AURKA,NSFL1C,CEP72,CEP83,NUP62
GO:BP	regulation of gene expression	GO:0010468	0.00469954	2.32794	5196	2183	693	18117	CDT1,HDAC8,ACTR5,CDC5L,NUP160,ELK1,MED6,TMED2,METTL3,ZMPSTE24,TIMM17A,ACTR3,POLR2J,ZC3H8,ABT1,EIF4E,POLR2K,PRPF6,DNAJC3,CLP1,PDE12,TRIP4,ZBTB41,SHMT2,CENPJ,DNAJA3,LRPPRC,SOD1,GEMIN5,TCF3,MED4,SSU72,EIF2S3,PSMB6,RBM15,EIF4A3,HNRNPF,C1QBP,ZNF823,NAA15,CUL2,PPP1R13L,MAD2L2,NUP85,CDC45,RBM42,MRPL13,DKC1,MED30,F12,TRMT10C,ZBTB33,HSP90AB1,NUP205,POLR3F,PIH1D1,LSM6,NSUN3,YEATS2,CHUK,REXO4,BRCA2,LSM7,GST…
GO:BP	cellular response to gamma radiation	GO:0071480	0.00491418	2.30855	30	2183	11	18117	ELK1,ZMPSTE24,XRCC5,WRN,TLK2,XRCC6,RAD51,BCL2L1,CHEK2,HRAS,ATR
GO:BP	regulation of G1/S transition of mitotic cell cycle	GO:2000045	0.00495224	2.3052	182	2183	38	18117	TCF3,RFWD3,CDK2AP2,CNOT11,CCNB1,RPA2,CDC6,E2F7,KIF14,CNOT9,E2F1,CNOT10,CNOT6,CNOT3,BID,MTBP,PRKDC,RBL1,CNOT7,CNOT1,EIF4G1,PRMT1,CDC25C,CDC73,TFDP1,AURKA,APEX1,PCNA,CUL4A,CHEK2,SENP2,CASP2,PSME3,EZH2,CDK4,CDK2,CDK1,BAX
GO:BP	retrograde vesicle-mediated transport, Golgi to endoplasmic reticulum	GO:0006890	0.00533982	2.27247	87	2183	22	18117	TMED2,ARF3,COPB2,SURF4,COPB1,ARCN1,ZW10,COPZ1,TMED9,KIF4A,COPG2,RACGAP1,KIF11,KIF15,KIF23,KIF3B,BNIP1,SCFD1,COPA,COPE,ERGIC3,CENPE
[truncated: 803 more rows]

## Sheet: Table S6
Table S6. Functional enrichment analyses for genes in the turquoise module.
[truncated: 1,794 more rows]

[truncated: 1 more sheets: Table S7]
